# Supplementary material for: Identification and validation of key mitophagy-related biomarkers in the pathogenesis of proliferative diabetic retinopathy
Source: Front Endocrinol (Lausanne). 2025 Oct 29;16:1652898. doi: 10.3389/fendo.2025.1652898 (PMC12605334; doi:10.3389/fendo.2025.1652898)
Supplement: Supplementary file 2 [file Table1.xlsx]

## Sheet: Sheet1
Table S1 Mitophagy-Related Genes
PRKN	USP35	PACC1	SUN1	CCL2	ACSM6	SYNCRIP	ARCN1	H2AC1	CCDC88C
PINK1	ALB	PEDS1	SUN2	GLUL	SELENOI	HNRNPF	ATRIP	H2AC4	CHCHD10
MAP1LC3B	TUFM	PIP4P2	SYNE2	GSK3A	TDRD12	HNRNPR	CALU	H2BC5	DDX10
VDAC1	PRPF8	PIK3C3	TMCO1	SIRT2	UBL4B	MARCKS	CCT7	H4C11	GLCE
FUNDC1	BAX	STARD7	TMEM106B	ENO2	MRGPRE	PSMD1	CDSN	H2AW	ILKAP
MFN2	VIM	MYC	TMOD3	FZD5	MUCL3	RPS8	CHGB	H2BC12	KRT6C
SQSTM1	MIR106B	PIK3R1	UBE2E2	GFAP	OR13C4	NACA	CTTN	H2BC14	LYAR
MAP1LC3A	MIR93	UCHL1	USP32	GOT2	TSGA13	PTCD3	DBT	H2BC9	MBNL1
ATG13	MIR25	GLUD1	VPS26A	KAT2A	PRELID3A	CHCHD6	DIS3	MICOS13	MYO9A
PHB2	HK1	ITGB1	VPS45	PDHA1	MIR346	MIR27A	DROSHA	H2AC12	MYOG
ULK1	IGF1	MAP3K7	YKT6	ISG15	MIR224	MIR27B	EFTUD2	H2AC14	NAT10
AMBRA1	NDUFV1	NOTCH2	ZC3HAV1	SREBF1	LINC01104	EEF1A1P5	EIF3A	H2AC6	NVL
UBC	OSBPL5	PIK3R2	ZW10	TDP1	EPHA3	ABL1	FABP5	H2AC7	OSTF1
TOMM20	RDH13	POR	ACBD3	TUBA8	DNAJB6	ATP1A1	FANCG	H2AJ	PIEZO1
USP30	TAX1BP1	PTPN1	AKAP11	UBE2D3	TUBA1B	CAD	IQGAP1	H2BC11	PRICKLE2
CLEC16A	CKAP4	SCD	ANKS6	CKB	CANX	FASN	KHDRBS1	H2BC13	PSMD10
DNM1L	PRKCD	SLC12A2	ARFGEF1	PSMB10	CNOT7	ANXA2	KIF1C	H2BC18	PSMD6
RIMOC1	BIRC2	SMAD2	ATF6B	STK3	ACTG1	MDH2	LARP7	H2BC3	PSMF1
UBA52	HSPA1A	DHFR	ATP9A	CNP	STUB1	RPL11	MRPS22	H2BC15	RPL23
MFN1	TXN	ECE1	CDCA3	CORO1A	CCT2	SLC6A1	MYO1C	H2BC17	RPL30
HUWE1	TRAP1	GLS	CDK5RAP1	E2F1	TGM2	ACTN4	NPC2	H2BU1	RPL3L
PGAM5	STOML2	ITGA5	CDK5RAP3	NPEPPS	FOXM1	CLTC	PAICS	RADX	RPS11
OPTN	ATAD3B	ITPR1	CHML	POLR3A	PFKFB3	ERCC6	PCM1	TERB1	SRM
SLC25A4	MRPS2	LRP2	DDX54	U2AF1	ULK2	IL1B	PLS3	HSPA7	SRPK3
RNF41	SCO2	PLD1	DHX29	ATP1B2	KDR	MCM2	PSMA2	ANXA2P2	SUMO2
ATG7	BAK1	SLC1A1	FAF2	GPM6A	NR3C1	MTHFD1	PSMB6	H2BC12L	TBPL1
UBB	HCCS	AK2	FNIP1	UBE2G1	NF2	PPP2R1A	PSMC5	NME2P1	TGIF2
SLC25A5	WDR45	ATP7B	GOLGA5	ACTL6A	NAGA	SLC25A1	RPL19	RPS26P11	TMPRSS5
VPS13D	GOSR1	DGKE	KIAA0319L	CLN5	DHX38	SLC25A13	RPL26	PALM2AKAP2	TRIM44
TOMM40	ATP6V1G1	EIF2AK3	LRIG3	ZBTB17	EIF2AK1	CFL1	RPL27	ST13P4	UBE2E1
VPS13C	CHCHD2P9	GGCX	NETO2	UBD	GNE	CLPP	RPS9	TUBB7P	WDR77
ATG4D	BAG4	GPHN	OSBPL1A	UBE2Z	KCNH3	HSD17B10	S100A8	IGKV2-30	ACOT8
TAFAZZIN	SIAH3	GRN	OSBPL8	ZDHHC8	LRPAP1	MCM5	S100A9	CALM1P1	ACSM3
ATG4B	FLT3	MIF	OSBPL9	SLC17A9	SATB1	RPSA	SSB	ERBB2	AK8
USP15	SIAH1	PI4KA	PPP1R15B	U2AF2	COX6B1	SET	TRIM28	FGFR1	ALKBH3
GABARAPL2	GAK	PIKFYVE	RASAL2	WBP11	GPC1	TLR9	AGK	FGFR2	CCN2
BNIP3L	BBC3	PRKCI	RETSAT	LRRC17	KCNAB2	DYNC1H1	ANXA6	AKT2	CHCHD2
TOMM7	PRCC	SLC29A1	RINT1	NAXE	TRPC5	MCM7	ASPSCR1	AKT3	CXCL9
ABCE1	MCU	STIM1	RRAGA	WDR75	IL13RA1	RPL10	BCLAF1	EGFR	GEMIN2
BECN1	RIPK1	ABCC4	RTN1	DRAM1	MYLK3	RPL21	CBX1	MET	GGA2
CERS1	UQCRC1	ATF6	SCAMP3	EMC6	NADSYN1	RUVBL2	CBX3	RET	GLRX2
ATG5	BST2	ATP7A	SCYL3	KRT6A	P2RY4	PSMD2	CEP55	EPHB4	GNLY
TIGAR	ADAM17	HMOX2	SEC24A	MAPK8	DAAM2	PSMD4	CLPX	IKBKB	GORAB
RHOT1	GAPDH	ITGAV	SEMA4C	MAPK11	DUSP22	RPS20	DYNC1I2	RPS6KA3	GPER1
LRBA	MYH9	ITPR2	SLC30A6	MAP2K5	GAS2	RPS3	ELAVL1	ACVR1	GPM6B
ARFIP2	SPTAN1	LBR	SLC30A7	MAP2K7	MLLT3	SNRPB	FLG	CAT	HMG20A
RPS27A	FUS	LNPEP	SNAPIN	NAA10	NTN4	HDLBP	IARS2	EPHB2	HNRNPAB
TOMM22	EEF1A1	ROCK2	SNX14	PPM1K	RGS17	NCL	IGF2BP3	MMP13	KHDRBS3
PHB1	UBE2D2	SCARB1	SRPRB	DOCK3	SLC25A36	RBBP4	KHSRP	NOS3	KIFC3
TOMM70	MSRB2	SGPL1	STXBP5	WSCD1	CETN1	RPL7A	MRPS28	PRKCG	MPP3
FBXO7	ARIH1	TSC1	SYNGR2	NAA16	CDK2AP1	RPS15A	NUP210	ACVR2B	NDRG2
BNIP3	MAPK9	WFS1	TMX1	MDM2	IMP3	RPS2	PA2G4	BLK	NOP58
RAB7A	DNAJB2	WWOX	TRAPPC2	LEPR	NLRP14	SNAP29	PABPC4	BUB1B	PNOC
MAP1LC3B2	DSP	ALDH3A2	TYW1	PSMB7	SCRN1	SON	PRPF4B	FN1	PRAME
MUL1	ACTB	BCAT2	UBAP2L	UBE2A	MS4A4A	CCT4	PRPF6	LIMK1	PSMD5
GABARAP	YWHAE	CDC34	VIPAS39	CYB5R1	HEATR6	DNAJA1	PSMB2	MARK3	RAB32
CHUK	CD55	CLCN7	VKORC1L1	UBE2J2	KIAA0232	MAGED1	PSMB3	PHGDH	REEP3
ATG9A	UBE2N	CTNND1	ZDHHC13	PSMD8	FOXL2NB	RPL8	RBBP7	PRKCA	RGS1
TP53	SPTBN1	EFNB1	ACTR10	RNF34	LINC01205	RPLP0	RBM8A	SOD2	RNF20
CISD1	A2M	FURIN	ANKRD27	TRIM31	TPI1P1	RPS3A	RFC4	STAT6	RPL37A
FKBP8	LAMP2	HLA-C	ARFIP1	SNPH	PRDX6	CCT6A	RNPEP	BUB1	RSL24D1
CNOT4	PLEC	PAK2	ARL8B	CLUH	LONP1	PPY	RPL27A	CASP3	SACS
CSNK2A1	SLC25A24	PEX1	AUP1	MIR423	RPL29P31	PSMC2	RPL4	GSK3B	SLC25A26
TBK1	HNRNPD	PIK3R4	CHP1	NME2	AIFM1	RCN2	RPL9	PDE4D	TECRL
CSNK2A2	SPTBN2	POMGNT1	COG3	EIF2S1	TNF	AMOT	RPN2	PDGFB	TMOD2
MTX1	TRIM25	SIRT5	DENND4A	NEFM	EPG5	BAG2	RPS7	PIM1	TOM1L2
CALCOCO2	TUBA1C	SLC26A2	DMXL2	NUP93	HMOX1	LRRFIP1	SF3B2	PRKACB	TSLP
ATG4A	LMO7	SLC27A4	DNAJC1	ACIN1	APOE	PDIA6	SMC4	SNAP25	ABCF3
BCL2L13	CHDH	TMPO	FNIP2	CRNKL1	TRPM2	RPL14	SND1	ACTA1	APOBEC3C
SNCA	DBN1	TRPM7	GOLGA3	TXLNA	MGRN1	RPL6	SPAG9	HDAC5	ATF5
MON1A	IL24	UGDH	GOLGA4	TEAD4	ITGB4	RPS18	SRP72	KRT18	CHMP3
PELO	VPS29	ABCD3	GOLGB1	MBD5	XIAP	SF3B3	SRSF1	MITF	CPEB4
VDAC2	NEXN	ATP6AP2	GRIPAP1	SLC35B3	DIABLO	SRSF7	SRSF2	MMP8	DRAP1
HDAC6	A1BG	BCL2L2	HS1BP3	HSP90AA1	MYO6	CA7	TLN1	PLA2G6	GBP2
LRRK2	DCD	CALM2	KIF16B	TCP1	HSPA2	CACYBP	UBA5	PLD2	GLIPR2
PRKAA1	DDRGK1	DOCK8	LACTB2	PIK3CA	PDK2	CIRBP	UBE2V1	PRMT1	INTS7
MTARC2	IL25	EPS15	MEGF8	MYLK	SSBP1	HNRNPH2	UBE4B	RFC1	LETMD1
SPATA33	GADD45GIP1	EWSR1	MIOS	KCNK3	MIR218-2	IST1	UCHL5	TAB2	LRRC8E
PTRH2	SPECC1	FIG4	NUP35	KCNQ1	MIR218-1	RBM14	ACSL3	TUBG1	MED22
BCL2L1	MIR181A1	GBF1	OSBPL11	PRKG1	USP30-AS1	RBM39	AMY2B	ACO2	MED27
OPA1	DDX58	MAD2L1	PDXDC1	SLC1A3	MIEF2	RPL17	CALML3	BCKDK	MRPL18
ATG14	DUSP1	PRKD3	PIGU	ADRB2	FOS	PABPC3	CCT8	BIRC5	MTUS1
TDRKH	IAPP	SLC12A7	RABGAP1	GABRA5	PARP1	RPS25	CSE1L	CSNK1E	ORC3
GBA	AURKA	SOAT1	RBSN	SCN1A	RPS6KB1	STK32A	DAP3	EIF4G1	PCBD2
ATG12	CDKN2A	SV2A	RUFY2	C5	CLU	TP53INP1	DHX16	EPHB3	PDE12
UBE2L3	ITGA6	YME1L1	SCIN	GDF5	MYCN	EPRS1	GAN	FGF10	PLP2
MFF	CREB1	ADAM22	SEC16A	MSTN	IGFBP3	RACK1	GSPT1	HADH	PNO1
PI4KB	JUP	APBB1	SGTA	MYH11	PMPCB	SERBP1	LCN1	HMGCS2	POLR2K
SIRT1	MAPK3	ATP6AP1	ST7	PDK1	RACGAP1	TMEM11	MAGED2	IL10	PPHLN1
WIPI1	EIF2AK2	CPD	STX12	STAT2	STK38	ATG9B	MOV10	LIMK2	PPP1R17
VCP	TARDBP	CXADR	STX18	ANXA5	TMSB4X	NTPCR	MRE11	NEDD4	RBM23
NBR1	ATP6V1A	CYP51A1	SYNJ2BP	FANCL	MRPS7	RPL26L1	MRPL12	PPP1CB	RPL22L1
SPATA18	DISC1	DIAPH2	TAPT1	MAP3K12	IDH2	FAM131B	RAB5C	PRKAB1	RRP12
HTRA2	DSG2	FBXW11	TENM1	PFKP	CASP8	H1-0	RPL24	PRKCB	S100A13
SESN2	ITPR3	GDI1	THAP11	PLOD2	IKBKG	H3C1	S100A7	RALA	S100A16
FIS1	NUP155	JAM3	TMF1	PNPO	NBN	ATP5F1C	SUPT16H	RORB	SEC16B
ATG4C	TRAF6	MADD	TRIM13	PRKD2	IRF3	H3C2	ZC3H14	SLC18A2	TMEM107
SAMM50	USP14	NBEA	UBXN4	SLC1A4	KMO	H3C3	CDC40	TP73	TMEM237
IMMT	RAB5A	NDUFA8	VMA21	NDUFB9	CHKB	H3C12	DDX21	CDK10	UXT
MAPK14	RUVBL1	NDUFB10	VPS8	NTHL1	HSPA6	H3C4	DDX47	CYB5R3	YPEL5
FANCC	SEC23A	NISCH	WDR59	PDK4	PMPCA	H3C10	DSC1	IL4	AMOTL2
TBC1D5	UBE2D1	OCLN	WDR81	SLC22A3	SNCAIP	H2AC18	EEF1G	KLF4	CKAP2
STX10	VAPB	PEX6	ZFYVE27	SMURF1	TRAF2	H3C11	EIF3B	MAP2K6	DNAJB12
MAP1LC3C	FUT8	PTPN13	B9D1	CHST3	RBCK1	H3C6	EIF3L	MEF2D	DNAJC30
STK4	PFAS	RPTOR	BET1L	FABP1	UTRN	H3C7	FUBP1	MUTYH	GNL2
NLRP3	DST	SAR1B	BNIP1	FCGR3B	PACRG	H3C8	HNRNPH3	NFIA	GPKOW
MARCHF5	RAB10	SEC63	CPNE8	FGF14	PACS2	ATR	HNRNPL	NUMB	IPO9
PLSCR1	BCAP31	SLC4A2	DHRS7	NR2C2	SLC39A1	CTSD	ILF3	PAFAH1B1	KIF12
BCL2	C9orf72	STT3B	DHX57	SFRP4	TMEM59	PPARG	INA	PRKAB2	MAP1S
SRC	HNRNPDL	VANGL1	ESYT2	SLC25A19	MIR204	ATP2A2	KLHL9	S100B	MRPS14
CSNK2B	HSPA4	BCKDHB	GCC1	SLC37A4	MIR4673	CA2	LARP1	SHMT1	MTIF3
TOMM5	MTCH2	CD9	NECTIN2	TNIK	MMP2	SCN5A	LIMA1	SHMT2	POLDIP2
MTERF3	RAB1B	CDC42BPA	PARP16	HAPLN1	CCND1	BRCA1	MRPS23	SPRY2	PPP1R21
TOMM6	SLC3A2	CHM	RHBDD2	ITPKC	MAOA	COL1A1	MTA2	TEC	RRP1
MIEF1	VPS13A	COG2	SNX17	PEX3	ALDH7A1	EPAS1	MYL12A	TUBB2A	SLAIN1
BAG5	DPYSL5	FAF1	SNX19	ACKR3	IFIH1	MSH6	NPLOC4	UROD	SRSF10
PEX13	HDGF	FLCN	USE1	ADAMTS7	P2RX7	PPIB	PFN2	BAD	STYX
MTX2	UXS1	GOSR2	VMP1	ALPK1	SCO1	PRKDC	PIP	CASQ2	TAF9B
HSPA8	AJUBA	KIF1A	VPS18	CLDN7	SUCLA2	AHCY	RPL29	EIF4A2	XRN1
MAVS	EIF3C	LEMD3	YIPF3	CPA3	UQCRFS1	EEF2	SARM1	NEK1	ANP32E
OGT	IL33	LRP8	ANGEL1	FANCF	CYC1	IL6	SFXN1	PARP2	APOBEC4
RETREG1	SEC61B	MCAM	ANKRD50	FGF7	APOL1	IRAK1	SPECC1L	PSMB4	BRIX1
CHCHD3	SH3GLB2	NEO1	APPL2	MAP1A	APTX	RPS19	SRSF3	PTPRN	CEP112
GABARAPL1	SLC25A46	PIGK	CCDC47	REEP2	CLPB	YWHAG	SRSF9	ACSL1	CILK1
PARL	MTFR1	PKMYT1	DEF8	TREM1	NR4A3	ACACA	TPM4	ACTC1	CLIP3
TSC2	RAI14	PLXNA1	FAM83B	BOC	ACAA2	ALDOA	UBE2O	AIMP1	DHX40
HK2	MON1B	PPM1G	FKBP15	CD93	POLRMT	ATP2B3	UFM1	ASPH	DOHH
VDAC3	CCZ1	RAB23	FNDC3A	CHAF1B	USP4	FLNA	UFSP2	CAMK1	FYTTD1
MAPK1	MEG3	RABGEF1	GPRIN1	COX8A	APLNR	FLNB	VGF	CAPN5	HMG20B
TSPO	MIR320A	RNF14	HEATR5B	FGFBP1	LGALS1	GPI	AHNAK	CDC20	MRPL21
FOXO3	MIR410	SLC33A1	KXD1	HPR	MRPL3	GSN	ATXN2L	CHMP2B	NUDT16L1
MAP2K1	MAPK10	SLC4A7	LRCH4	SLC35C1	EDC3	IL6R	CGN	CLOCK	ODF2L
MDH1	LDHA	SLC7A2	MOSPD2	SUPT3H	IDH3G	P4HB	COX6A2	CUL1	OLFML2A
ATAD3A	PSMB8	SNAP23	PDZD8	ASB2	SUCLG2	RANBP2	DHX15	CXCL12	PAAF1
TBC1D15	TRPV4	THOP1	PLEKHM2	CSPG5	AK4	RDX	DHX8	GRK6	PDCD7
OCIAD1	ABCC1	TMEM38B	RABAC1	FXR2	DNAJC3	SDHA	DNAJC7	INPP5K	PHLDA1
USP8	FBP1	TMEM43	RABL3	LMCD1	GLRX5	TPM1	ECD	KPNB1	PNRC2
PI4K2A	NPC1	TRIP11	RUFY3	LSM4	SHARPIN	TUBB1	EIF5B	MAK	RGS22
KRT15	CPT1A	VAC14	SNX11	MTSS1	DNAJA3	ACLY	FHOD1	MAOB	RPL36A
STOM	CYCS	VAMP2	SNX4	MYOM1	ERAL1	ACTA2	FLG2	MDK	SPCS2
BLOC1S1	IGF2R	VPS33B	STBD1	OBSCN	NLRX1	AFG3L2	GATAD2A	MGST2	SPDYA
HIF1A	KEAP1	VPS37A	STK11IP	P2RX5	ABHD11	AKR1B1	GGCT	NANS	SRCIN1
ATM	PDE2A	AAAS	TBC1D22A	PGK2	CHD6	ARHGDIA	IFT74	NOP56	TC2N
LRPPRC	ADH5	AKAP12	TMED9	RFWD3	COG1	ASNS	KARS1	NPHP1	WDR18
ATP1B1	APAF1	ARFGEF2	TMEM161A	SLCO1A2	EDC4	GANAB	KCTD3	PAK6	ZFYVE21
APP	CAMKK2	ATL1	TMEM87A	AKR1E2	IMMP2L	GJB1	LARS1	PIM2	ZNF558
BCAS3	DCN	ATP4A	VEZT	CALCB	MRPL13	HADHA	MARCKSL1	PRPF31	AFDN
PHAF1	ENO1	ATP6V1F	VPS26B	CAPS	RASD2	HADHB	MPRIP	PSMC3	AKIRIN2
ZFYVE16	MYH2	CAMLG	WDR41	DKKL1	APLN	LDHB	MTCH1	PSMD14	C15orf48
BET1	YAP1	CISD2	ANKRD46	GMIP	CNTNAP4	MCM4	MYO1B	PSMD7	FCF1
GDAP1	YWHAZ	COG4	ARMC10	MEX3C	IMMP1L	MSN	RALY	RALB	GET4
WDR26	EPS8	GLE1	ARMCX2	RIMS3	MRPL28	MYH10	RBM15	RPL15	KIAA1586
MCL1	NEFL	GOLGA2	BLOC1S2	SNRPD1	JMY	NDUFS3	SF3A1	SMOC2	LRRC20
LINC-PINT	NNT	GOPC	DMXL1	SNRPF	MRPL37	PCCA	SHROOM3	TECR	MRPL27
NR4A1	RAD23B	KIDINS220	FAM135A	CD163L1	OCIAD2	PCCB	SRP68	TFAM	MT-ND4
HSPD1	SLC25A20	KTN1	FAM171A1	CLVS1	ZNF185	PCK2	SRRM1	TLE3	NKD2
HTT	SMARCAD1	LRIG1	GRAMD1A	DNAAF2	ATG101	PFN1	ST13	TOLLIP	PIGY
ATG16L1	VCAM1	LRIG2	KHNYN	HCAR1	MRPL35	PPIA	TBC1D9	USF1	RPS19BP1
TFEB	XBP1	MTMR4	LAMTOR1	IPPK	MRPL41	PRSS1	TCF25	USP10	RRP15
NIPSNAP1	PEX2	NBAS	LRCH3	MRPS10	MRPL49	PSAT1	THRAP3	BANF1	SNX33
BAG6	RTN4	PDE8A	MYO19	SERPINB10	SPC24	RPL5	YBX1	CCBE1	SPATA4
CDC37	ABCC5	PIGT	NDC1	SNRPB2	WHAMM	TKT	YBX3	CENPJ	TBKBP1
PTEN	ACSL4	PLEKHM1	OSBPL10	HSF2BP	STING1	TPI1	APOO	CHMP4B	TEX10
MST1	APEX1	PPFIBP1	PLEKHM3	YIPF1	ZNF787	TPM3	CEBPZ	ENDOG	TMEM147
SIRT3	ATP12A	PUM2	PRR11	ZNF189	CISD3	UBA1	CILP2	FARSA	YIPF6
ATG2B	B3GAT3	RAB5B	RGP1	PHYHIP	HGH1	VCL	COL5A3	FBL	ZBTB44
TGFB1	COL11A1	RTN3	RHBDD3	ALKBH5	HDHD5	ACTG2	FUBP3	FGF13	ZMYM5
NFE2L2	EMD	SCAP	RNF103	DPF3	MIGA2	ARAF	GARS1	FMOD	ZNF574
UQCRC2	UCP1	SCD5	SCFD2	HILPDA	MIR33A	ARF1	HTATSF1	GNL3	ATAT1
NIPSNAP2	ACSL5	SH3BP4	SEH1L	KRT73	NUPR1	ATIC	IRF2BP2	GPAM	H3-3B
TFE3	CAV2	SLC35A2	SLC35E1	SNTG1	TMEM150B	CALM1	LGALS7	HAX1	HEATR3
VAPA	COX15	SLC6A15	SNX29	TMEM39A	CD44	CTPS1	MRPS27	LGALS3BP	LTV1
CAV1	HS2ST1	STAM	TEX2	ZCCHC17	HDAC3	DDX6	MRPS31	MAPRE2	MIS18BP1
TOM1	SLC31A1	TACC1	TEX264	ZNF593	RHOT2	DLAT	NCDN	MNDA	MRPL52
NME4	SLC35A3	TOR1AIP1	TMEM131	ACTRT1	ERCC8	EEF1A2	NKTR	NDE1	MT-ND1
USP36	TSG101	TPD52	TMEM214	FAM13B	LMNA	EIF4A1	NOP2	PCBP1	PRRC2B
UBXN1	ABCB10	UBE2E3	TOR1AIP2	LARP1B	SLC25A3	FLNC	PPFIA3	PIAS2	RAB39A
RMC1	BAIAP2	UBE2J1	TRABD	LENG9	HNRNPM	HYOU1	PRPF19	PLP1	RBM33
RNF31	CDIPT	UBQLN1	WDR7	KRCC1	CAPN1	MCM3	PRPF40A	PSMD12	RWDD4
TCHP	E2F3	UVRAG	COA7	RBM18	HSPG2	MTNR1B	SHKBP1	PSMD9	SLC7A6OS
MTOR	PLEKHA1	VAMP7	DENND4C	TMEM39B	TNFRSF1A	NDUFS1	SMPDL3B	PUF60	SREK1IP1
GPD2	STX16	VAMP8	EMC3	C1orf210	CPT1C	NME1	SRRM2	QKI	SS18L2
SHC1	ORMDL3	VPS33A	EMC4	DZANK1	USP19	PABPN1	TIMD4	RAD23A	THAP7
USP33	SDCBP	VRK2	EMC8	KIAA1549L	PPAN	PARK7	UFC1	RBX1	TMEM120A
STX17	SIRT4	VTI1B	EXD2	REP15	PVT1	PRDX2	VAT1	RCC1	TMEM134
RNF121	TAOK2	ZFYVE9	GPAT3	TMEM203	MIR195	PSMA6	WRNIP1	RECQL4	TMEM14A
EPHA2	ATG3	ANKLE2	GPR89A	EVA1B	NPM1	SF3B1	ZNF326	RPL10A	ZC2HC1C
SLC12A6	CHMP5	CAPNS1	MXRA7	ZNF681	HSPA5	SMC1A	DNAJC11	RPS12	ZNF684
ITCH	CORO1C	DOCK6	RAB29	TEX38	DDX5	SMC3	FBXL2	RPS24	ASPHD1
SLC12A4	DDX39B	FYCO1	RUNDC3B	IHO1	HNRNPA2B1	TUBA4A	GSDMA	RPS26	C1orf105
FADS2	ERGIC1	HPS3	SNAP47	RBIS	PKM	TUBB4A	IARS1	RPS27	CCDC60
STEAP3	GALNT1	HSPA1B	SNX30	BMP2KL	HNRNPK	YWHAQ	LIMCH1	SAMHD1	JADE2
UBE2G2	GLT8D1	INF2	TMEM106C	TUBB	ATP13A2	C4A	LUZP1	SDCCAG8	MOB3C
VPS35	MTPAP	LAMTOR2	TMEM201	HSP90AB1	TUBB4B	C4B	MRPS18B	SKP1	PUSL1
ANO6	MYO18A	MBOAT7	TMEM209	BAG3	HNRNPU	CCT5	PNN	TANK	ZKSCAN8
ARL6IP5	RPL28	PCDH7	UBXN8	OMA1	MATR3	CHD4	RARS1	TRIB3	ZNF688
EMC1	STX8	RAB11FIP5	WDR91	CLINT1	TUBB6	CHGA	U2SURP	USH1C	AKAP14
LPCAT3	TMEM165	RALGAPA1	DNAJC16	SRSF4	DDX17	CSTA	VARS1	CCNE2	C2orf88
MON2	TNRC6A	RPS6KC1	EMC2	NDUFA4L2	RPS16	CUX1	ARMC1	CDK14	DNAH14
AMFR	ATP9B	RRAGC	RIC1	RAC2	HNRNPA3	DDX41	CALML5	CLN8	KCTD14
SNX3	GHITM	SAR1A	ARFGEF3	SMAD4	HNRNPH1	EZR	CASC3	CNOT1	MOB3A
REEP5	KPNA5	SEC24B	C19orf25	BAP1	ADRM1	FKBP4	FUNDC2	COLEC12	SFR1
AKAP1	MYO5C	SLC38A2	EMC7	NRG1	ATP5F1A	GMPS	H1-4	CYB5B	TMEM128
CHMP2A	PLSCR3	SNX1	GPAT4	ITGAX	ABCB1	HAND2	HSDL2	EEF1D	C11orf16
GDI2	PRUNE2	STX5	SMCR8	SAE1	CALR	IGF2BP2	MAGEE1	FOXO4	CMTR2
ESYT1	SFXN3	VPS13B	SRPRA	ALAS2	FOXO1	NDUFS2	MRPS15	HMGB2	MRM3
SPG21	TMBIM6	VPS41	TMED8	HNMT	IMPDH2	NONO	RBM25	IFT88	TEX29
ATG2A	TMED1	ACBD5	WASHC5	KCNN3	PRDX1	NUMA1	RBM27	IL7	C1orf115
SEC22B	TMX3	ADGRL2	CEMIP2	MYBPC1	CASP14	PKP2	SEMG1	KCNAB1	CCDC186
ARMCX3	TRAPPC12	APBB2	LAMTOR4	UGCG	HSP90B1	PRMT5	SUGP2	MEST	CLHC1
TBC1D17	TXNIP	BICD1	NUP42	HES1	LMNB1	PSMB1	TUBA3D	PCBP2	C22orf31
RMDN3	VPS28	CDKAL1	TYW1B	HHAT	DDX3X	RPL18	UFL1	PSMC4	ERG28
CCZ1B	CYP20A1	CLCC1	MACO1	VPS11	HNRNPA1	RPL35	ZNF746	PSMD11	ERICH2
SREBF2	DAZAP2	COG6	VPS35L	GLS2	PSMA7	STIP1	APOOL	PSME1	H2AZ2
FLOT2	FADS3	CTDSP2	WASHC4	PEMT	ABHD5	TRPC4	ATP5PO	PSME3	SELENOK
SH3GLB1	PPM1L	DCTN4	BLTP3A	RNASE2	C1QBP	ZYX	EPPK1	PYCARD	ZUP1
MIR155	VPS16	DNAJC13	BORCS5	HPS4	PRKCSH	ATP2B1	IGHG1	SLC25A6	CFAP300
PPARGC1A	ZC3H7B	FMN2	BORCS6	NMUR1	PSMB5	DGKZ	NUFIP2	SMARCD1	HPF1
HSPA1L	IRGM	GIGYF2	DOP1B	SNIP1	XRCC6	DSG1	PABPC1L	TMED10	INKA2
HMGB1	MLF2	GORASP2	LNPK	CDKL2	RPN1	EIF4A3	PIWIL3	UBR5	TENT5D
MAP2K3	SEC62	JPH1	VPS26C	FAM20B	RPS14	FARSB	PLD6	AATF	TSBP1
LMAN1	SLC38A7	KDELR1	TMEM131L	ABLIM3	SFPQ	FXR1	PRRC2C	CTNNBL1	PGAP4
FBXW7	WDR6	LAMTOR3	WASHC2C	GPR26	SNRNP200	GART	SEPTIN9	DHRS2	MIR221
ARIH2	ACTBL2	LYST	WASHC3	NKAP	TGM3	GCNT2	UBAP2	DNAJA2	IGKV1-5
ATP5IF1	OIP5	MAPK15	MIGA1	PLAGL2	PABPC1	LMNB2	ZC3H13	KIFC1	MIR335
MAP2K2	PPP1R18	MARVELD2	NEAT1	RHOU	PSMD3	MARK2	ZC3H3	MPG	OR14K1
TIMM23	PRAF2	MTDH	WASHC1	IL9R	RPL13	MCCC2	H1-2	MPZL1	GMCL2
UBXN6	REEP4	PEG3	MIR150	WDR46	RPL22	MCM6	MTFR2	MYBBP1A	DPY19L2P1
FTMT	RILP	PGRMC2	WASHC2A	GPHA2	RPL7	NDUFS4	SBSN	NEDD8	EP400P1
HSPA9	TMED5	PIGS	IGHV3-23	MICALL2	RPS6	PDCD6IP	ZC3H15	NFIC	KIRREL3-AS3
NRF1	TTC1	PREB	MIR137	NBPF3	UBQLN2	PPP1R12A	ZNF804B	PSMC6	ANKRD36BP1
KRAS	VPS37C	RRBP1	IGH	UBL5	CCT3	PSMA1	MISP	PSMD13	TCP10L3
PRKAA2	GOLT1B	SCAMP1	AR	ELMOD1	DHX9	PSMA3	C1orf35	PSME2	TEX41
AKT1	MFSD10	SCFD1	PPP3CA	IFNL3	EIF4B	PSMA4	H2AC20	RAB35	CRMA
RCAN1	MVB12B	SLC30A5	ALDH2	MT-ND5	HNRNPC	PSMA5	H2BC21	SCARA5	LINC01483
RB1CC1	RNF26	SLC39A10	CTSK	DPH6	PDIA4	RAN	H4C1	SNRPA	TBC1D3P2
WIPI2	CCDC127	SNX2	HSPB1	DTWD2	PSMC1	RBMX	IGHA1	UBE2M
ZFYVE1	SARAF	SPG11	NFKB1	LEPROT	RPL12	SLC1A5	GCN1	VRK3
TIMM44	RELL1	STARD3	PRKACA	LRRC46	RPL23A	SLC25A11	H1-3	ZNF462
HRAS	WDR24	STIM2	MAPT	MIS18A	SART1	TACC3	H2AC11	ABCF2
TFRC	KIAA1671	STX6	FANCA	OSCP1	IGF2BP1	TRIM32	HNRNPCL1	ANGPTL7
NDUFA10	MTARC1	STX7	PGK1	ZBED3	IRS4	AGPS	ATP5MF	BOK
