# Supplementary material for: Identification and validation of key mitophagy-related biomarkers in the pathogenesis of proliferative diabetic retinopathy
Source: Front Endocrinol (Lausanne). 2025 Oct 29;16:1652898. doi: 10.3389/fendo.2025.1652898 (PMC12605334; doi:10.3389/fendo.2025.1652898)
Supplement: Supplementary file 3 [file Table2.xlsx]

## Sheet: Sheet1
Table S2 Immune Cell Enrichment Level
immune cell	IIbp1	IIbp2	IIbp3	IIbp4	IInp1	IInp2	IInp3	IIp1	IIp2	IIp3	IIp4	IIr1	IIr2	IIrbp1	IIrbp2	IIrp1	IIrp2	IIsp1	IIsp2	Ip1	Ip2	Ip3	Nr1	Nr2	Nr3
B-cells	0	3.2656e-18	1.04981e-17	2.33096e-20	0	0.023371	0	0.0210423	0	0	2.83902e-20	3.58487e-18	8.07127e-19	4.46856e-18	0.0316557	3.12299e-18	0.0578052	2.50605e-18	0	0.0220894	8.2289e-19	3.90748e-19	0	0	0
CD4+ memory T-cells	1.30799e-19	0	6.32312e-18	0.0636097	0.0213665	0.0389767	5.73674e-18	0.11293	0.103246	0.0207784	0.0357331	0	0	0.0415218	0.122115	0.00217044	0.128127	7.14608e-19	1.37751e-18	0.0324953	0.0573388	0.0212947	9.06793e-19	0	0
CD4+ naive T-cells	0	0	0	0.0196392	3.27925e-20	6.23441e-21	6.83928e-19	0	0.0266532	0	1.58876e-17	0	0	3.27948e-18	0.0206976	0	0.0613034	0	0	0	0.0233165	9.55479e-19	5.08727e-18	3.24427e-18	5.74011e-18
CD4+ T-cells	0	0	0	0.0309637	0	0	0	0.0142049	0.0331515	3.42054e-18	6.30175e-19	3.06703e-17	6.26638e-18	3.90509e-18	0.0377698	0	0.0632668	8.8431e-18	0	0.00960469	0.0288968	7.77193e-18	0	6.93271e-18	7.40685e-18
CD4+ Tcm	0.0431428	0	9.34647e-18	0.027857	3.67996e-18	1.05803e-17	0	0.00293864	0.0254882	0	0.0812015	0	6.97589e-18	1.08788e-17	0.00319207	3.93035e-18	0.0274962	0	0.0160373	0.0330251	0.0284103	0.0355403	2.03188e-19	0.00466643	0.0100887
CD4+ Tem	0	1.20847e-17	0	0.151156	0	0.0156538	9.73726e-18	0.166681	0.114221	0	0.0340299	0	0	2.27985e-18	0.101205	1.28897e-17	0.13734	0	0	0.0368377	0.0342108	0.0501679	0	0	2.0208e-20
CD8+ naive T-cells	7.12482e-19	1.09199e-18	2.83791e-19	0.00621699	0.0208294	0.0447655	1.37504e-19	0.0222468	0.0086655	0.0209851	6.29737e-19	0.0522391	0.0201533	0.0278194	0.0278707	0.0026423	0.0442993	0	0	0	0.0148653	0	0	0.011573	0.00173813
CD8+ T-cells	0	6.9272e-18	4.96547e-18	0.0425948	2.77266e-18	0	7.14428e-18	0.0857931	0.0468957	6.47612e-19	0.0589875	5.19914e-18	1.67203e-17	2.31006e-19	0.0361358	0	0.0647083	5.59433e-18	0	2.66652e-19	1.27039e-18	0.00848699	2.56909e-18	5.45805e-18	2.23183e-18
CD8+ Tcm	1.43522e-21	0	5.43615e-20	0.134205	1.92282e-20	0.00890076	0	0.131898	0.13991	0.0218017	0.22645	4.52321e-17	1.3209e-17	0.0415572	0.114108	0.000373346	0.131618	0	0.0217682	0.043558	0.0499427	0.0691542	0	0	5.90719e-18
CD8+ Tem	1.59674e-18	1.11245e-18	0	0.0124685	5.33645e-18	0	6.55897e-18	0.0342618	0	5.27468e-18	0	6.74227e-17	0	0	3.64093e-20	2.31642e-18	0.0306536	1.54897e-18	0	1.27669e-19	0.000699726	6.91565e-18	0	0	0
Class-switched memory B-cells	0.0978068	0.0622825	0	1.82037e-19	0	0.0909129	0.00753732	0.0243854	0.0231179	0	0.0847821	2.07423e-18	0	0	0.0493276	9.13167e-06	0.0605161	0.00222517	0.0839942	0.0434707	0.0188048	0.0554284	0.0114926	0.0104429	0.00128338
Memory B-cells	2.43899e-19	0	0	0	0	0	0	0	0	0	0	0	0	3.36058e-17	0	0	5.17697e-20	1.89441e-19	0.00506984	0	1.39216e-17	0	0.00475273	0.00982202	0.00803441
naive B-cells	0	1.82661e-17	0	3.4956e-19	1.0102e-18	6.40996e-18	3.43924e-19	0	0	1.53334e-17	0	0	0	0	0.00516805	1.20551e-18	0.00276651	0	0	2.28789e-18	0	0	0	5.94827e-20	0
NK cells	0	0	1.51702e-17	1.55567e-20	0	0	9.36778e-18	2.15968e-19	9.83956e-19	0	1.33479e-17	2.3003e-18	1.71969e-17	0	0	0	0.00155784	0	3.78808e-19	3.05191e-19	0.0031305	0	5.45195e-18	1.08666e-18	6.42043e-19
NKT	0	0	0	0.0497352	0.0246384	2.13355e-19	0.0320136	0.0677422	2.9885e-18	0	0.0326854	2.81597e-18	0.0213215	7.72413e-19	0	0	0.00775379	0	0.0333529	0	0.000884939	0	3.32516e-18	0.0637509	0.0596798
Plasma cells	0	0.0171021	0.0028505	8.01829e-19	0.00134621	0.000870528	3.10375e-18	0	0	3.80278e-20	4.6403e-19	0.00155129	0.0014833	0.000542374	0	0.00171291	0	0.00375952	0	0.0021853	5.25448e-19	1.45773e-19	0.000568374	0	0
pro B-cells	0.04584	0.128311	4.22932e-17	0	1.65101e-18	8.30458e-20	0	0	1.56321e-17	4.61122e-17	0.0456466	0.00748824	3.64046e-20	0	0.0018017	0	4.73159e-19	0.0189382	0.136886	0	5.19439e-18	0.0261644	0.0408417	0.0397873	0.0186524
Tgd cells	0	0	0	0.00969609	1.05048e-17	0	7.3068e-18	0.0083213	0	0	0.00126475	9.6996e-18	2.26573e-17	9.17492e-19	0.0104796	4.92359e-19	0.0170644	0	0	0	0.00356763	3.82023e-18	0	0	1.11152e-17
Th1 cells	0.00520022	1.07131e-19	5.51147e-19	1.19004e-18	0.033361	0.0148196	0	0.0284261	0.0250062	0	0	0.0960746	0.0379774	0.00990434	0.0229958	0.00300582	0.0722368	9.22456e-20	6.13372e-18	0.00289099	0.0169144	0	0.0155893	0.0635712	0.0269585
Th2 cells	1.13877e-17	0.0413511	0	0.0290585	0.0824646	0.0188444	0	7.18134e-19	0.0546633	0.0702397	3.25456e-18	1.33374e-17	0	0.0127904	0.0152611	0.00632669	0.0132975	0	0.0197421	0.010627	2.43393e-19	0.0119698	1.49222e-18	3.23997e-18	2.58316e-17
Tregs	0.0172592	2.71974e-18	0	0.00308034	5.33491e-18	4.3527e-18	3.66112e-18	8.86179e-18	0	0	0.0527515	1.40519e-18	0	0	0.000221178	8.20553e-19	0.0128679	4.12483e-19	0.0179924	0.00703356	0.0264152	0.00766225	1.45302e-18	0	0
DC	0.0172806	0.0109462	1.16018e-18	0.0188935	0	0.00858591	0.00319055	0.0026094	0.00181201	0.0067555	0.021163	0	0	0.00484353	0.0155325	4.21303e-20	0.0146991	0.00565983	0.0193274	0	0.0211238	0.0143103	8.99441e-19	0	2.25933e-18
Macrophages	0.0350826	0	0.00447161	0.140038	0.122169	0.140962	0.0131715	0.163816	0.0587309	0.0787791	0.0585527	0.000845411	0	0.112244	0.17784	0.05152	0.182107	0.0427924	3.48965e-19	0.162198	0.124157	0.0295597	0	0	6.01985e-18
Macrophages M1	0.038099	0.013462	0.014253	0.124452	0.0863089	0.0810635	0.0287269	0.0937731	0.0415639	0.0520663	0.0292781	0.00187382	0	0.0816376	0.107787	0.0437146	0.123596	0.0337453	0.0238205	0.0844482	0.115188	0.0159405	0	4.23717e-19	0
Macrophages M2	0.0140271	0.00350775	4.88105e-05	0.0447382	0.0321508	0.0665082	0.00817175	0.0885297	0.0102575	0.0124745	0.045023	0	0	0.0244184	0.0384639	4.47061e-20	0.0543425	0.018288	0.00913015	0.0515447	0.0146193	0.00831087	7.03271e-19	0.00174874	3.4735e-19
Mast cells	0.00620384	0.00235564	0.00266327	0.0230002	0.0165824	0.023527	0.00463699	0.0252155	0.015329	0.01004	0.00530611	0	3.86768e-17	0.0326759	0.0420516	0.00278652	0.0264416	2.89924e-19	0	0.0294381	0.0246836	0.00190235	1.82115e-19	0.00866835	0.0111065
Eosinophils	0.0512205	0.0589889	0.00646066	6.65731e-19	0	2.55389e-19	0.0360136	1.67351e-18	0	0	0.0711721	9.51758e-18	0	1.12216e-17	4.77169e-18	0	6.89296e-18	8.29252e-18	0.143438	0	0	0.0472021	0	9.85097e-18	6.07552e-18
Neutrophils	0.0186083	0	5.76687e-21	0.00959321	3.16834e-18	0	0.0955957	0	0.0574608	0.0217935	0	0	1.59233e-18	0	1.03204e-18	6.41874e-19	0.0017142	0.0309099	0	0	0.00882021	0.0107101	0	0	0
