# Supplementary material for: Identification and validation of key mitophagy-related biomarkers in the pathogenesis of proliferative diabetic retinopathy
Source: Front Endocrinol (Lausanne). 2025 Oct 29;16:1652898. doi: 10.3389/fendo.2025.1652898 (PMC12605334; doi:10.3389/fendo.2025.1652898)
Supplement: Supplementary file 4 [file Table3.xlsx]

## Sheet: Sheet1
Table S3 Antibodies for Western Blotting
Antibody			Company and Cat NO.
CASP8			Abcam, ab32397
COL1A1			Abmart, P28372-B2F
LC3B			CST,83506S
P62,SQSTM1			Proteintech,18420-1-AP
PINK1			Proteintech,23274-1-AP
PARK2/Parkin			Proteintech,66674-1-Ig
ATP5A1			Proteintech,66037-1-IG
ACTB			Proteintech,66009-1-Ig
Goat anti-mouse IgG (H+L), HRP conjugate			Proteintech,SA00001-1
Goat Anti-Rabbit IgG(H+L), HRP conjugate			Proteintech,SA00001-2
