# Supplementary material for: Identification and validation of key mitophagy-related biomarkers in the pathogenesis of proliferative diabetic retinopathy
Source: Front Endocrinol (Lausanne). 2025 Oct 29;16:1652898. doi: 10.3389/fendo.2025.1652898 (PMC12605334; doi:10.3389/fendo.2025.1652898)
Supplement: Supplementary file 5 [file Table4.xlsx]

## Sheet: Sheet1
Table S4 Differential Mitophagy- Related Genes
VDAC1	GAK	UCHL1	VAMP8	GOT2	KCNN3	TUBB6	CHGA	HTATSF1	MGST2
FUNDC1	BST2	ITGB1	VRK2	PDHA1	MYBPC1	DDX17	CSTA	NCDN	NANS
MFN2	MYH9	NOTCH2	DOCK6	ISG15	UGCG	ABCB1	FKBP4	NKTR	SMOC2
UBC	SPTAN1	PIK3R2	FYCO1	TDP1	HES1	SFPQ	IGF2BP2	PPFIA3	TLE3
SLC25A4	DNAJB2	SLC12A2	HSPA1B	CKB	GLS2	PABPC1	NUMA1	PRPF19	CCBE1
ATG7	ACTB	ECE1	SLC38A2	PSMB10	RNASE2	CCT3	TRPC4	SHKBP1	CENPJ
RHOT1	YWHAE	ITGA5	ACBD5	CORO1A	HPS4	PDIA4	ZYX	SRRM2	FMOD
BNIP3	CD55	ITPR1	APBB2	POLR3A	ABLIM3	RPL12	GCNT2	VAT1	LGALS3BP
TP53	A2M	PLD1	LYST	ATP1B2	NKAP	IGF2BP1	MCM6	ZNF326	MNDA
CALCOCO2	SPTBN2	DGKE	STX7	UBD	LEPROT	MARCKS	SLC1A5	LUZP1	QKI
BCL2L13	LMO7	GPHN	SYNE2	U2AF2	TGM2	ATP1A1	AGPS	PNN	RPL10A
SNCA	DDX58	GRN	TMOD3	WBP11	NR3C1	ANXA2	CALU	CASC3	SAMHD1
HDAC6	DUSP1	STIM1	UBE2E2	LRRC17	DHX38	IL1B	CHGB	RBM25	SDCCAG8
LRRK2	CDKN2A	ABCC4	USP32	MAPK8	TRPC5	MTHFD1	IQGAP1	ZC3H15	TANK
WIPI1	JUP	LBR	VPS26A	LEPR	IL13RA1	CFL1	KIF1C	C1orf35	HMGB2
NBR1	TARDBP	SGPL1	ZC3HAV1	SNPH	DAAM2	DYNC1H1	LARP7	AKT2	IFT88
SPATA18	ITPR3	TSC1	AKAP11	NME2	DUSP22	RPL10	MYO1C	AKT3	IL7
NLRP3	DST	WWOX	ARFGEF1	NEFM	MLLT3	NCL	NPC2	EGFR	PYCARD
PLSCR1	HSPA4	HLA-C	CDK5RAP1	ACIN1	NTN4	RBBP4	PCM1	EPHB4	MPZL1
BCL2	IL33	PEX1	DHX29	TEAD4	SCRN1	RPS2	PLS3	IKBKB	VRK3
BAG5	MTFR1	UGDH	SLC30A7	SLC35B3	MS4A4A	SON	S100A8	ACVR1	ZNF462
GABARAPL1	RAI14	DOCK8	SYNGR2	HSP90AA1	TNF	LRRFIP1	S100A9	CAT	BOK
TSC2	MON1B	SOAT1	DENND4A	MYLK	HMOX1	CIRBP	BCLAF1	MMP13	LYAR
HK2	PSMB8	SV2A	GOLGA3	PRKG1	TRPM2	RBM39	CBX3	NOS3	MBNL1
TSPO	TRPV4	APBB1	GOLGA4	MYH11	MYO6	TP53INP1	CEP55	ACVR2B	MYO9A
OCIAD1	ABCC1	CXADR	GOLGB1	ANXA5	PARP1	CTSD	CLPX	BUB1B	NAT10
STOM	FBP1	DIAPH2	GRIPAP1	MAP3K12	RACGAP1	PPARG	IGF2BP3	FN1	OSTF1
GDAP1	CPT1A	GDI1	RUFY2	PFKP	TMSB4X	CA2	PRPF4B	SOD2	UBE2E1
TFEB	CYCS	JAM3	SCIN	SLC1A4	MRPS7	BRCA1	SF3B2	STAT6	CXCL9
TGFB1	APAF1	MADD	SGTA	PDK4	IDH2	COL1A1	TLN1	BUB1	GGA2
UQCRC2	CAMKK2	NBEA	ST7	CHST3	CASP8	PPIB	AMY2B	CASP3	GNLY
NME4	DCN	NISCH	TMF1	FCGR3B	KMO	IL6	DHX16	PDE4D	GPM6B
USP36	ENO1	PTPN13	WDR59	SFRP4	UTRN	IRAK1	GAN	PDGFB	KIFC3
TCHP	YAP1	VANGL1	CPNE8	SLC25A19	PACS2	RPS19	SUPT16H	PIM1	RAB32
SHC1	NEFL	CD9	ANKRD50	HAPLN1	CCND1	FLNA	ZC3H14	SNAP25	REEP3
SLC12A6	VCAM1	COG2	MOSPD2	ADAMTS7	IFIH1	FLNB	FUBP1	HDAC5	RGS1
SLC12A4	RTN4	KIF1A	RUFY3	ALPK1	P2RX7	GPI	ILF3	KRT18	RNF20
STEAP3	ABCC5	LRP8	TBC1D22A	CPA3	APOL1	IL6R	INA	MITF	TOM1L2
AKAP1	ACSL5	MCAM	TMEM87A	MAP1A	NR4A3	P4HB	MRPS23	MMP8	TSLP
ARMCX3	CAV2	RABGEF1	OSBPL10	REEP2	LGALS1	TUBB1	MTA2	PRMT1	GBP2
TBC1D17	SLC31A1	SLC4A7	PRR11	TREM1	SUCLG2	ACTA2	TPM4	ACO2	MTUS1
MAP2K3	E2F3	SLC7A2	SEH1L	FXR2	DNAJA3	MSN	UBE2O	BIRC5	PLP2
PRKAA2	SDCBP	SNAP23	TEX2	LMCD1	CHD6	MYH10	VGF	FGF10	RBM23
TIMM44	TAOK2	THOP1	MXRA7	MTSS1	APLN	PFN1	AHNAK	RORB	S100A13
NDUFA10	CORO1C	TRIP11	SNX30	CALCB	JMY	PPIA	DHX8	CYB5R3	S100A16
PRPF8	GALNT1	VPS37A	TMEM106C	GMIP	ZNF185	TPI1	ECD	KLF4	MTIF3
BAX	MYO18A	AKAP12	AR	TMEM39A	CD44	VCL	EIF5B	MEF2D	ANP32E
HK1	GHITM	COG4	NFKB1	REP15	ERCC8	ACTG2	FHOD1	NEK1	ODF2L
OSBPL5	KPNA5	KTN1	PRKACA	TUBB	LMNA	EEF1A2	IFT74	PARP2	OLFML2A
TAX1BP1	TXNIP	LRIG1	MAPT	OMA1	HSPG2	FLNC	KCTD3	ACSL1	PDCD7
PRKCD	DAZAP2	PPFIBP1	PGK1	RAC2	TNFRSF1A	NDUFS1	MYO1B	ASPH	RPL36A
HSPA1A	TMED5	RTN3	CCL2	ITGAX	CPT1C	NME1	SF3A1	CUL1	ZBTB44
TXN	VPS37C	SH3BP4	GLUL	ALAS2	PVT1	PRDX2	SRRM1	CXCL12	ZMYM5
ATAD3B	MYC	SLC35A2	ENO2	HNMT	MATR3	SMC3	CEBPZ	MAK	RBM33
