# Supplementary material for: Identification and validation of key mitophagy-related biomarkers in the pathogenesis of proliferative diabetic retinopathy
Source: Front Endocrinol (Lausanne). 2025 Oct 29;16:1652898. doi: 10.3389/fendo.2025.1652898 (PMC12605334; doi:10.3389/fendo.2025.1652898)
Supplement: Supplementary file 6 [file Table5.xlsx]

## Sheet: Sheet1
Table S5 GO/KEGG/DO Enrichment Results
ONTOLOGY	ID	Description	GeneRatio	BgRatio	pvalue	p.adjust	qvalue	geneID	Count
BP	GO:0062197	cellular response to chemical stress	41/533	337/18723	4.00452e-15	1.95941e-11	1.33245e-11	10533/664/7157/6622/10013/120892/596/9529/706/9990/5563/5580/3303/7295/59341/4363/10645/7248/7444/3304/4137/5599/4831/4638/3162/7226/142/8013/84181/6421/94241/3569/5034/5478/7001/1956/4846/6648/6778/836/9314	41
BP	GO:0034599	cellular response to oxidative stress	36/533	288/18723	8.74548e-14	2.13958e-10	1.45497e-10	10533/664/7157/6622/10013/120892/596/9529/5563/5580/3303/7295/4363/10645/7248/7444/3304/4137/5599/4831/3162/7226/142/8013/84181/6421/94241/3569/5034/5478/7001/1956/4846/6648/6778/9314	36
BP	GO:0010639	negative regulation of organelle organization	37/533	348/18723	5.68928e-12	9.05062e-09	6.15466e-09	664/7157/6622/10013/120892/7249/706/84260/5580/3303/6709/6712/1843/10413/27069/29766/10565/85477/4137/11151/55254/115209/142/7114/4000/5468/672/5216/2288/10493/701/699/4117/666/55226/146691/57489	37
BP	GO:0010506	regulation of autophagy	35/533	317/18723	7.39883e-12	9.05062e-09	6.15466e-09	7416/291/10533/664/7157/10241/6622/10013/120892/596/7249/706/7942/57602/5563/10645/1634/7345/5296/3708/7248/23677/79443/9559/5566/4137/5599/3953/55254/3162/94241/1917/836/29108/666	35
BP	GO:0006979	response to oxidative stress	42/533	446/18723	1.10885e-11	9.11941e-09	6.20144e-09	10533/664/7157/6622/10013/120892/596/9529/5563/5580/3303/7295/1843/4363/10645/10628/7248/7444/3304/4137/5599/4831/3162/7226/142/8013/84181/1161/6421/94241/1277/3569/5034/5478/7001/1956/847/4846/6648/6778/836/9314	42
BP	GO:2001233	regulation of apoptotic signaling pathway	37/533	356/18723	1.11826e-11	9.11941e-09	6.20144e-09	7157/120892/596/9529/581/5580/3303/2023/10413/27069/51741/8567/3304/367/7124/3162/142/960/4000/6421/3553/672/5034/5478/7001/6279/6280/9774/90/4846/6648/2255/6387/3148/3574/29108/666	37
BP	GO:0010821	regulation of mitochondrion organization	23/533	144/18723	1.89999e-11	1.32809e-08	9.03137e-09	7416/291/55288/664/7157/10013/120892/7249/706/57602/581/3303/10645/1634/27069/4137/5599/115209/4000/5468/10493/29108/666	23
BP	GO:0097191	extrinsic apoptotic signaling pathway	28/533	219/18723	3.06847e-11	1.87675e-08	1.27624e-08	596/7040/581/3303/10413/51741/8567/3304/367/7124/3162/841/5027/4000/7132/3553/672/3570/7001/90/4846/3875/2255/10038/3148/3574/29108/666	28
BP	GO:0042060	wound healing	39/533	422/18723	1.08994e-10	5.92563e-08	4.02958e-08	5359/7040/5580/4627/60/667/1634/10413/3688/4853/6558/3678/8526/928/4162/10565/4638/5592/308/89781/7124/3162/960/302/1277/3569/2316/5478/7414/7001/6279/7094/1956/4846/2335/836/5155/2255/64094	39
BP	GO:0022411	cellular component disassembly	40/533	443/18723	1.26075e-10	6.16884e-08	4.19497e-08	7416/139341/9927/291/10533/664/7157/10241/10013/55062/132671/23710/7249/3099/706/7040/57602/581/2580/6709/6712/59341/10645/4609/8673/79443/29766/85477/22985/4130/55254/7124/1072/3569/11198/1659/4322/4317/666/219402	40
BP	GO:0097193	intrinsic apoptotic signaling pathway	31/533	288/18723	2.27858e-10	1.01355e-07	6.89242e-08	664/7157/120892/596/9529/581/5580/3303/317/2023/3708/51741/7124/3162/142/133746/960/7132/6421/672/5034/5478/6279/6280/9774/6648/836/8454/6387/29108/666	31
BP	GO:0016236	macroautophagy	31/533	291/18723	2.95423e-10	1.20459e-07	8.19151e-08	7416/9927/291/10533/664/7157/10241/10013/120892/55062/4077/23710/7249/57602/5563/1634/55048/7345/7248/137492/8673/79443/9559/5566/5599/55254/3162/23241/94241/836/8100	31
BP	GO:0000422	autophagy of mitochondrion	16/533	81/18723	9.05968e-10	2.96468e-07	2.01606e-07	7416/139341/9927/291/10533/664/7157/10013/55062/132671/23710/7249/3099/706/57602/10645	16
BP	GO:0061726	mitochondrion disassembly	16/533	81/18723	9.05968e-10	2.96468e-07	2.01606e-07	7416/139341/9927/291/10533/664/7157/10013/55062/132671/23710/7249/3099/706/57602/10645	16
BP	GO:0016032	viral process	37/533	415/18723	9.08854e-10	2.96468e-07	2.01606e-07	10533/7157/10241/5359/596/2040/3303/684/1604/23435/22879/858/2589/55048/3688/3678/1525/137492/8673/3304/56829/6347/9636/55254/7124/64135/3956/26986/1072/5479/5034/5478/6510/51574/3609/27336/1956	37
BP	GO:2001234	negative regulation of apoptotic signaling pathway	26/533	224/18723	1.31684e-09	4.02707e-07	2.73851e-07	120892/596/9529/581/3303/2023/10413/27069/3304/367/7124/3162/960/4000/3553/672/5478/7001/90/4846/6648/2255/6387/3148/3574/666	26
BP	GO:1903829	positive regulation of cellular protein localization	29/533	276/18723	1.54099e-09	4.43533e-07	3.01614e-07	2040/7040/57602/5563/5580/3728/23435/10413/57142/3688/5296/4137/5599/4130/5880/89781/22885/54741/7124/142/7203/2316/4478/4926/8826/51574/4641/208/1956	29
BP	GO:0050900	leukocyte migration	34/533	369/18723	1.91165e-09	5.13162e-07	3.48964e-07	114548/4627/1843/59341/7412/3688/6558/81704/1525/83700/928/1130/158747/6347/11151/54210/5880/7124/3162/7226/5479/3569/6223/3570/4478/5478/1113/6279/6280/5155/6387/29108/4283/57509	34
BP	GO:0032103	positive regulation of response to external stimulus	37/533	427/18723	1.99266e-09	5.13162e-07	3.48964e-07	6622/120892/5359/7040/90865/59341/4363/2896/8673/158747/3320/5880/7052/7124/7114/7132/9782/6421/3553/3569/6223/2316/3570/6279/6280/1956/3551/5155/4317/2255/6387/4258/64094/4332/3148/29108/85480	37
BP	GO:0010038	response to metal ion	34/533	373/18723	2.52429e-09	6.17569e-07	4.19963e-07	664/6622/120892/5359/596/706/5563/1843/3710/2203/7412/10628/6558/10243/6786/322/2664/144402/4137/5599/3162/7226/142/841/595/760/2821/8826/6279/1956/847/6648/836/140576	34
BP	GO:0008380	RNA splicing	37/533	434/18723	3.10345e-09	7.23104e-07	4.9173e-07	10594/3303/23435/54407/11338/51729/22985/9513/9785/10521/6421/26986/4691/6651/1153/9584/51574/8899/10992/8449/79026/1659/11319/10291/10250/27336/27339/23524/284695/5411/22794/58517/3276/9444/4154/55147/10081	37
BP	GO:0016241	regulation of macroautophagy	20/533	141/18723	3.38176e-09	7.52135e-07	5.11471e-07	7416/291/664/7157/10241/10013/120892/7249/57602/5563/1634/7345/7248/79443/9559/5566/5599/55254/3162/836	20
BP	GO:0032388	positive regulation of intracellular transport	24/533	202/18723	3.57323e-09	7.60165e-07	5.16932e-07	2040/7040/57602/5580/7531/3728/23435/5296/22902/5566/5599/5880/89781/22885/54741/302/3553/1778/2316/4478/4926/4641/5108/208	24
BP	GO:0060326	cell chemotaxis	30/533	310/18723	5.62273e-09	1.14633e-06	7.79538e-07	5580/1843/59341/4363/7412/6558/1525/83700/1130/158747/6347/11151/54210/5880/7226/7114/5479/3569/6223/3570/5478/1113/6279/6280/5155/6387/64094/3148/4283/57509	30
BP	GO:0010823	negative regulation of mitochondrion organization	12/533	49/18723	8.85261e-09	1.73263e-06	1.17824e-06	664/7157/7249/706/3303/27069/4137/115209/4000/5468/10493/666	12
BP	GO:1904951	positive regulation of establishment of protein localization	30/533	319/18723	1.09039e-08	2.05204e-06	1.39544e-06	2040/7040/57602/5580/7531/3728/23435/399687/5296/322/22902/5566/2752/5599/5880/89781/22885/54741/7124/7226/7203/3553/2316/4628/5478/4641/5108/208/1956/55835	30
BP	GO:2001237	negative regulation of extrinsic apoptotic signaling pathway	16/533	97/18723	1.40519e-08	2.54651e-06	1.7317e-06	596/3303/10413/3304/367/7124/3162/4000/3553/672/7001/90/4846/2255/3148/3574	16
BP	GO:0070585	protein localization to mitochondrion	18/533	125/18723	1.61981e-08	2.83062e-06	1.92489e-06	9927/120892/3099/706/54332/57602/10469/581/3098/3308/4137/9636/5599/3320/5880/89781/22885/54741	18
BP	GO:0072594	establishment of protein localization to organelle	35/533	422/18723	1.68908e-08	2.84988e-06	1.93799e-06	9927/7157/120892/7249/3099/706/54332/7040/57602/10469/581/3098/5580/3728/23435/3308/22879/1871/3841/10628/55048/5296/5189/137492/6449/4137/5599/3320/5880/89781/22885/54741/4000/7203/2316	35
BP	GO:0070486	leukocyte aggregation	7/533	13/18723	2.15508e-08	3.42464e-06	2.32885e-06	5880/8013/960/3553/4478/6279/6280	7
BP	GO:0050729	positive regulation of inflammatory response	19/533	142/18723	2.2169e-08	3.42464e-06	2.32885e-06	6622/120892/90865/59341/4363/2896/8673/7052/7124/7132/3553/3569/6223/6279/6280/1956/4317/4258/85480	19
BP	GO:0072593	reactive oxygen species metabolic process	25/533	239/18723	2.29329e-08	3.42464e-06	2.32885e-06	7416/664/7157/6622/10013/120892/596/3099/706/7040/5580/4137/5166/5880/27165/7124/672/4719/7001/1956/847/4846/6648/5155/4317	25
BP	GO:0000302	response to reactive oxygen species	24/533	222/18723	2.31719e-08	3.42464e-06	2.32885e-06	664/10013/120892/596/5580/7295/1843/10645/10628/4137/5599/3162/7226/8013/1277/3569/7001/1956/847/4846/6648/6778/836/9314	24
BP	GO:1903008	organelle disassembly	17/533	114/18723	2.37968e-08	3.42464e-06	2.32885e-06	7416/139341/9927/291/10533/664/7157/10013/55062/132671/23710/7249/3099/706/57602/10645/219402	17
BP	GO:0051656	establishment of organelle localization	33/533	390/18723	2.70237e-08	3.77792e-06	2.56908e-06	55288/6622/10013/120892/55062/51566/4627/4747/7345/3688/547/8773/9321/8673/79443/23224/81929/4137/5880/3162/4646/8013/1072/1778/1113/4926/10749/4641/5108/29109/4430/2255/6284	33
BP	GO:0019221	cytokine-mediated signaling pathway	37/533	472/18723	2.88635e-08	3.92303e-06	2.66776e-06	7157/3303/90865/10413/7804/7444/3304/5566/6347/9636/3953/7357/3597/7124/7114/841/960/7132/3553/5468/3569/3654/3570/5034/55854/3551/6778/5155/3875/2180/6387/25939/3574/29108/4283/85480/5355	37
BP	GO:0031349	positive regulation of defense response	27/533	278/18723	3.0457e-08	3.93839e-06	2.67821e-06	6622/120892/5359/90865/59341/4363/2896/8673/3320/7052/7124/7132/9782/6421/3553/3569/6223/6279/6280/1956/3551/4317/4258/4332/3148/29108/85480	27
BP	GO:0090316	positive regulation of intracellular protein transport	20/533	160/18723	3.05863e-08	3.93839e-06	2.67821e-06	2040/7040/57602/5580/7531/3728/23435/5296/22902/5566/5599/5880/89781/22885/54741/3553/2316/4641/5108/208	20
BP	GO:0019058	viral life cycle	29/533	317/18723	3.53714e-08	4.43775e-06	3.01779e-06	5359/596/2040/3303/684/1604/858/55048/3688/3678/1525/137492/8673/3304/56829/6347/9636/55254/7124/64135/3956/26986/5479/5034/5478/6510/3609/27336/1956	29
BP	GO:0032386	regulation of intracellular transport	30/533	337/18723	3.79533e-08	4.64264e-06	3.15712e-06	55288/120892/2040/7040/57602/5580/7295/7531/3728/23435/5296/2664/56850/22902/5566/5599/51308/5880/89781/22885/54741/302/3553/1778/2316/4478/4926/4641/5108/208	30
BP	GO:0030705	cytoskeleton-dependent intracellular transport	22/533	195/18723	4.14173e-08	4.92223e-06	3.34725e-06	55288/10013/51566/667/4747/7345/547/79443/23224/4137/4130/203068/4646/6421/1778/10749/4641/5108/80173/4430/4117/8100	22
BP	GO:0033157	regulation of intracellular protein transport	24/533	229/18723	4.22509e-08	4.92223e-06	3.34725e-06	120892/2040/7040/57602/5580/7295/7531/3728/23435/5296/2664/56850/22902/5566/5599/5880/89781/22885/54741/3553/2316/4641/5108/208	24
BP	GO:0030595	leukocyte chemotaxis	24/533	230/18723	4.59414e-08	5.15318e-06	3.5043e-06	1843/59341/6558/1525/83700/1130/158747/6347/11151/54210/5880/7226/5479/3569/6223/3570/5478/1113/6279/6280/5155/6387/4283/57509	24
BP	GO:0050878	regulation of body fluid levels	32/533	379/18723	4.63397e-08	5.15318e-06	3.5043e-06	5359/3099/5580/4627/60/59341/8526/928/8673/11215/5566/2806/5592/308/7357/89781/595/8862/302/3569/2316/2821/5478/7414/4830/7001/7094/1956/4846/2335/5155/2255	32
BP	GO:0051222	positive regulation of protein transport	28/533	303/18723	4.92457e-08	5.35465e-06	3.6413e-06	2040/7040/57602/5580/7531/3728/23435/399687/5296/322/22902/5566/2752/5599/5880/89781/22885/54741/7124/7226/3553/2316/4628/5478/4641/5108/208/1956	28
BP	GO:0072655	establishment of protein localization to mitochondrion	17/533	120/18723	5.19249e-08	5.52323e-06	3.75594e-06	9927/120892/3099/706/54332/57602/10469/581/3098/3308/4137/5599/3320/5880/89781/22885/54741	17
BP	GO:2001236	regulation of extrinsic apoptotic signaling pathway	19/533	151/18723	6.07981e-08	6.32947e-06	4.3042e-06	596/3303/10413/51741/8567/3304/367/7124/3162/4000/3553/672/7001/90/4846/2255/3148/3574/29108	19
BP	GO:0036473	cell death in response to oxidative stress	15/533	95/18723	7.29054e-08	7.30748e-06	4.96928e-06	10533/10013/120892/596/9529/5580/7295/7248/7226/142/8013/6421/5034/5478/6648	15
BP	GO:0031331	positive regulation of cellular catabolic process	34/533	427/18723	7.32458e-08	7.30748e-06	4.96928e-06	7416/291/10533/664/10241/6622/120892/7249/7942/5563/581/5580/3303/3300/23435/1374/10645/1634/7248/23677/79443/3304/56829/6449/3320/7124/3162/5027/26986/3553/94241/3569/4478/208	34
BP	GO:0009615	response to virus	31/533	367/18723	7.46728e-08	7.30748e-06	4.96928e-06	10533/664/5359/596/8165/581/684/23586/2023/8673/1130/56829/4790/9636/11128/3320/3687/6036/7124/64135/10521/1072/3569/59/10577/3609/3551/6387/25939/29108/4283	31
BP	GO:2000377	regulation of reactive oxygen species metabolic process	19/533	157/18723	1.14082e-07	1.09452e-05	7.44303e-06	7416/664/7157/6622/10013/596/3099/706/7040/5580/4137/5880/7124/672/7001/1956/6648/5155/4317	19
BP	GO:0034113	heterotypic cell-cell adhesion	12/533	61/18723	1.2249e-07	1.15258e-05	7.83785e-06	3728/7412/3688/3678/1525/83700/3687/7124/960/3553/2651/9314	12
BP	GO:1903201	regulation of oxidative stress-induced cell death	13/533	74/18723	1.49085e-07	1.37636e-05	9.35961e-06	10533/10013/120892/9529/7295/7248/7226/142/8013/6421/5034/5478/6648	13
BP	GO:0000377	RNA splicing, via transesterification reactions with bulged adenosine as nucleophile	28/533	320/18723	1.55294e-07	1.38155e-05	9.3949e-06	10594/11338/51729/9513/9785/10521/6421/26986/4691/6651/1153/9584/51574/8899/10992/8449/1659/10291/10250/27336/27339/23524/5411/22794/58517/9444/4154/55147	28
BP	GO:0000398	mRNA splicing, via spliceosome	28/533	320/18723	1.55294e-07	1.38155e-05	9.3949e-06	10594/11338/51729/9513/9785/10521/6421/26986/4691/6651/1153/9584/51574/8899/10992/8449/1659/10291/10250/27336/27339/23524/5411/22794/58517/9444/4154/55147	28
BP	GO:0042542	response to hydrogen peroxide	18/533	146/18723	1.85031e-07	1.60594e-05	1.09208e-05	664/10013/120892/596/5580/7295/1843/10628/3162/7226/8013/1277/3569/847/6648/6778/836/9314	18
BP	GO:0007006	mitochondrial membrane organization	16/533	116/18723	1.87081e-07	1.60594e-05	1.09208e-05	9927/291/55288/664/7157/6622/596/3099/581/3303/3308/27069/5599/3320/115209/666	16
BP	GO:0032496	response to lipopolysaccharide	29/533	343/18723	1.9364e-07	1.63359e-05	1.11088e-05	6622/114548/706/7040/10594/1604/1634/7412/9590/4790/6347/5599/7124/841/8564/3553/3569/3654/7001/6279/6280/4846/6648/836/2255/4258/3148/29108/4283	29
BP	GO:0000375	RNA splicing, via transesterification reactions	28/533	324/18723	2.00867e-07	1.66583e-05	1.13281e-05	10594/11338/51729/9513/9785/10521/6421/26986/4691/6651/1153/9584/51574/8899/10992/8449/1659/10291/10250/27336/27339/23524/5411/22794/58517/9444/4154/55147	28
BP	GO:0001819	positive regulation of cytokine production	35/533	467/18723	2.05208e-07	1.67347e-05	1.138e-05	120892/114548/7040/3098/3303/1604/23586/90865/59341/9590/3304/7110/9636/11128/3320/7124/3162/841/64135/5027/8013/3553/672/3569/3654/3570/5144/4317/147372/4332/3148/3574/29108/85480/6284	35
BP	GO:0010952	positive regulation of peptidase activity	21/533	197/18723	2.22234e-07	1.7826e-05	1.21222e-05	23786/6622/114548/581/54205/317/4609/2896/4137/7124/841/1509/5468/6279/6280/10845/2335/444/10010/29108/666	21
BP	GO:2001242	regulation of intrinsic apoptotic signaling pathway	19/533	164/18723	2.28548e-07	1.80368e-05	1.22655e-05	7157/120892/596/9529/581/3303/2023/142/960/6421/5034/5478/6279/6280/9774/6648/6387/29108/666	19
BP	GO:0034109	homotypic cell-cell adhesion	14/533	90/18723	2.40494e-07	1.83982e-05	1.25113e-05	5580/4627/60/3728/1525/928/5592/3956/3569/2316/5478/7414/7094/2335	14
BP	GO:1903146	regulation of autophagy of mitochondrion	9/533	33/18723	2.40647e-07	1.83982e-05	1.25113e-05	7416/291/664/7157/10013/7249/706/57602/10645	9
BP	GO:0006919	activation of cysteine-type endopeptidase activity involved in apoptotic process	13/533	78/18723	2.83098e-07	2.13108e-05	1.44919e-05	23786/6622/581/54205/317/4137/7124/841/5468/6279/6280/29108/666	13
BP	GO:0006839	mitochondrial transport	24/533	254/18723	2.97629e-07	2.20651e-05	1.50049e-05	7416/9927/291/55288/664/7157/120892/596/3099/706/54332/57602/10469/581/3303/3308/1374/5599/3320/5880/89781/22885/54741/666	24
BP	GO:0006090	pyruvate metabolic process	15/533	106/18723	3.2122e-07	2.34586e-05	1.59525e-05	7416/3099/5563/3098/2203/2023/5230/2026/5160/5214/5166/5027/8013/2821/7167	15
BP	GO:0045862	positive regulation of proteolysis	30/533	372/18723	3.30871e-07	2.38081e-05	1.61901e-05	23786/6622/120892/114548/581/3303/4627/3300/54205/317/2023/4609/2896/3304/6449/4137/7124/841/3553/1509/5468/6279/6280/10845/2335/444/147372/10010/29108/666	30
BP	GO:0008637	apoptotic mitochondrial changes	15/533	107/18723	3.63957e-07	2.58093e-05	1.7551e-05	291/55288/664/7157/596/3099/581/3303/27069/5599/4000/4719/6648/29108/666	15
BP	GO:0046034	ATP metabolic process	25/533	277/18723	4.03249e-07	2.81871e-05	1.9168e-05	7157/6622/3099/706/7040/7385/5563/4705/3098/3303/2203/54205/2023/27069/3304/5230/2026/5214/142/7114/5027/2821/7167/4719/10845	25
BP	GO:0002274	myeloid leukocyte activation	22/533	223/18723	4.43881e-07	3.05902e-05	2.08022e-05	6622/120892/5359/5580/90865/399687/4853/2896/8773/8673/4137/10537/5880/7124/3162/8013/3569/1113/4317/29108/85480/6284	22
BP	GO:0010508	positive regulation of autophagy	16/533	124/18723	4.7445e-07	3.19682e-05	2.17392e-05	7416/291/10533/664/10241/120892/7249/7942/5563/10645/1634/7248/23677/79443/3162/94241	16
BP	GO:0018209	peptidyl-serine modification	28/533	338/18723	4.76942e-07	3.19682e-05	2.17392e-05	6622/10013/120892/596/7040/5563/581/5580/7295/1634/2589/7444/5566/5599/3320/7786/7124/142/960/3569/208/10000/1956/3551/5144/5155/10038/51231	28
BP	GO:0071496	cellular response to external stimulus	27/533	320/18723	5.33244e-07	3.52589e-05	2.3977e-05	10533/664/7157/120892/55062/596/23710/54332/7942/5563/7412/7248/54407/79726/81929/4790/2752/5599/5166/3162/841/7132/476/3553/1277/1956/5292	27
BP	GO:0070997	neuron death	29/533	361/18723	5.63814e-07	3.67832e-05	2.50136e-05	10533/664/7157/6622/120892/596/9529/581/4747/2896/7248/4137/6347/11151/7224/7124/3162/7226/142/841/8564/8013/2821/1113/208/6648/836/10038/666	29
BP	GO:0048771	tissue remodeling	19/533	175/18723	6.30403e-07	4.01449e-05	2.72996e-05	7157/7040/581/4853/3953/5166/5880/7052/5027/760/3569/2316/23154/1956/4846/93/4286/2255/3574	19
BP	GO:0002237	response to molecule of bacterial origin	29/533	363/18723	6.31751e-07	4.01449e-05	2.72996e-05	6622/114548/706/7040/10594/1604/1634/7412/9590/4790/6347/5599/7124/841/8564/3553/3569/3654/7001/6279/6280/4846/6648/836/2255/4258/3148/29108/4283	29
BP	GO:0006970	response to osmotic stress	13/533	84/18723	6.8758e-07	4.31324e-05	2.93312e-05	7157/706/9990/581/59341/6558/4638/3176/7124/8564/5243/1956/836	13
BP	GO:0001894	tissue homeostasis	24/533	268/18723	7.91306e-07	4.89164e-05	3.32644e-05	596/581/60/10413/3688/6558/1525/83700/323/11151/482/5166/5880/5027/760/3569/7414/2651/23154/10000/1956/4846/4117/3574	24
BP	GO:0006165	nucleoside diphosphate phosphorylation	14/533	99/18723	7.99777e-07	4.89164e-05	3.32644e-05	3099/4833/5563/3098/2203/2023/5230/2026/4831/5214/5027/2821/7167/4830	14
BP	GO:0043280	positive regulation of cysteine-type endopeptidase activity involved in apoptotic process	16/533	129/18723	8.16173e-07	4.93029e-05	3.35272e-05	23786/6622/114548/581/54205/317/4609/4137/7124/841/1509/5468/6279/6280/29108/666	16
BP	GO:0031667	response to nutrient levels	34/533	474/18723	8.41787e-07	5.023e-05	3.41577e-05	10533/664/7157/120892/55062/596/23710/706/54332/7942/5563/59341/1374/317/7412/7248/54407/79726/81929/2752/5599/5166/115209/3162/595/5468/1277/7425/1956/847/6648/5292/3875/2180	34
BP	GO:0046939	nucleotide phosphorylation	14/533	101/18723	1.02484e-06	6.0133e-05	4.0892e-05	3099/4833/5563/3098/2203/2023/5230/2026/4831/5214/5027/2821/7167/4830	14
BP	GO:0048872	homeostasis of number of cells	24/533	272/18723	1.03233e-06	6.0133e-05	4.0892e-05	596/54940/581/3303/83700/3304/29766/9636/11151/22985/212/3162/9093/3569/6223/2821/7001/10000/4846/836/3276/3148/3574/55646	24
BP	GO:0043484	regulation of RNA splicing	17/533	148/18723	1.11223e-06	6.32807e-05	4.30325e-05	3303/54407/11338/9513/10521/4691/6651/1153/9584/51574/79026/27339/284695/58517/9444/4154/55147	17
BP	GO:2001056	positive regulation of cysteine-type endopeptidase activity	17/533	148/18723	1.11223e-06	6.32807e-05	4.30325e-05	23786/6622/114548/581/54205/317/4609/4137/7124/841/1509/5468/6279/6280/444/29108/666	17
BP	GO:0060249	anatomical structure homeostasis	26/533	314/18723	1.23442e-06	6.94256e-05	4.72112e-05	596/581/3300/60/10413/3688/6558/1525/83700/323/11151/482/5166/4130/5880/5027/760/3569/7414/2651/23154/10000/1956/4846/4117/3574	26
BP	GO:1900407	regulation of cellular response to oxidative stress	13/533	89/18723	1.35685e-06	7.54438e-05	5.13038e-05	10533/10013/120892/9529/7295/7248/7226/142/8013/6421/5034/5478/6648	13
BP	GO:0097529	myeloid leukocyte migration	21/533	220/18723	1.3874e-06	7.62761e-05	5.18697e-05	1843/59341/1525/83700/928/158747/6347/54210/5880/5479/3569/6223/3570/5478/1113/6279/6280/5155/6387/4283/57509	21
BP	GO:0031647	regulation of protein stability	25/533	298/18723	1.55903e-06	8.47593e-05	5.76386e-05	7157/6622/10013/120892/596/9529/57602/5580/3303/23435/57142/2896/7248/3304/482/3320/89781/4000/7203/5479/2316/5216/836/5292/29108	25
BP	GO:0048545	response to steroid hormone	27/533	339/18723	1.63304e-06	8.78073e-05	5.97113e-05	10013/596/706/7040/1843/10413/4747/10628/7110/367/3176/2908/7124/142/595/8013/10521/476/760/672/1277/3569/2821/1956/836/3148/10081	27
BP	GO:0009895	negative regulation of catabolic process	26/533	320/18723	1.75849e-06	9.35249e-05	6.35994e-05	10533/7157/6622/120892/596/9529/7249/706/57602/23435/2203/6386/7248/6449/3953/4130/55254/7124/3162/26986/10642/302/3553/1153/2316/1956	26
BP	GO:0042063	gliogenesis	25/533	301/18723	1.86965e-06	9.75154e-05	6.63131e-05	664/706/7040/57142/2896/928/7804/4137/6347/482/3953/3280/23500/7124/3418/3553/3569/7223/6279/6280/27339/208/1956/2255/666	25
BP	GO:0032535	regulation of cellular component size	29/533	383/18723	1.87338e-06	9.75154e-05	6.63131e-05	9990/6560/5580/6709/6712/59341/4747/57142/6558/7248/2664/29766/10565/2803/85477/22902/4137/11151/7224/7114/5027/133746/4478/5216/4641/10000/2335/6387/29108	29
BP	GO:0009896	positive regulation of catabolic process	34/533	492/18723	1.94101e-06	9.97978e-05	6.78651e-05	7416/291/10533/664/10241/6622/120892/7249/7942/5563/581/5580/3303/3300/23435/1374/10645/1634/7248/23677/79443/3304/56829/6449/3320/7124/3162/5027/26986/3553/94241/3569/4478/208	34
BP	GO:0031589	cell-substrate adhesion	28/533	363/18723	1.96747e-06	9.97978e-05	6.78651e-05	596/1029/3728/7412/9344/23603/3688/3678/7248/83700/11151/482/5880/56940/59277/7402/3956/960/1277/2316/5034/7414/7791/2651/8826/2335/5155/2824	28
BP	GO:0038034	signal transduction in absence of ligand	11/533	65/18723	1.99881e-06	9.97978e-05	6.78651e-05	596/581/3303/51741/3304/7124/3553/7001/2255/3574/666	11
BP	GO:0097192	extrinsic apoptotic signaling pathway in absence of ligand	11/533	65/18723	1.99881e-06	9.97978e-05	6.78651e-05	596/581/3303/51741/3304/7124/3553/7001/2255/3574/666	11
BP	GO:0050679	positive regulation of epithelial cell proliferation	20/533	207/18723	2.04509e-06	0.000101077	6.8735e-05	10413/57142/858/4609/4853/2896/367/2752/4831/3162/595/8013/8862/4830/10000/1956/5155/2255/6387/3148	20
BP	GO:0010970	transport along microtubule	17/533	155/18723	2.12388e-06	0.000102892	6.99695e-05	55288/10013/51566/667/4747/7345/547/79443/4137/4130/6421/1778/10749/5108/80173/4117/8100	17
BP	GO:0034614	cellular response to reactive oxygen species	17/533	155/18723	2.12388e-06	0.000102892	6.99695e-05	664/10013/120892/5580/7295/10645/4137/5599/7226/8013/3569/7001/1956/4846/6648/6778/9314	17
BP	GO:0090130	tissue migration	28/533	365/18723	2.18942e-06	0.000105028	7.14217e-05	10013/7040/5606/4627/3728/1634/57142/23603/3688/2896/2752/7124/3162/7114/5468/2821/59/5216/72/10000/2050/4846/5155/10014/2255/9314/64094/147372	28
BP	GO:0030168	platelet activation	15/533	123/18723	2.2287e-06	0.000105874	7.19973e-05	5359/5580/4627/60/8526/928/5592/3569/2316/5478/7414/7094/4846/2335/5155	15
BP	GO:0043281	regulation of cysteine-type endopeptidase activity involved in apoptotic process	20/533	209/18723	2.37372e-06	0.000111679	7.59446e-05	23786/6622/114548/581/54205/317/4609/4137/7124/841/960/1509/5468/2821/6279/6280/332/9314/29108/666	20
BP	GO:0051235	maintenance of location	26/533	327/18723	2.62425e-06	0.00012229	8.31606e-05	6622/3099/706/581/3098/7295/3710/1374/3708/6646/148867/85477/4790/5566/11151/7124/7226/7114/3553/5468/3569/2316/6279/6280/5144/4283	26
BP	GO:0070527	platelet aggregation	11/533	67/18723	2.72603e-06	0.00012487	8.49146e-05	5580/4627/60/928/5592/3569/2316/5478/7414/7094/2335	11
BP	GO:2001239	regulation of extrinsic apoptotic signaling pathway in absence of ligand	9/533	43/18723	2.73064e-06	0.00012487	8.49146e-05	596/3303/51741/3304/7124/3553/7001/2255/3574	9
BP	GO:0009408	response to heat	14/533	110/18723	2.90399e-06	0.000131567	8.9469e-05	3303/7531/59341/3304/5566/4137/3320/3162/7226/9093/94241/3654/4846/6387	14
BP	GO:1901099	negative regulation of signal transduction in absence of ligand	8/533	33/18723	3.03275e-06	0.000134902	9.1737e-05	596/3303/3304/7124/3553/7001/2255/3574	8
BP	GO:2001240	negative regulation of extrinsic apoptotic signaling pathway in absence of ligand	8/533	33/18723	3.03275e-06	0.000134902	9.1737e-05	596/3303/3304/7124/3553/7001/2255/3574	8
BP	GO:0070841	inclusion body assembly	7/533	24/18723	3.30893e-06	0.000145861	9.91894e-05	10013/9529/3303/3300/3304/4137/10537	7
BP	GO:0009266	response to temperature stimulus	18/533	178/18723	3.46423e-06	0.000151344	0.000102918	3303/7531/59341/3304/5566/4137/3320/3162/7226/841/9093/1153/94241/3654/7425/4846/6648/6387	18
BP	GO:0006163	purine nucleotide metabolic process	29/533	396/18723	3.62538e-06	0.000156982	0.000106752	6622/120892/3099/7040/4833/5563/3098/2203/2023/51703/5230/2026/5160/4831/51000/5214/5166/142/7114/5027/8801/4522/2821/7167/4830/4846/5144/2180/25939	29
BP	GO:0034612	response to tumor necrosis factor	22/533	253/18723	3.68219e-06	0.000158043	0.000107474	7157/10594/3303/7412/9590/3304/4790/6347/10537/11173/7124/7114/841/7132/672/1277/3551/836/3875/10010/29108/2634	22
BP	GO:0051090	regulation of DNA-binding transcription factor activity	31/533	440/18723	3.72795e-06	0.000158616	0.000107863	114548/8887/3303/23586/1029/3728/7804/3304/367/5599/6424/3280/7124/3162/7114/133746/3553/5468/3569/3654/2316/5478/7001/6279/6280/3551/847/5292/10014/9314/29108	31
BP	GO:0032970	regulation of actin filament-based process	29/533	397/18723	3.80884e-06	0.000160661	0.000109254	5580/684/4627/6709/6712/3728/9344/4853/7248/83700/29766/10565/85477/11151/9788/5880/7226/7114/133746/476/2316/5216/8826/4641/29109/5144/6387/29108/2824	29
BP	GO:2000116	regulation of cysteine-type endopeptidase activity	21/533	235/18723	3.98277e-06	0.000166562	0.000113266	23786/6622/114548/581/54205/317/4609/4137/7124/841/960/1509/5468/2821/6279/6280/332/9314/444/29108/666	21
BP	GO:0048660	regulation of smooth muscle cell proliferation	18/533	180/18723	4.06064e-06	0.000168379	0.000114502	9927/7040/10257/5592/7052/7124/3162/8013/8862/5468/3569/3654/3570/1956/6648/5155/9314/4209	18
BP	GO:1902882	regulation of response to oxidative stress	13/533	98/18723	4.10685e-06	0.000168864	0.000114832	10533/10013/120892/9529/7295/7248/7226/142/8013/6421/5034/5478/6648	13
BP	GO:0006091	generation of precursor metabolites and energy	33/533	490/18723	4.76663e-06	0.000194359	0.000132169	291/664/7157/6622/3099/7385/5563/4705/3098/9650/59341/2203/54205/2023/27069/4609/5230/2026/5160/3953/5214/3418/5027/8013/8801/2821/7167/4719/7425/208/847/50/444	33
BP	GO:0019079	viral genome replication	15/533	131/18723	4.92563e-06	0.00019681	0.000133836	5359/596/2040/684/56829/6347/9636/55254/7124/64135/26986/5479/5478/3609/27336	15
BP	GO:0010507	negative regulation of autophagy	12/533	85/18723	4.97584e-06	0.00019681	0.000133836	10533/7157/6622/120892/596/7249/706/57602/7248/3953/55254/3162	12
BP	GO:0030099	myeloid cell differentiation	28/533	381/18723	4.98762e-06	0.00019681	0.000133836	7040/3303/4627/4609/4853/3930/3304/29766/85477/9636/10537/10234/4831/22985/212/7124/142/841/302/5468/760/6223/4830/836/4286/3276/3148/55646	28
BP	GO:0050678	regulation of epithelial cell proliferation	28/533	381/18723	4.98762e-06	0.00019681	0.000133836	7040/581/10413/57142/858/4609/4853/2896/367/6347/2752/4831/9788/3280/7124/3162/595/8013/8862/5468/4830/80173/10000/1956/5155/2255/6387/3148	28
BP	GO:0051403	stress-activated MAPK cascade	21/533	239/18723	5.19081e-06	0.000203189	0.000138174	120892/4077/5606/1843/59341/6386/9344/4609/4790/5599/7786/56940/7124/3553/3654/5478/1956/3551/4317/3276/29108	21
BP	GO:1901214	regulation of neuron death	25/533	319/18723	5.26551e-06	0.000204477	0.00013905	10533/7157/6622/120892/596/581/4747/2896/7248/4137/6347/11151/7124/3162/7226/142/841/8564/8013/2821/1113/6648/836/10038/666	25
BP	GO:0048659	smooth muscle cell proliferation	18/533	184/18723	5.53866e-06	0.000213391	0.000145111	9927/7040/10257/5592/7052/7124/3162/8013/8862/5468/3569/3654/3570/1956/6648/5155/9314/4209	18
BP	GO:0048024	regulation of mRNA splicing, via spliceosome	13/533	101/18723	5.77056e-06	0.000220589	0.000150006	11338/9513/10521/4691/6651/1153/9584/51574/27339/58517/9444/4154/55147	13
BP	GO:0007599	hemostasis	20/533	222/18723	5.96436e-06	0.00022623	0.000153842	5359/5580/4627/60/8526/928/5592/308/89781/302/3569/2316/2821/5478/7414/7001/7094/4846/2335/5155	20
BP	GO:1902115	regulation of organelle assembly	18/533	186/18723	6.44578e-06	0.000242609	0.000164981	120892/84260/5563/3303/10413/6386/3304/55254/7124/1778/672/4478/4926/4117/55835/10806/8100/57489	18
BP	GO:0150078	positive regulation of neuroinflammatory response	6/533	18/18723	7.17607e-06	0.000268034	0.00018227	120892/90865/7124/3553/3569/4317	6
BP	GO:0051881	regulation of mitochondrial membrane potential	11/533	74/18723	7.40874e-06	0.000274629	0.000186755	664/120892/596/706/581/1634/4137/142/4719/208/666	11
BP	GO:0051607	defense response to virus	22/533	265/18723	7.77005e-06	0.000283723	0.000192939	10533/664/5359/596/8165/684/23586/8673/1130/56829/9636/11128/3320/3687/6036/64135/10521/3569/3609/25939/29108/4283	22
BP	GO:0140546	defense response to symbiont	22/533	265/18723	7.77005e-06	0.000283723	0.000192939	10533/664/5359/596/8165/684/23586/8673/1130/56829/9636/11128/3320/3687/6036/64135/10521/3569/3609/25939/29108/4283	22
BP	GO:0048661	positive regulation of smooth muscle cell proliferation	13/533	104/18723	8.00355e-06	0.000290084	0.000197265	9927/7040/10257/7052/7124/3162/8013/3569/3654/3570/1956/5155/4209	13
BP	GO:0008088	axo-dendritic transport	11/533	75/18723	8.4623e-06	0.000304456	0.000207038	10013/51566/667/4747/7345/547/4137/4130/6421/1778/10749	11
BP	GO:0050684	regulation of mRNA processing	15/533	137/18723	8.56512e-06	0.000305906	0.000208024	11338/9513/10521/4691/6651/1153/9584/51574/79882/27339/58517/9444/4154/56254/55147	15
BP	GO:0031098	stress-activated protein kinase signaling cascade	21/533	247/18723	8.65147e-06	0.000306751	0.000208599	120892/4077/5606/1843/59341/6386/9344/4609/4790/5599/7786/56940/7124/3553/3654/5478/1956/3551/4317/3276/29108	21
BP	GO:0007159	leukocyte cell-cell adhesion	27/533	371/18723	8.78397e-06	0.000308746	0.000209955	114548/1604/7412/3688/81704/6347/11151/5880/3280/79576/7124/8013/3956/9093/960/3553/3569/3654/4478/7001/6279/6280/836/9314/6387/3574/29108	27
BP	GO:0045785	positive regulation of cell adhesion	30/533	437/18723	8.89703e-06	0.000308746	0.000209955	114548/1604/3728/7412/7248/81704/6347/11151/3280/79576/7052/7124/7402/8013/3956/9093/960/3553/3569/3654/2316/5034/2651/8826/80173/2335/5155/6387/3574/29108	30
BP	GO:0050673	epithelial cell proliferation	30/533	437/18723	8.89703e-06	0.000308746	0.000209955	7040/581/10413/57142/858/4609/4853/2896/367/6347/2752/4831/9788/3280/7124/3162/595/8013/8862/5468/3569/4830/80173/10000/1956/6778/5155/2255/6387/3148	30
BP	GO:0046849	bone remodeling	12/533	90/18723	9.1059e-06	0.000313769	0.000213371	7040/4853/3953/5166/5880/5027/760/3569/23154/1956/4286/3574	12
BP	GO:0072521	purine-containing compound metabolic process	29/533	416/18723	9.38241e-06	0.000321036	0.000218313	6622/120892/3099/7040/4833/5563/3098/2203/2023/51703/5230/2026/5160/4831/51000/5214/5166/142/7114/5027/8801/4522/2821/7167/4830/4846/5144/2180/25939	29
BP	GO:0071356	cellular response to tumor necrosis factor	20/533	229/18723	9.49061e-06	0.000321803	0.000218834	7157/10594/3303/7412/9590/3304/4790/6347/11173/7124/7114/841/7132/672/1277/3551/3875/10010/29108/2634	20
BP	GO:0052547	regulation of peptidase activity	31/533	461/18723	9.53637e-06	0.000321803	0.000218834	23786/6622/114548/581/684/2/5696/54205/317/4609/2896/4137/7124/841/960/302/1509/5468/2821/1475/6279/6280/10845/63893/2335/332/9314/444/10010/29108/666	31
BP	GO:0016239	positive regulation of macroautophagy	10/533	63/18723	1.05853e-05	0.00035234	0.000239601	7416/291/664/10241/7249/5563/1634/7248/79443/3162	10
BP	GO:0046902	regulation of mitochondrial membrane permeability	10/533	63/18723	1.05853e-05	0.00035234	0.000239601	291/55288/664/7157/596/3099/581/3303/5599/666	10
BP	GO:0002262	myeloid cell homeostasis	16/533	157/18723	1.08789e-05	0.000359665	0.000244581	581/3303/83700/3304/29766/9636/22985/212/3162/3569/6223/2821/836/3276/3148/55646	16
BP	GO:0007015	actin filament organization	30/533	442/18723	1.10935e-05	0.000364298	0.000247732	596/5580/6709/6712/59341/23603/7248/1730/29766/10565/85477/22902/11151/9788/5880/4646/7114/133746/4082/1072/2316/5216/7791/4641/5358/7171/29109/4430/6387/29108	30
BP	GO:0010632	regulation of epithelial cell migration	23/533	292/18723	1.1497e-05	0.000375032	0.000255032	10013/7040/5606/3728/1634/57142/23603/2896/2752/7124/3162/7114/5468/2821/5216/10000/4846/5155/10014/2255/9314/64094/147372	23
BP	GO:0009132	nucleoside diphosphate metabolic process	14/533	124/18723	1.19508e-05	0.000387255	0.000263343	3099/4833/5563/3098/2203/2023/5230/2026/4831/5214/5027/2821/7167/4830	14
BP	GO:0048284	organelle fusion	15/533	141/18723	1.21651e-05	0.000391122	0.000265973	9927/664/6622/54332/581/858/8773/8673/8417/11151/115209/302/10493/208/6616	15
BP	GO:0098930	axonal transport	10/533	64/18723	1.22301e-05	0.000391122	0.000265973	10013/51566/667/4747/7345/547/4137/4130/1778/10749	10
BP	GO:0006605	protein targeting	24/533	314/18723	1.23257e-05	0.00039162	0.000266312	9927/120892/706/2040/54332/57602/10469/3308/22879/6386/9344/55048/5189/2664/27342/137492/6449/3320/5880/89781/22885/54741/4641/208	24
BP	GO:0090559	regulation of membrane permeability	11/533	78/18723	1.24439e-05	0.000392825	0.000267131	291/55288/664/7157/596/3099/581/3303/83700/5599/666	11
BP	GO:0010631	epithelial cell migration	26/533	357/18723	1.26968e-05	0.000398239	0.000270813	10013/7040/5606/4627/3728/1634/57142/23603/3688/2896/2752/7124/3162/7114/5468/2821/5216/10000/2050/4846/5155/10014/2255/9314/64094/147372	26
BP	GO:0018105	peptidyl-serine phosphorylation	24/533	315/18723	1.29945e-05	0.000404981	0.000275398	6622/10013/120892/596/7040/5563/581/5580/7295/7444/5566/5599/3320/7786/7124/960/3569/208/10000/1956/3551/5144/5155/51231	24
BP	GO:0031669	cellular response to nutrient levels	19/533	215/18723	1.33632e-05	0.000413836	0.000281419	10533/7157/120892/55062/596/23710/54332/7942/5563/7248/54407/79726/81929/2752/5599/5166/3162/1277/5292	19
BP	GO:0051900	regulation of mitochondrial depolarization	6/533	20/18723	1.42728e-05	0.000439225	0.000298685	120892/596/706/1634/142/666	6
BP	GO:0070555	response to interleukin-1	15/533	143/18723	1.44248e-05	0.000441129	0.000299979	6622/9590/7444/4790/6347/11173/3176/8564/3553/3569/3654/3551/10010/29108/2634	15
BP	GO:0090132	epithelium migration	26/533	360/18723	1.46959e-05	0.000446627	0.000303718	10013/7040/5606/4627/3728/1634/57142/23603/3688/2896/2752/7124/3162/7114/5468/2821/5216/10000/2050/4846/5155/10014/2255/9314/64094/147372	26
BP	GO:0010950	positive regulation of endopeptidase activity	17/533	179/18723	1.48522e-05	0.000448592	0.000305054	23786/6622/114548/581/54205/317/4609/4137/7124/841/1509/5468/6279/6280/444/29108/666	17
BP	GO:0007596	blood coagulation	19/533	217/18723	1.52365e-05	0.000457376	0.000311028	5359/5580/4627/60/8526/928/5592/308/89781/302/3569/2316/5478/7414/7001/7094/4846/2335/5155	19
BP	GO:0060759	regulation of response to cytokine stimulus	16/533	162/18723	1.61697e-05	0.000482428	0.000328064	3303/23586/7444/3304/9636/841/64135/5468/3569/3654/3551/9314/25939/3574/29108/85480	16
BP	GO:0003012	muscle system process	30/533	452/18723	1.70377e-05	0.000505246	0.00034358	5606/3728/59341/2023/322/323/29766/5566/4638/5592/4629/29995/4604/3162/142/7402/8013/4000/7132/476/3553/2316/59/1113/7171/4846/5144/9314/10038/444	30
BP	GO:0001667	ameboidal-type cell migration	31/533	475/18723	1.71616e-05	0.000505854	0.000343994	10013/7040/5606/4627/3728/1634/57142/23603/3688/2896/8879/9590/2752/7124/3162/7114/5468/2821/5216/9219/10000/2050/90/4846/2335/5155/10014/2255/9314/64094/147372	31
BP	GO:0050727	regulation of inflammatory response	27/533	386/18723	1.79002e-05	0.000523102	0.000355723	6622/120892/114548/5580/90865/59341/4363/2896/8673/4790/7052/7124/7114/7132/3553/5468/3569/6223/7791/6279/6280/1956/4317/9314/4258/29108/85480	27
BP	GO:0006096	glycolytic process	11/533	81/18723	1.79606e-05	0.000523102	0.000355723	3099/5563/3098/2203/2023/5230/2026/5214/5027/2821/7167	11
BP	GO:0050792	regulation of viral process	16/533	164/18723	1.88575e-05	0.000543109	0.000369328	5359/596/2040/684/858/56829/9636/55254/7124/64135/3956/26986/5034/5478/51574/3609	16
BP	GO:0090150	establishment of protein localization to membrane	21/533	260/18723	1.88695e-05	0.000543109	0.000369328	2040/581/3308/6386/9344/55048/2664/27342/137492/2803/56850/6449/5599/3320/51308/4641/208/1956/6616/3875/23062	21
BP	GO:0008090	retrograde axonal transport	6/533	21/18723	1.95029e-05	0.000558058	0.000379494	667/4747/547/4130/1778/10749	6
BP	GO:0071347	cellular response to interleukin-1	13/533	113/18723	1.99014e-05	0.000566148	0.000384996	9590/7444/4790/6347/11173/8564/3553/3569/3654/3551/10010/29108/2634	13
BP	GO:0006757	ATP generation from ADP	11/533	82/18723	2.02187e-05	0.000571851	0.000388874	3099/5563/3098/2203/2023/5230/2026/5214/5027/2821/7167	11
BP	GO:1902895	positive regulation of pri-miRNA transcription by RNA polymerase II	8/533	42/18723	2.05805e-05	0.000578739	0.000393558	7157/7040/2908/7124/8862/5468/5155/9314	8
BP	GO:0050817	coagulation	19/533	222/18723	2.09906e-05	0.000585079	0.000397869	5359/5580/4627/60/8526/928/5592/308/89781/302/3569/2316/5478/7414/7001/7094/4846/2335/5155	19
BP	GO:0030212	hyaluronan metabolic process	7/533	31/18723	2.11466e-05	0.000585079	0.000397869	7040/10057/4790/960/3553/5155/5292	7
BP	GO:0031330	negative regulation of cellular catabolic process	21/533	262/18723	2.11647e-05	0.000585079	0.000397869	10533/7157/6622/120892/596/9529/7249/706/57602/23435/6386/7248/6449/3953/4130/55254/3162/26986/10642/302/1153	21
BP	GO:0009150	purine ribonucleotide metabolic process	26/533	368/18723	2.15013e-05	0.000591045	0.000401926	6622/120892/3099/7040/4833/5563/3098/2203/2023/51703/5230/2026/5160/4831/51000/5214/5166/142/7114/5027/8801/2821/7167/4830/5144/2180	26
BP	GO:0002367	cytokine production involved in immune response	12/533	98/18723	2.19778e-05	0.000600767	0.000408537	114548/7040/3098/684/1604/23586/54210/7124/3162/8013/3553/3569	12
BP	GO:0003018	vascular process in circulatory system	21/533	263/18723	2.24039e-05	0.000609012	0.000414144	7040/59341/4363/10057/6558/1889/10257/6542/9590/54407/482/3953/5592/6509/8862/5243/59/6510/1956/4846/6648	21
BP	GO:0016049	cell growth	31/533	482/18723	2.27732e-05	0.000615631	0.000418645	7157/10013/596/7040/84260/3303/684/3300/1029/2203/2023/57142/6386/9344/3688/2664/23677/3304/2803/22902/4137/3320/7224/7414/8826/6279/6280/1956/2335/10038/6387	31
BP	GO:1903034	regulation of response to wounding	16/533	167/18723	2.36344e-05	0.000635401	0.000432089	5580/3688/6558/2896/928/10565/4638/5592/7124/302/2316/7001/4846/5155/9314/64094	16
BP	GO:0032602	chemokine production	12/533	99/18723	2.43738e-05	0.000650847	0.000442593	90865/59341/54210/7124/3162/3553/3569/3570/9314/3574/29108/85480	12
BP	GO:0031345	negative regulation of cell projection organization	17/533	186/18723	2.44749e-05	0.000650847	0.000442593	120892/9529/84260/5580/2580/59341/10413/57142/7248/2664/22902/7224/3956/2316/2288/4117/57489	17
BP	GO:0043388	positive regulation of DNA binding	9/533	56/18723	2.64092e-05	0.000698487	0.00047499	7040/7295/3280/142/5468/4830/4317/9314/3148	9
BP	GO:0006626	protein targeting to mitochondrion	12/533	100/18723	2.69939e-05	0.00070299	0.000478052	9927/120892/706/54332/57602/10469/3308/3320/5880/89781/22885/54741	12
BP	GO:0031668	cellular response to extracellular stimulus	20/533	246/18723	2.70104e-05	0.00070299	0.000478052	10533/7157/120892/55062/596/23710/54332/7942/5563/7412/7248/54407/79726/81929/2752/5599/5166/3162/1277/5292	20
BP	GO:0071216	cellular response to biotic stimulus	20/533	246/18723	2.70104e-05	0.00070299	0.000478052	7157/114548/706/7040/10594/1604/317/10628/4790/6347/5599/7124/8564/3553/3569/3654/7001/3148/29108/4283	20
BP	GO:0045069	regulation of viral genome replication	11/533	85/18723	2.85291e-05	0.000736966	0.000501156	5359/596/684/56829/9636/55254/7124/64135/26986/5478/3609	11
BP	GO:0098657	import into cell	19/533	227/18723	2.86171e-05	0.000736966	0.000501156	6622/9990/6560/60/59341/51703/1317/3688/6558/6542/482/6509/7226/476/6510/208/6616/2180/2824	19
BP	GO:0071214	cellular response to abiotic stimulus	24/533	331/18723	2.9247e-05	0.000745279	0.000506809	664/7157/706/9990/581/5580/59341/10413/4609/54407/4790/5599/4638/142/841/7132/476/3553/94241/1277/208/1956/836/10010	24
BP	GO:0104004	cellular response to environmental stimulus	24/533	331/18723	2.9247e-05	0.000745279	0.000506809	664/7157/706/9990/581/5580/59341/10413/4609/54407/4790/5599/4638/142/841/7132/476/3553/94241/1277/208/1956/836/10010	24
BP	GO:0150076	neuroinflammatory response	8/533	44/18723	2.93969e-05	0.000745279	0.000506809	120892/90865/3688/2896/7124/3553/3569/4317	8
BP	GO:0030213	hyaluronan biosynthetic process	5/533	14/18723	2.9686e-05	0.00074873	0.000509156	7040/10057/4790/3553/5155	5
BP	GO:0009117	nucleotide metabolic process	31/533	489/18723	3.00101e-05	0.000753022	0.000512075	6622/120892/3099/7040/4833/5563/3098/2203/2023/51703/5230/2026/5160/4831/51000/5214/5166/142/7114/3418/8564/5027/8801/4522/2821/7167/4830/4846/5144/2180/25939	31
BP	GO:0033002	muscle cell proliferation	20/533	248/18723	3.03316e-05	0.000757208	0.000514921	9927/7040/10413/10257/5592/7052/7124/3162/8013/8862/5468/3569/3654/3570/1956/6648/5155/5292/9314/4209	20
BP	GO:0032722	positive regulation of chemokine production	10/533	71/18723	3.11979e-05	0.00077488	0.000526939	90865/59341/7124/3162/3553/3569/3570/3574/29108/85480	10
BP	GO:0034504	protein localization to nucleus	22/533	290/18723	3.16273e-05	0.000775279	0.00052721	7157/120892/7249/7040/5580/7295/7531/3728/23435/10413/1871/3841/10628/5296/2752/142/4000/7203/1277/2316/51574/2634	22
BP	GO:0044403	biological process involved in symbiotic interaction	22/533	290/18723	3.16273e-05	0.000775279	0.00052721	10533/5359/2040/3303/1604/23435/858/3688/3678/1525/8673/3304/54210/8542/3956/1072/5479/5034/5478/6510/1956/2335	22
BP	GO:0051101	regulation of DNA binding	13/533	118/18723	3.16893e-05	0.000775279	0.00052721	7040/7295/5599/3280/3162/142/7114/5468/4830/4317/9314/3148/58499	13
BP	GO:0099111	microtubule-based transport	17/533	190/18723	3.21739e-05	0.000783219	0.00053261	55288/10013/51566/667/4747/7345/547/79443/4137/4130/6421/1778/10749/5108/80173/4117/8100	17
BP	GO:0010975	regulation of neuron projection development	29/533	445/18723	3.28474e-05	0.000795656	0.000541067	120892/9529/2580/59341/4747/57142/2896/7248/322/2664/547/7804/2803/22902/4137/482/4831/7224/3956/1072/2316/4830/2288/8826/6280/2335/6616/9314/6387	29
BP	GO:0050821	protein stabilization	17/533	191/18723	3.44063e-05	0.000829028	0.000563761	7157/9529/57602/5580/3303/57142/2896/7248/3304/482/3320/89781/7203/5479/2316/5216/5292	17
BP	GO:0051882	mitochondrial depolarization	6/533	23/18723	3.4564e-05	0.000829028	0.000563761	120892/596/706/1634/142/666	6
BP	GO:0008631	intrinsic apoptotic signaling pathway in response to oxidative stress	8/533	45/18723	3.4871e-05	0.00083231	0.000565993	596/9529/5580/142/6421/5034/5478/6648	8
BP	GO:0150104	transport across blood-brain barrier	11/533	87/18723	3.55799e-05	0.00084511	0.000574697	4363/10057/6558/10257/6542/54407/482/3953/6509/5243/6510	11
BP	GO:0045639	positive regulation of myeloid cell differentiation	12/533	103/18723	3.63778e-05	0.000859887	0.000584746	7040/3303/4853/3304/85477/9636/22985/7124/841/760/3276/3148	12
BP	GO:0032956	regulation of actin cytoskeleton organization	25/533	358/18723	3.74099e-05	0.000880031	0.000598444	5580/684/6709/6712/9344/4853/7248/83700/29766/10565/85477/11151/9788/5880/7226/7114/133746/2316/5216/8826/4641/29109/6387/29108/2824	25
BP	GO:0010232	vascular transport	11/533	88/18723	3.96358e-05	0.000927933	0.000631018	4363/10057/6558/10257/6542/54407/482/3953/6509/5243/6510	11
BP	GO:0010661	positive regulation of muscle cell apoptotic process	7/533	34/18723	4.01768e-05	0.00092983	0.000632309	9927/664/7157/1029/1871/5468/6648	7
BP	GO:0016242	negative regulation of macroautophagy	7/533	34/18723	4.01768e-05	0.00092983	0.000632309	7157/120892/7249/57602/7248/55254/3162	7
BP	GO:0097305	response to alcohol	20/533	253/18723	4.02869e-05	0.00092983	0.000632309	114548/706/7040/5563/3728/1374/4747/7412/7804/2806/142/841/595/94241/672/6279/847/6648/9314/4736	20
BP	GO:0001836	release of cytochrome c from mitochondria	9/533	59/18723	4.06103e-05	0.000932363	0.000634031	664/7157/596/581/27069/4000/6648/29108/666	9
BP	GO:0006753	nucleoside phosphate metabolic process	31/533	497/18723	4.07986e-05	0.000932363	0.000634031	6622/120892/3099/7040/4833/5563/3098/2203/2023/51703/5230/2026/5160/4831/51000/5214/5166/142/7114/3418/8564/5027/8801/4522/2821/7167/4830/4846/5144/2180/25939	31
BP	GO:0032271	regulation of protein polymerization	19/533	233/18723	4.09683e-05	0.000932363	0.000634031	6622/5580/3303/6709/6712/3304/29766/10565/85477/4137/11151/3320/7114/133746/5216/2288/4926/4641/29108	19
BP	GO:0043254	regulation of protein-containing complex assembly	28/533	428/18723	4.18577e-05	0.000948194	0.000644797	7157/6622/10013/7040/581/5580/3303/6709/6712/83700/3304/29766/10565/85477/4137/9636/11151/3320/7124/142/7114/133746/4478/5216/2288/4926/4641/29108	28
BP	GO:1902903	regulation of supramolecular fiber organization	26/533	383/18723	4.23801e-05	0.000955603	0.000649835	6622/10013/5580/3303/6709/6712/59341/7248/3304/29766/10565/85477/4137/11151/4130/9788/7114/133746/2316/5216/2288/4926/4641/29109/6387/29108	26
BP	GO:0051651	maintenance of location in cell	18/533	214/18723	4.32995e-05	0.000971855	0.000660887	6622/3099/706/581/3098/7295/3710/3708/148867/85477/5566/11151/7226/7114/6279/6280/5144/4283	18
BP	GO:0070661	leukocyte proliferation	23/533	318/18723	4.43799e-05	0.000991557	0.000674285	7157/596/581/5580/684/1604/90865/7412/81704/5699/11151/5880/3280/9093/3553/3569/4478/7001/836/2255/4332/3574/29108	23
BP	GO:0010822	positive regulation of mitochondrion organization	10/533	74/18723	4.49762e-05	0.00100031	0.000680238	7416/291/664/7157/581/10645/1634/5599/29108/666	10
BP	GO:0051258	protein polymerization	22/533	297/18723	4.53383e-05	0.0010038	0.000682612	6622/5580/3303/6709/6712/59341/4747/3304/29766/10565/85477/4137/11151/3320/7114/133746/5216/2288/4926/4641/55835/29108	22
BP	GO:0009259	ribonucleotide metabolic process	26/533	385/18723	4.6241e-05	0.00101918	0.000693066	6622/120892/3099/7040/4833/5563/3098/2203/2023/51703/5230/2026/5160/4831/51000/5214/5166/142/7114/5027/8801/2821/7167/4830/5144/2180	26
BP	GO:0015748	organophosphate ester transport	14/533	140/18723	4.72254e-05	0.00103621	0.000704648	291/5359/114879/5580/4363/10057/10257/114884/51000/60386/7224/5027/5243/10577	14
BP	GO:0006006	glucose metabolic process	17/533	196/18723	4.77589e-05	0.00104323	0.000709425	7157/3099/3098/2203/1374/2023/11188/5230/5160/3953/5214/5166/115209/7124/2821/7167/208	17
BP	GO:0046031	ADP metabolic process	11/533	90/18723	4.89537e-05	0.00106266	0.000722638	3099/5563/3098/2203/2023/5230/2026/5214/5027/2821/7167	11
BP	GO:0050767	regulation of neurogenesis	25/533	364/18723	4.90827e-05	0.00106266	0.000722638	7157/706/7040/10413/4747/57142/2664/7804/2803/22902/4137/3280/7052/7224/23500/7124/3418/3553/3569/5108/27339/1956/2335/6387/3148	25
BP	GO:0043410	positive regulation of MAPK cascade	30/533	480/18723	5.22333e-05	0.00112589	0.000765636	120892/7040/6464/5606/59341/858/6386/9344/4853/8567/9590/367/6347/7786/56940/7124/960/3553/3569/3654/5478/7001/2651/8826/1956/5155/4317/3276/2255/29108	30
BP	GO:0043542	endothelial cell migration	21/533	279/18723	5.33458e-05	0.00114483	0.000778514	7040/5606/4627/3728/1634/3688/2896/2752/7124/3162/7114/5468/2821/10000/2050/4846/5155/10014/9314/64094/147372	21
BP	GO:0031099	regeneration	17/533	198/18723	5.42683e-05	0.00115954	0.000788518	596/706/1374/10413/4747/2896/83700/928/3162/595/8013/3569/2316/1956/2255/9314/6387	17
BP	GO:0007163	establishment or maintenance of cell polarity	18/533	218/18723	5.51832e-05	0.00117396	0.000798325	4627/60/667/399687/3688/81704/83700/10565/22902/3320/5880/3280/4000/4478/4926/2255/10806/4649	18
BP	GO:1905710	positive regulation of membrane permeability	8/533	48/18723	5.6641e-05	0.0011979	0.000814606	55288/664/7157/581/3303/83700/5599/666	8
BP	GO:2000379	positive regulation of reactive oxygen species metabolic process	10/533	76/18723	5.67982e-05	0.0011979	0.000814606	7157/6622/706/7040/5580/4137/1956/6648/5155/4317	10
BP	GO:0051091	positive regulation of DNA-binding transcription factor activity	20/533	260/18723	5.9107e-05	0.00124094	0.00084387	114548/3303/23586/3728/7804/3304/367/7124/133746/3553/5468/3569/3654/5478/6279/6280/3551/847/10014/29108	20
BP	GO:0060251	regulation of glial cell proliferation	7/533	36/18723	5.93459e-05	0.00124094	0.00084387	706/3280/7124/3418/3553/3569/1956	7
BP	GO:0030010	establishment of cell polarity	14/533	143/18723	5.96572e-05	0.00124214	0.000844688	4627/399687/3688/81704/83700/10565/22902/3320/3280/4478/4926/2255/10806/4649	14
BP	GO:0043434	response to peptide hormone	27/533	414/18723	6.03132e-05	0.00124974	0.000849853	7249/6464/5580/59341/4747/858/5296/7248/4790/2806/4831/5166/54741/142/8013/3553/5468/760/1277/8826/4641/7425/208/847/6778/10014/6387	27
BP	GO:0045576	mast cell activation	9/533	62/18723	6.07883e-05	0.00124974	0.000849853	5359/8773/8673/5880/3162/8013/1113/85480/6284	9
BP	GO:0046824	positive regulation of nucleocytoplasmic transport	9/533	62/18723	6.07883e-05	0.00124974	0.000849853	7040/5580/7531/3728/23435/5296/5566/3553/2316	9
BP	GO:0045216	cell-cell junction organization	17/533	200/18723	6.15493e-05	0.00125951	0.000856503	7040/60/3728/59341/1525/83700/928/5566/9788/7124/3553/2316/7414/4641/7094/3551/3801	17
BP	GO:0034393	positive regulation of smooth muscle cell apoptotic process	5/533	16/18723	6.17787e-05	0.00125951	0.000856503	9927/1029/1871/5468/6648	5
BP	GO:0008361	regulation of cell size	16/533	181/18723	6.31113e-05	0.00128134	0.000871346	9990/6560/59341/57142/6558/7248/2664/2803/22902/4137/7224/5027/4478/10000/2335/6387	16
BP	GO:0032418	lysosome localization	10/533	77/18723	6.36388e-05	0.00128671	0.000874999	10013/7942/4627/8773/8673/5880/3162/8013/1113/6284	10
BP	GO:0010810	regulation of cell-substrate adhesion	18/533	221/18723	6.59067e-05	0.00132402	0.00090037	596/1029/3728/23603/7248/5880/56940/7402/3956/1277/2316/5034/7414/2651/8826/2335/5155/2824	18
BP	GO:1904894	positive regulation of receptor signaling pathway via STAT	8/533	49/18723	6.60252e-05	0.00132402	0.00090037	54940/7040/3280/7124/3569/3570/55835/85480	8
BP	GO:0032755	positive regulation of interleukin-6 production	11/533	93/18723	6.64366e-05	0.00132683	0.000902282	23586/90865/59341/7124/64135/3553/3569/3570/4317/29108/85480	11
BP	GO:0042110	T cell activation	30/533	487/18723	6.79202e-05	0.00135095	0.000918681	7157/114548/596/581/4627/1604/7412/7248/81704/1525/6347/5699/11151/3953/5880/3280/79576/841/3956/9093/960/3553/3569/3570/4478/7001/6778/836/3574/29108	30
BP	GO:0045936	negative regulation of phosphate metabolic process	28/533	441/18723	7.0487e-05	0.00139633	0.00094954	7157/6622/120892/7249/7040/581/5580/7531/1843/1029/23435/2203/23603/7345/5783/51654/4137/56940/7124/142/3553/5468/5478/3551/836/5144/5155/29108	28
BP	GO:0050730	regulation of peptidyl-tyrosine phosphorylation	20/533	264/18723	7.30648e-05	0.00142906	0.000971796	7157/7040/6464/5580/3678/7804/3280/56940/7124/960/7132/3569/3570/8826/1956/90/5155/2255/3574/85480	20
BP	GO:0010563	negative regulation of phosphorus metabolic process	28/533	442/18723	7.32903e-05	0.00142906	0.000971796	7157/6622/120892/7249/7040/581/5580/7531/1843/1029/23435/2203/23603/7345/5783/51654/4137/56940/7124/142/3553/5468/5478/3551/836/5144/5155/29108	28
BP	GO:0034643	establishment of mitochondrion localization, microtubule-mediated	6/533	26/18723	7.33074e-05	0.00142906	0.000971796	55288/10013/51566/4747/7345/4137	6
BP	GO:0047497	mitochondrion transport along microtubule	6/533	26/18723	7.33074e-05	0.00142906	0.000971796	55288/10013/51566/4747/7345/4137	6
BP	GO:0019693	ribose phosphate metabolic process	26/533	396/18723	7.37184e-05	0.00143136	0.000973366	6622/120892/3099/7040/4833/5563/3098/2203/2023/51703/5230/2026/5160/4831/51000/5214/5166/142/7114/5027/8801/2821/7167/4830/5144/2180	26
BP	GO:0051646	mitochondrion localization	8/533	50/18723	7.66657e-05	0.00147687	0.00100431	9927/55288/10013/120892/51566/4747/7345/4137	8
BP	GO:1903747	regulation of establishment of protein localization to mitochondrion	8/533	50/18723	7.66657e-05	0.00147687	0.00100431	120892/57602/4137/5599/5880/89781/22885/54741	8
BP	GO:0032984	protein-containing complex disassembly	18/533	224/18723	7.84333e-05	0.001505	0.00102344	664/10241/10013/2580/6709/6712/59341/4609/8673/79443/29766/85477/4130/55254/7124/1072/11198/1659	18
BP	GO:0006869	lipid transport	26/533	398/18723	8.00557e-05	0.00153013	0.00104053	5359/706/4833/114879/5580/4363/1374/51703/10257/6646/7110/114884/55852/4790/2806/7357/7224/5027/8542/5243/302/3553/5468/10577/208/2180	26
BP	GO:0034101	erythrocyte homeostasis	13/533	129/18723	8.07369e-05	0.00153344	0.00104278	3303/3304/29766/9636/22985/212/3162/6223/2821/836/3276/3148/55646	13
BP	GO:0007044	cell-substrate junction assembly	11/533	95/18723	8.08559e-05	0.00153344	0.00104278	596/667/9344/23603/7248/56940/7414/8826/7094/2335/2824	11
BP	GO:0050769	positive regulation of neurogenesis	18/533	225/18723	8.30525e-05	0.00156902	0.00106697	706/7040/4747/2664/7804/2803/22902/4137/3280/7052/7224/7124/3553/3569/27339/1956/2335/6387	18
BP	GO:0046651	lymphocyte proliferation	21/533	288/18723	8.40706e-05	0.00158214	0.0010759	7157/596/581/5580/1604/7412/81704/5699/11151/5880/3280/9093/3553/3569/4478/7001/836/2255/4332/3574/29108	21
BP	GO:0034349	glial cell apoptotic process	5/533	17/18723	8.54775e-05	0.00159027	0.00108143	7157/5580/9590/6347/836	5
BP	GO:1901550	regulation of endothelial cell development	5/533	17/18723	8.54775e-05	0.00159027	0.00108143	7124/7132/3553/7414/3551	5
BP	GO:1903140	regulation of establishment of endothelial barrier	5/533	17/18723	8.54775e-05	0.00159027	0.00108143	7124/7132/3553/7414/3551	5
BP	GO:1903900	regulation of viral life cycle	14/533	148/18723	8.67673e-05	0.00160815	0.00109359	5359/596/684/858/56829/9636/55254/7124/64135/3956/26986/5034/5478/3609	14
BP	GO:0051495	positive regulation of cytoskeleton organization	18/533	226/18723	8.79103e-05	0.00161918	0.00110109	3303/59341/7248/3304/85477/4137/11151/9788/5027/133746/1778/2316/5216/4926/4641/29109/55835/29108	18
BP	GO:0032272	negative regulation of protein polymerization	10/533	80/18723	8.8513e-05	0.00161918	0.00110109	6622/5580/6709/6712/29766/10565/85477/7114/5216/2288	10
BP	GO:0014009	glial cell proliferation	8/533	51/18723	8.86904e-05	0.00161918	0.00110109	706/3953/3280/7124/3418/3553/3569/1956	8
BP	GO:0017038	protein import	17/533	206/18723	8.88236e-05	0.00161918	0.00110109	7157/120892/7249/7040/10469/5580/3728/23435/3308/1871/3841/10628/5296/5189/3320/4000/2316	17
BP	GO:0002718	regulation of cytokine production involved in immune response	11/533	96/18723	8.90169e-05	0.00161918	0.00110109	114548/7040/3098/684/1604/23586/7124/3162/8013/3553/3569	11
BP	GO:0008053	mitochondrial fusion	6/533	27/18723	9.20001e-05	0.00164861	0.0011211	9927/664/54332/581/115209/10493	6
BP	GO:0009651	response to salt stress	6/533	27/18723	9.20001e-05	0.00164861	0.0011211	7157/9990/581/59341/7124/8564	6
BP	GO:0048873	homeostasis of number of cells within a tissue	6/533	27/18723	9.20001e-05	0.00164861	0.0011211	596/581/11151/10000/4846/3574	6
BP	GO:0010876	lipid localization	28/533	448/18723	9.23196e-05	0.00164861	0.0011211	5359/706/4833/114879/5580/4363/1374/51703/10257/6646/7110/114884/55852/4790/2806/7357/7224/7124/5027/8542/5243/302/3553/5468/3569/10577/208/2180	28
BP	GO:0022407	regulation of cell-cell adhesion	28/533	448/18723	9.23196e-05	0.00164861	0.0011211	114548/7040/5580/1604/59341/7412/81704/928/6347/11151/5592/3280/79576/7124/8013/3956/9093/960/3553/3569/3654/7001/2651/836/9314/6387/3574/29108	28
BP	GO:0009411	response to UV	14/533	149/18723	9.33186e-05	0.00166039	0.00112911	7157/596/581/5580/4609/5599/142/595/1161/1153/94241/1956/847/836	14
BP	GO:0032943	mononuclear cell proliferation	21/533	291/18723	9.73522e-05	0.00172589	0.00117365	7157/596/581/5580/1604/7412/81704/5699/11151/5880/3280/9093/3553/3569/4478/7001/836/2255/4332/3574/29108	21
BP	GO:1901216	positive regulation of neuron death	11/533	97/18723	9.78715e-05	0.00172658	0.00117412	7157/6622/581/2896/4137/7124/7226/142/841/8564/836	11
BP	GO:0071260	cellular response to mechanical stimulus	10/533	81/18723	9.84499e-05	0.00172658	0.00117412	664/54407/4790/5599/841/7132/476/3553/1277/1956	10
BP	GO:1903533	regulation of protein targeting	10/533	81/18723	9.84499e-05	0.00172658	0.00117412	120892/2040/57602/2664/5880/89781/22885/54741/4641/208	10
BP	GO:0002573	myeloid leukocyte differentiation	17/533	208/18723	0.000100025	0.00174172	0.00118441	7040/4627/4609/4853/3930/10537/10234/4831/22985/7124/142/841/302/5468/760/4830/4286	17
BP	GO:1901215	negative regulation of neuron death	17/533	208/18723	0.000100025	0.00174172	0.00118441	10533/6622/120892/596/581/4747/2896/7248/6347/11151/3162/8013/2821/1113/6648/10038/666	17
BP	GO:0071222	cellular response to lipopolysaccharide	17/533	209/18723	0.000106077	0.00184055	0.00125162	114548/706/7040/10594/1604/4790/6347/5599/7124/8564/3553/3569/3654/7001/3148/29108/4283	17
BP	GO:0032642	regulation of chemokine production	11/533	98/18723	0.000107467	0.00185808	0.00126355	90865/59341/7124/3162/3553/3569/3570/9314/3574/29108/85480	11
BP	GO:0008625	extrinsic apoptotic signaling pathway via death domain receptors	10/533	82/18723	0.000109315	0.00188338	0.00128075	596/581/8567/7124/3162/841/7132/672/4846/3148	10
BP	GO:0045055	regulated exocytosis	18/533	230/18723	0.00010994	0.00188749	0.00128355	6622/120892/4627/10257/9900/8773/8673/9144/85477/11151/9751/5880/3162/8013/1113/8541/6616/6284	18
BP	GO:0045637	regulation of myeloid cell differentiation	17/533	210/18723	0.000112448	0.00192381	0.00130824	7040/3303/4609/4853/3304/85477/9636/10234/4831/22985/7124/841/760/4830/4286/3276/3148	17
BP	GO:0032890	regulation of organic acid transport	9/533	67/18723	0.000112968	0.00192596	0.00130971	6622/51703/3688/6558/9900/8564/3553/208/2180	9
BP	GO:0000423	mitophagy	6/533	28/18723	0.000114295	0.00194182	0.00132049	7416/9927/291/7157/10013/7249	6
BP	GO:0019896	axonal transport of mitochondrion	5/533	18/18723	0.000115593	0.00195709	0.00133087	10013/51566/4747/7345/4137	5
BP	GO:1903202	negative regulation of oxidative stress-induced cell death	8/533	53/18723	0.000117449	0.00197032	0.00133987	10533/120892/9529/7295/7248/8013/5478/6648	8
BP	GO:0008630	intrinsic apoptotic signaling pathway in response to DNA damage	11/533	99/18723	0.000117854	0.00197032	0.00133987	7157/596/581/7124/3162/960/7132/672/6387/29108/666	11
BP	GO:0006735	NADH regeneration	4/533	10/18723	0.000118965	0.00197032	0.00133987	3099/3098/2023/5214	4
BP	GO:0061621	canonical glycolysis	4/533	10/18723	0.000118965	0.00197032	0.00133987	3099/3098/2023/5214	4
BP	GO:0061718	glucose catabolic process to pyruvate	4/533	10/18723	0.000118965	0.00197032	0.00133987	3099/3098/2023/5214	4
BP	GO:1901524	regulation of mitophagy	4/533	10/18723	0.000118965	0.00197032	0.00133987	7416/291/7157/7249	4
BP	GO:0061041	regulation of wound healing	13/533	134/18723	0.000119194	0.00197032	0.00133987	5580/3688/6558/928/10565/4638/5592/7124/302/7001/4846/5155/64094	13
BP	GO:0150077	regulation of neuroinflammatory response	7/533	40/18723	0.000120118	0.00197892	0.00134572	120892/90865/2896/7124/3553/3569/4317	7
BP	GO:0048678	response to axon injury	10/533	83/18723	0.000121178	0.00198968	0.00135303	664/596/706/581/4747/2896/83700/3956/2316/9314	10
BP	GO:0010594	regulation of endothelial cell migration	18/533	232/18723	0.000122675	0.0020015	0.00136107	7040/5606/3728/1634/2896/2752/7124/3162/7114/5468/2821/10000/4846/5155/10014/9314/64094/147372	18
BP	GO:0052548	regulation of endopeptidase activity	27/533	432/18723	0.000122716	0.0020015	0.00136107	23786/6622/114548/581/684/2/5696/54205/317/4609/4137/7124/841/960/302/1509/5468/2821/1475/6279/6280/63893/332/9314/444/29108/666	27
BP	GO:0006457	protein folding	17/533	212/18723	0.000126205	0.00205157	0.00139512	9529/3303/2580/3300/2896/3304/6449/3320/9093/7203/9601/5479/5034/5478/2288/10845/4820	17
BP	GO:0034394	protein localization to cell surface	9/533	68/18723	0.000126966	0.0020571	0.00139888	83700/4130/54741/7124/2316/7414/2255/23062/2824	9
BP	GO:0045765	regulation of angiogenesis	23/533	342/18723	0.000133291	0.00215246	0.00146373	3099/3728/1634/3688/6558/3678/2896/6786/5230/2752/3687/7124/3162/3339/3553/5468/672/3569/10000/4846/9314/64094/147372	23
BP	GO:1902893	regulation of pri-miRNA transcription by RNA polymerase II	8/533	54/18723	0.000134484	0.00216458	0.00147197	7157/7040/2908/7124/8862/5468/5155/9314	8
BP	GO:0010720	positive regulation of cell development	21/533	298/18723	0.00013583	0.00217908	0.00148183	596/706/7040/4747/2664/7804/2803/22902/4137/3280/7052/7224/7124/3553/3569/2316/5034/27339/1956/2335/6387	21
BP	GO:0022612	gland morphogenesis	12/533	118/18723	0.000138077	0.00220788	0.00150142	596/7040/581/4853/367/7052/59277/7124/3569/4478/6778/2255	12
BP	GO:0002360	T cell lineage commitment	6/533	29/18723	0.00014067	0.00222359	0.0015121	7157/596/3569/3570/6778/3574	6
BP	GO:0051654	establishment of mitochondrion localization	6/533	29/18723	0.00014067	0.00222359	0.0015121	55288/10013/51566/4747/7345/4137	6
BP	GO:1902175	regulation of oxidative stress-induced intrinsic apoptotic signaling pathway	6/533	29/18723	0.00014067	0.00222359	0.0015121	9529/142/6421/5034/5478/6648	6
BP	GO:0150115	cell-substrate junction organization	11/533	101/18723	0.000141212	0.00222359	0.0015121	596/667/9344/23603/7248/56940/7414/8826/7094/2335/2824	11
BP	GO:1902116	negative regulation of organelle assembly	7/533	41/18723	0.000141332	0.00222359	0.0015121	120892/84260/10413/55254/672/4117/57489	7
BP	GO:0034605	cellular response to heat	9/533	69/18723	0.000142385	0.00222934	0.00151601	3303/7531/59341/3304/5566/4137/3320/3162/3654	9
BP	GO:0048732	gland development	27/533	436/18723	0.000142712	0.00222934	0.00151601	596/3099/706/7040/581/1374/57142/4853/367/2806/3280/7052/59277/7124/3162/595/8862/3569/4478/4830/7001/208/1956/6778/3875/50/2255	27
BP	GO:1901654	response to ketone	16/533	194/18723	0.000143064	0.00222934	0.00151601	706/7040/5563/1843/10413/4747/10628/367/2908/142/595/2821/4478/4830/1956/9314	16
BP	GO:0030336	negative regulation of cell migration	23/533	344/18723	0.000145256	0.00225631	0.00153435	596/7040/684/1843/3728/1634/23603/11188/6347/482/5592/56940/7124/3162/3418/94241/5468/7414/10014/4286/9314/6387/56254	23
BP	GO:0051271	negative regulation of cellular component movement	24/533	367/18723	0.000146925	0.00227502	0.00154707	596/7040/684/1843/3728/1634/23603/11188/928/6347/482/5592/56940/7124/3162/3418/94241/5468/7414/10014/4286/9314/6387/56254	24
BP	GO:0072384	organelle transport along microtubule	10/533	85/18723	0.000148187	0.00228013	0.00155055	55288/10013/51566/4747/7345/547/79443/4137/1778/10749	10
BP	GO:0097194	execution phase of apoptosis	10/533	85/18723	0.000148187	0.00228013	0.00155055	7157/5359/581/8567/22985/7224/841/3569/836/666	10
BP	GO:0001558	regulation of cell growth	26/533	414/18723	0.000151108	0.00231778	0.00157615	7157/596/7040/84260/3303/684/3300/1029/2203/2023/57142/6386/9344/2664/23677/3304/2803/22902/4137/7224/6279/6280/1956/2335/10038/6387	26
BP	GO:0009267	cellular response to starvation	14/533	156/18723	0.000152448	0.0023254	0.00158133	10533/7157/120892/55062/596/23710/7942/5563/54407/79726/81929/2752/5599/5166	14
BP	GO:0006007	glucose catabolic process	5/533	19/18723	0.000153221	0.0023254	0.00158133	7157/3099/3098/2023/5214	5
BP	GO:0010544	negative regulation of platelet activation	5/533	19/18723	0.000153221	0.0023254	0.00158133	5580/928/5592/4846/5155	5
BP	GO:0061614	pri-miRNA transcription by RNA polymerase II	8/533	55/18723	0.000153506	0.0023254	0.00158133	7157/7040/2908/7124/8862/5468/5155/9314	8
BP	GO:0010634	positive regulation of epithelial cell migration	15/533	176/18723	0.000159602	0.00239929	0.00163158	10013/7040/5606/57142/2896/3162/7114/2821/5216/10000/4846/5155/2255/64094/147372	15
BP	GO:0043534	blood vessel endothelial cell migration	15/533	176/18723	0.000159602	0.00239929	0.00163158	7040/5606/4627/3728/3688/7124/3162/7114/5468/10000/2050/4846/5155/10014/9314	15
BP	GO:0019318	hexose metabolic process	18/533	237/18723	0.000160345	0.00239929	0.00163158	7157/3099/3098/2203/1374/2023/11188/7355/5230/5160/3953/5214/5166/115209/7124/2821/7167/208	18
BP	GO:0031334	positive regulation of protein-containing complex assembly	18/533	237/18723	0.000160345	0.00239929	0.00163158	7157/6622/7040/581/3303/3304/85477/4137/9636/11151/3320/7124/133746/4478/5216/4926/4641/29108	18
BP	GO:1903510	mucopolysaccharide metabolic process	10/533	86/18723	0.00016349	0.00243889	0.00165851	7040/1634/10057/7358/4790/9469/960/3553/5155/5292	10
BP	GO:0070482	response to oxygen levels	23/533	347/18723	0.000164991	0.00244623	0.0016635	139341/10533/664/7157/596/3099/317/2023/7412/4609/3708/7248/5230/212/3162/4000/1277/3654/5034/847/6648/836/6387	23
BP	GO:0000266	mitochondrial fission	7/533	42/18723	0.000165482	0.00244623	0.0016635	664/120892/54332/9650/1634/4137/5468	7
BP	GO:0045773	positive regulation of axon extension	7/533	42/18723	0.000165482	0.00244623	0.0016635	2664/2803/22902/4137/7224/2335/6387	7
BP	GO:0009135	purine nucleoside diphosphate metabolic process	11/533	103/18723	0.000168394	0.00246692	0.00167757	3099/5563/3098/2203/2023/5230/2026/5214/5027/2821/7167	11
BP	GO:0009179	purine ribonucleoside diphosphate metabolic process	11/533	103/18723	0.000168394	0.00246692	0.00167757	3099/5563/3098/2203/2023/5230/2026/5214/5027/2821/7167	11
BP	GO:0030593	neutrophil chemotaxis	11/533	103/18723	0.000168394	0.00246692	0.00167757	1525/83700/158747/6347/54210/5880/5479/5478/6279/6280/4283	11
BP	GO:0098739	import across plasma membrane	15/533	177/18723	0.000169915	0.00248178	0.00168767	9990/6560/59341/51703/1317/3688/6558/6542/482/6509/7226/476/6510/208/2180	15
BP	GO:0015849	organic acid transport	21/533	303/18723	0.00017101	0.00249034	0.00169349	6622/4363/1374/10057/51703/3688/6558/10257/9900/6542/54407/2806/6509/8564/5243/3553/5468/7223/6510/208/2180	21
BP	GO:0019674	NAD metabolic process	6/533	30/18723	0.000171643	0.00249106	0.00169398	7157/3099/3098/2023/5214/8564	6
BP	GO:1901342	regulation of vasculature development	23/533	348/18723	0.000172078	0.00249106	0.00169398	3099/3728/1634/3688/6558/3678/2896/6786/5230/2752/3687/7124/3162/3339/3553/5468/672/3569/10000/4846/9314/64094/147372	23
BP	GO:0043244	regulation of protein-containing complex disassembly	12/533	121/18723	0.000175386	0.00253146	0.00172146	664/10241/10013/6709/6712/59341/79443/29766/85477/4130/55254/7124	12
BP	GO:0045088	regulation of innate immune response	17/533	218/18723	0.000176712	0.0025431	0.00172937	5359/2/2896/7804/9636/3320/841/9782/6421/5468/6223/3551/4332/25939/3148/29108/55646	17
BP	GO:1903039	positive regulation of leukocyte cell-cell adhesion	18/533	239/18723	0.000178042	0.00255473	0.00173728	114548/1604/7412/81704/6347/11151/3280/79576/7124/8013/3956/9093/960/3553/3569/3654/3574/29108	18
BP	GO:1900182	positive regulation of protein localization to nucleus	10/533	87/18723	0.000180102	0.00257672	0.00175224	7040/5580/3728/23435/10413/5296/142/7203/2316/51574	10
BP	GO:0006002	fructose 6-phosphate metabolic process	4/533	11/18723	0.000182742	0.00259175	0.00176246	3099/3098/2203/5214	4
BP	GO:0006971	hypotonic response	4/533	11/18723	0.000182742	0.00259175	0.00176246	706/9990/59341/4638	4
BP	GO:0033327	Leydig cell differentiation	4/533	11/18723	0.000182742	0.00259175	0.00176246	8879/7110/367/595	4
BP	GO:0061564	axon development	28/533	467/18723	0.000185269	0.00261351	0.00177726	10013/596/706/60/4747/57142/9344/7345/3688/4853/2896/322/2664/83700/2803/22902/4137/3320/4130/5880/7224/2316/7414/2050/2335/836/9314/6387	28
BP	GO:0050768	negative regulation of neurogenesis	13/533	140/18723	0.000185344	0.00261351	0.00177726	7157/706/57142/2664/22902/3280/7224/23500/7124/3418/3553/3569/5108	13
BP	GO:0042098	T cell proliferation	16/533	199/18723	0.000191869	0.00269623	0.00183351	7157/581/1604/7412/81704/5699/11151/5880/3280/9093/3553/3569/4478/7001/836/29108	16
BP	GO:0014002	astrocyte development	7/533	43/18723	0.000192864	0.00269623	0.00183351	2896/4137/7124/3569/6279/6280/1956	7
BP	GO:0035794	positive regulation of mitochondrial membrane permeability	7/533	43/18723	0.000192864	0.00269623	0.00183351	55288/664/7157/581/3303/5599/666	7
BP	GO:0072659	protein localization to plasma membrane	20/533	284/18723	0.000196464	0.00273874	0.00186242	7040/2580/60/3728/3688/8673/8417/2803/56850/367/7124/23241/7132/302/2316/208/1956/3551/3875/23062	20
BP	GO:0002064	epithelial cell development	17/533	220/18723	0.000197082	0.00273955	0.00186297	10413/4853/9497/367/7124/7132/3553/2316/2317/59/4478/7414/8826/80173/3551/5144/5155	17
BP	GO:0007097	nuclear migration	5/533	20/18723	0.000199537	0.00275801	0.00187552	547/23224/1778/5108/29109	5
BP	GO:0060252	positive regulation of glial cell proliferation	5/533	20/18723	0.000199537	0.00275801	0.00187552	706/7124/3553/3569/1956	5
BP	GO:0018108	peptidyl-tyrosine phosphorylation	24/533	375/18723	0.000203051	0.00279867	0.00190317	7157/7040/6464/5606/5580/10645/3678/7804/3280/56940/7124/960/7132/3569/3570/8826/1956/2050/90/5155/2255/4750/3574/85480	24
BP	GO:0007033	vacuole organization	15/533	180/18723	0.0002044	0.00280936	0.00191044	9927/10533/120892/55062/23710/7942/2896/1130/11151/55254/89781/23241/302/94241/8100	15
BP	GO:0070633	transepithelial transport	6/533	31/18723	0.000207762	0.00284304	0.00193334	60/4363/6558/3708/1525/5243	6
BP	GO:0071219	cellular response to molecule of bacterial origin	17/533	221/18723	0.000208013	0.00284304	0.00193334	114548/706/7040/10594/1604/4790/6347/5599/7124/8564/3553/3569/3654/7001/3148/29108/4283	17
BP	GO:0051054	positive regulation of DNA metabolic process	16/533	201/18723	0.00021511	0.00293185	0.00199374	7040/581/5580/4609/322/3320/142/7203/672/3569/1956/6778/5155/2255/9314/64094	16
BP	GO:0045766	positive regulation of angiogenesis	15/533	181/18723	0.000217167	0.00293884	0.00199849	3099/3728/3688/3678/2896/6786/3687/3162/3553/672/10000/4846/9314/64094/147372	15
BP	GO:1904018	positive regulation of vasculature development	15/533	181/18723	0.000217167	0.00293884	0.00199849	3099/3728/3688/3678/2896/6786/3687/3162/3553/672/10000/4846/9314/64094/147372	15
BP	GO:0009185	ribonucleoside diphosphate metabolic process	11/533	106/18723	0.000217425	0.00293884	0.00199849	3099/5563/3098/2203/2023/5230/2026/5214/5027/2821/7167	11
BP	GO:0032732	positive regulation of interleukin-1 production	9/533	73/18723	0.000220587	0.00297336	0.00202196	114548/3098/7124/841/5027/3569/4332/29108/6284	9
BP	GO:0018212	peptidyl-tyrosine modification	24/533	378/18723	0.000228554	0.00307229	0.00208924	7157/7040/6464/5606/5580/10645/3678/7804/3280/56940/7124/960/7132/3569/3570/8826/1956/2050/90/5155/2255/4750/3574/85480	24
BP	GO:0007229	integrin-mediated signaling pathway	11/533	107/18723	0.000236242	0.0031591	0.00214827	4627/667/3688/3678/9636/4831/3687/2316/7791/7094/2335	11
BP	GO:1903311	regulation of mRNA metabolic process	20/533	288/18723	0.000236303	0.0031591	0.00214827	5580/23435/56829/11338/9513/10521/26986/10642/4691/6651/1153/9584/51574/79882/27339/58517/9444/4154/56254/55147	20
BP	GO:1990778	protein localization to cell periphery	22/533	333/18723	0.000238023	0.00316506	0.00215232	7040/2580/60/3728/3688/8673/8417/2803/56850/367/7124/23241/7132/302/2316/4926/208/1956/3551/6616/3875/23062	22
BP	GO:0071621	granulocyte chemotaxis	12/533	125/18723	0.000238269	0.00316506	0.00215232	59341/1525/83700/158747/6347/54210/5880/5479/5478/6279/6280/4283	12
BP	GO:1904705	regulation of vascular associated smooth muscle cell proliferation	10/533	90/18723	0.000238689	0.00316506	0.00215232	9927/5592/7124/3162/8013/8862/5468/6648/5155/4209	10
BP	GO:0098656	anion transmembrane transport	18/533	245/18723	0.0002418	0.00319764	0.00217448	7416/291/9990/6560/4363/10057/3688/6558/10257/9497/6542/7355/51000/6509/60386/8542/5243/6510	18
BP	GO:0046718	viral entry into host cell	13/533	144/18723	0.000245166	0.00323342	0.00219881	5359/3303/1604/858/3688/3678/1525/8673/3304/3956/5034/6510/1956	13
BP	GO:0097345	mitochondrial outer membrane permeabilization	6/533	32/18723	0.000249613	0.00328321	0.00223267	55288/664/581/3303/5599/666	6
BP	GO:0051402	neuron apoptotic process	18/533	246/18723	0.000254166	0.00333414	0.0022673	664/7157/6622/596/581/4747/2896/6347/11151/7224/7124/3162/142/2821/208/6648/836/666	18
BP	GO:0010001	glial cell differentiation	17/533	225/18723	0.000257196	0.00336486	0.0022882	664/7040/2896/928/4137/3280/23500/7124/3569/7223/6279/6280/27339/208/1956/2255/666	17
BP	GO:1902108	regulation of mitochondrial membrane permeability involved in apoptotic process	7/533	45/18723	0.000258591	0.00337409	0.00229447	55288/664/7157/581/3303/5599/666	7
BP	GO:1990874	vascular associated smooth muscle cell proliferation	10/533	91/18723	0.000261456	0.0034024	0.00231372	9927/5592/7124/3162/8013/8862/5468/6648/5155/4209	10
BP	GO:0051961	negative regulation of nervous system development	13/533	145/18723	0.000262472	0.00340656	0.00231655	7157/706/57142/2664/22902/3280/7224/23500/7124/3418/3553/3569/5108	13
BP	GO:0061620	glycolytic process through glucose-6-phosphate	4/533	12/18723	0.000267956	0.00344123	0.00234013	3099/3098/2023/5214	4
BP	GO:1903332	regulation of protein folding	4/533	12/18723	0.000267956	0.00344123	0.00234013	9529/3300/2896/6449	4
BP	GO:1903599	positive regulation of autophagy of mitochondrion	4/533	12/18723	0.000267956	0.00344123	0.00234013	7416/291/664/10645	4
BP	GO:1903800	positive regulation of production of miRNAs involved in gene silencing by miRNA	4/533	12/18723	0.000267956	0.00344123	0.00234013	7157/7040/3569/1956	4
BP	GO:1903037	regulation of leukocyte cell-cell adhesion	22/533	336/18723	0.000269705	0.00344639	0.00234363	114548/1604/7412/81704/6347/11151/3280/79576/7124/8013/3956/9093/960/3553/3569/3654/7001/836/9314/6387/3574/29108	22
BP	GO:2000146	negative regulation of cell motility	23/533	359/18723	0.000269766	0.00344639	0.00234363	596/7040/684/1843/3728/1634/23603/11188/6347/482/5592/56940/7124/3162/3418/94241/5468/7414/10014/4286/9314/6387/56254	23
BP	GO:0060485	mesenchyme development	20/533	291/18723	0.000270668	0.0034489	0.00234534	596/7040/10413/57142/6386/23603/4609/3280/10521/3553/1277/3569/2316/59/72/2651/90/4846/2335/2255	20
BP	GO:0001822	kidney development	20/533	293/18723	0.00029594	0.00376112	0.00255766	120892/596/581/317/1634/10413/4609/4853/8879/7248/9788/3280/760/3570/59/8826/847/5155/2255/8100	20
BP	GO:0001974	blood vessel remodeling	7/533	46/18723	0.000297615	0.00376286	0.00255885	7040/581/7052/2316/4846/93/2255	7
BP	GO:0061028	establishment of endothelial barrier	7/533	46/18723	0.000297615	0.00376286	0.00255885	7124/7132/3553/4478/7414/3551/5144	7
BP	GO:0007346	regulation of mitotic cell cycle	27/533	457/18723	0.000303373	0.00382578	0.00260163	7157/596/7040/7531/1843/858/6386/9344/29766/7325/6347/10537/3280/7124/595/3553/672/8826/11319/1956/701/699/5155/2255/9314/64094/146691	27
BP	GO:0007254	JNK cascade	14/533	167/18723	0.000310223	0.00390211	0.00265353	120892/59341/6386/9344/4790/5599/7786/56940/7124/3553/3654/1956/4317/29108	14
BP	GO:0030865	cortical cytoskeleton organization	8/533	61/18723	0.000319822	0.00401253	0.00272863	59341/11215/5880/7124/29127/7094/29109/3551	8
BP	GO:0010310	regulation of hydrogen peroxide metabolic process	5/533	22/18723	0.000323334	0.0040359	0.00274452	6622/10013/5880/7001/6648	5
BP	GO:0060965	negative regulation of gene silencing by miRNA	5/533	22/18723	0.000323334	0.0040359	0.00274452	7157/7040/7124/5468/3569	5
BP	GO:0001774	microglial cell activation	7/533	47/18723	0.000341228	0.00424842	0.00288904	6622/120892/2896/4137/7124/3569/4317	7
BP	GO:0002526	acute inflammatory response	11/533	112/18723	0.000352286	0.00436687	0.00296958	114548/5359/7412/54210/7124/3553/3569/3570/6279/90/2335	11
BP	GO:0002685	regulation of leukocyte migration	16/533	210/18723	0.000352526	0.00436687	0.00296958	1843/59341/81704/83700/928/158747/6347/5880/7124/3162/3569/3570/4478/6387/29108/57509	16
BP	GO:0072503	cellular divalent inorganic cation homeostasis	28/533	486/18723	0.000354043	0.00437072	0.0029722	664/6622/596/581/7531/1604/3710/59341/858/3708/6786/9900/148867/5566/11151/797/7052/7224/7226/23241/5027/7223/6279/6280/5144/6387/666/4283	28
BP	GO:0002366	leukocyte activation involved in immune response	19/533	275/18723	0.000357763	0.00437072	0.0029722	7157/114548/7040/4853/2896/7248/8773/8673/11151/5880/3162/8013/3956/3569/3570/1113/6778/29108/6284	19
BP	GO:0043270	positive regulation of ion transport	19/533	275/18723	0.000357763	0.00437072	0.0029722	6622/706/581/3688/6558/6786/8673/6347/482/4638/7114/8564/5027/5243/3553/2316/5155/6387/4283	19
BP	GO:0032731	positive regulation of interleukin-1 beta production	8/533	62/18723	0.000358197	0.00437072	0.0029722	114548/3098/7124/841/5027/3569/4332/29108	8
BP	GO:0032835	glomerulus development	8/533	62/18723	0.000358197	0.00437072	0.0029722	596/4853/9788/3280/3570/59/8826/5155	8
BP	GO:0070265	necrotic cell death	8/533	62/18723	0.000358197	0.00437072	0.0029722	291/664/7157/706/581/7124/841/666	8
BP	GO:0001959	regulation of cytokine-mediated signaling pathway	13/533	150/18723	0.000365517	0.00444894	0.0030254	3303/7444/3304/9636/841/5468/3569/3654/3551/25939/3574/29108/85480	13
BP	GO:0140694	non-membrane-bounded organelle assembly	23/533	367/18723	0.000368749	0.00447715	0.00304458	5563/3303/3688/3304/29766/54505/4137/4629/203068/7124/29127/51081/1778/6134/1153/672/6223/2316/81027/4478/9126/4926/55835	23
BP	GO:0044794	positive regulation by host of viral process	4/533	13/18723	0.000378363	0.00455992	0.00310087	2040/858/1072/5479	4
BP	GO:0061615	glycolytic process through fructose-6-phosphate	4/533	13/18723	0.000378363	0.00455992	0.00310087	3099/3098/2023/5214	4
BP	GO:0090042	tubulin deacetylation	4/533	13/18723	0.000378363	0.00455992	0.00310087	10013/5563/4137/2316	4
BP	GO:0007160	cell-matrix adhesion	17/533	233/18723	0.000386563	0.00464081	0.00315587	596/1029/3728/7412/9344/23603/3688/7248/83700/56940/7402/960/7414/7791/8826/2335/2824	17
BP	GO:0006164	purine nucleotide biosynthetic process	15/533	191/18723	0.000387742	0.00464081	0.00315587	6622/7040/4833/2023/51703/5160/4831/51000/5166/142/7114/4522/4830/4846/2180	15
BP	GO:0036293	response to decreased oxygen levels	21/533	322/18723	0.000388843	0.00464081	0.00315587	139341/664/7157/596/3099/317/2023/7412/4609/3708/7248/5230/212/3162/4000/3654/5034/847/6648/836/6387	21
BP	GO:0044409	entry into host	13/533	151/18723	0.000389802	0.00464081	0.00315587	5359/3303/1604/858/3688/3678/1525/8673/3304/3956/5034/6510/1956	13
BP	GO:0043303	mast cell degranulation	7/533	48/18723	0.000389816	0.00464081	0.00315587	8773/8673/5880/3162/8013/1113/6284	7
BP	GO:0042026	protein refolding	5/533	23/18723	0.000403548	0.00479262	0.00325911	9529/3303/3300/3304/3320	5
BP	GO:0051092	positive regulation of NF-kappaB transcription factor activity	13/533	152/18723	0.000415445	0.00491576	0.00334284	114548/3303/3304/367/7124/3553/3654/5478/6279/6280/3551/847/29108	13
BP	GO:0035633	maintenance of blood-brain barrier	6/533	35/18723	0.000415926	0.00491576	0.00334284	60/3688/6558/83700/3569/7414	6
BP	GO:0002699	positive regulation of immune effector process	17/533	235/18723	0.000426564	0.00502934	0.00342008	114548/7040/3098/1604/23586/399687/8673/8417/5880/7124/3162/8013/3553/3569/6223/2821/6778	17
BP	GO:0002263	cell activation involved in immune response	19/533	279/18723	0.000427964	0.00503372	0.00342306	7157/114548/7040/4853/2896/7248/8773/8673/11151/5880/3162/8013/3956/3569/3570/1113/6778/29108/6284	19
BP	GO:0005996	monosaccharide metabolic process	18/533	257/18723	0.000431084	0.00504881	0.00343332	7157/3099/3098/2203/1374/2023/11188/7355/5230/5160/3953/5214/5166/115209/7124/2821/7167/208	18
BP	GO:0051960	regulation of nervous system development	26/533	443/18723	0.00043131	0.00504881	0.00343332	7157/706/7040/10413/4747/57142/2664/7804/2803/22902/4137/3687/3280/7052/7224/23500/7124/3418/3553/3569/5108/27339/1956/2335/6387/3148	26
BP	GO:0050731	positive regulation of peptidyl-tyrosine phosphorylation	15/533	193/18723	0.00043304	0.00505696	0.00343886	7157/7040/3678/7804/3280/7124/960/7132/3569/3570/8826/90/5155/2255/85480	15
BP	GO:0072001	renal system development	20/533	302/18723	0.000436944	0.00509039	0.0034616	120892/596/581/317/1634/10413/4609/4853/8879/7248/9788/3280/760/3570/59/8826/847/5155/2255/8100	20
BP	GO:0002279	mast cell activation involved in immune response	7/533	49/18723	0.000443782	0.00515778	0.00350742	8773/8673/5880/3162/8013/1113/6284	7
BP	GO:0034329	cell junction assembly	25/533	420/18723	0.000449874	0.0052162	0.00354715	6622/596/60/6712/3728/667/59341/6386/9344/23603/7248/83700/928/5566/56940/7124/3553/7414/8826/4641/7094/3551/2335/4649/2824	25
BP	GO:0042742	defense response to bacterium	22/533	350/18723	0.000471767	0.00545711	0.00371098	6464/5580/4853/2896/1130/7110/81929/9636/54210/7124/7132/3569/6223/3570/1113/6279/6280/7425/3148/29108/10578/2634	22
BP	GO:0070301	cellular response to hydrogen peroxide	10/533	98/18723	0.000477357	0.00550874	0.00374609	664/10013/120892/5580/7295/7226/8013/3569/6778/9314	10
BP	GO:0009612	response to mechanical stimulus	16/533	216/18723	0.000481453	0.00554294	0.00376935	664/3728/59341/1634/10628/54407/4790/5599/841/7132/476/3553/1277/2821/1956/6387	16
BP	GO:0048708	astrocyte differentiation	9/533	81/18723	0.000485003	0.0055707	0.00378822	2896/4137/3280/7124/3569/6279/6280/27339/1956	9
BP	GO:1903749	positive regulation of establishment of protein localization to mitochondrion	6/533	36/18723	0.000487241	0.00558331	0.0037968	57602/5599/5880/89781/22885/54741	6
BP	GO:0030837	negative regulation of actin filament polymerization	8/533	65/18723	0.000496366	0.00562415	0.00382457	5580/6709/6712/29766/10565/85477/7114/5216	8
BP	GO:0045453	bone resorption	8/533	65/18723	0.000496366	0.00562415	0.00382457	5166/5880/5027/760/3569/23154/1956/3574	8
BP	GO:0051647	nucleus localization	5/533	24/18723	0.000497907	0.00562415	0.00382457	547/23224/1778/5108/29109	5
BP	GO:0060149	negative regulation of posttranscriptional gene silencing	5/533	24/18723	0.000497907	0.00562415	0.00382457	7157/7040/7124/5468/3569	5
BP	GO:0060967	negative regulation of gene silencing by RNA	5/533	24/18723	0.000497907	0.00562415	0.00382457	7157/7040/7124/5468/3569	5
BP	GO:0052126	movement in host environment	14/533	175/18723	0.000498852	0.00562415	0.00382457	5359/3303/1604/858/3688/3678/1525/8673/3304/3956/5034/5478/6510/1956	14
BP	GO:1905475	regulation of protein localization to membrane	14/533	175/18723	0.000498852	0.00562415	0.00382457	2040/7040/60/3688/2664/8673/8417/56850/367/5599/7124/4641/208/1956	14
BP	GO:0006606	protein import into nucleus	13/533	155/18723	0.000501136	0.00563691	0.00383325	7157/120892/7249/7040/5580/3728/23435/1871/3841/10628/5296/4000/2316	13
BP	GO:0002448	mast cell mediated immunity	7/533	50/18723	0.000503545	0.00565102	0.00384284	8773/8673/5880/3162/8013/1113/6284	7
BP	GO:0071674	mononuclear cell migration	15/533	196/18723	0.000509457	0.00570429	0.00387907	1843/59341/6558/81704/158747/6347/7124/7226/3569/6223/3570/4478/5155/6387/29108	15
BP	GO:1900180	regulation of protein localization to nucleus	12/533	136/18723	0.000517723	0.00573249	0.00389824	7040/5580/3728/23435/10413/5296/2752/142/4000/7203/2316/51574	12
BP	GO:0002444	myeloid leukocyte mediated immunity	10/533	99/18723	0.00051775	0.00573249	0.00389824	23586/8773/8673/54210/5880/3162/8013/3569/1113/6284	10
BP	GO:0033209	tumor necrosis factor-mediated signaling pathway	10/533	99/18723	0.00051775	0.00573249	0.00389824	7157/3303/3304/7124/7114/841/7132/3551/3875/29108	10
BP	GO:0035672	oligopeptide transmembrane transport	4/533	14/18723	0.000517833	0.00573249	0.00389824	4363/10057/10257/760	4
BP	GO:0043650	dicarboxylic acid biosynthetic process	4/533	14/18723	0.000517833	0.00573249	0.00389824	2806/27165/8564/4522	4
BP	GO:0022409	positive regulation of cell-cell adhesion	19/533	284/18723	0.000532294	0.00587926	0.00399805	114548/1604/7412/81704/6347/11151/3280/79576/7124/8013/3956/9093/960/3553/3569/3654/2651/3574/29108	19
BP	GO:0001666	response to hypoxia	20/533	307/18723	0.00053812	0.00593023	0.00403271	139341/664/7157/596/3099/317/2023/7412/4609/3708/5230/212/3162/4000/3654/5034/847/6648/836/6387	20
BP	GO:0014015	positive regulation of gliogenesis	8/533	66/18723	0.000550998	0.00604958	0.00411387	706/7040/3280/7124/3553/3569/27339/1956	8
BP	GO:0030203	glycosaminoglycan metabolic process	11/533	118/18723	0.000551423	0.00604958	0.00411387	7040/1634/10057/7358/4790/9469/960/3553/2651/5155/5292	11
BP	GO:1903131	mononuclear cell differentiation	25/533	426/18723	0.000553382	0.00605749	0.00411925	7157/114548/596/581/4627/7412/4609/3688/4853/7248/10537/3953/22985/79576/7226/3956/9093/3553/5468/3569/3570/7001/6778/10014/3574	25
BP	GO:0034764	positive regulation of transmembrane transport	16/533	219/18723	0.00055985	0.00611461	0.0041581	6622/581/51703/3688/6786/6347/482/7114/5027/8013/5243/760/2316/208/2180/4283	16
BP	GO:0033120	positive regulation of RNA splicing	6/533	37/18723	0.000567724	0.0061868	0.00420719	3303/54407/11338/4691/1153/27339	6
BP	GO:0015833	peptide transport	18/533	264/18723	0.000592332	0.00644062	0.00437979	23435/59341/4363/1374/10057/10257/2752/7124/7226/8862/3553/760/3569/1113/6279/7425/1956/6616	18
BP	GO:0006476	protein deacetylation	10/533	101/18723	0.000607059	0.00652512	0.00443725	7157/10013/120892/5563/4137/5599/6421/2316/9219/10014	10
BP	GO:0032469	endoplasmic reticulum calcium ion homeostasis	5/533	25/18723	0.000607941	0.00652512	0.00443725	596/581/3708/7052/23241	5
BP	GO:0048143	astrocyte activation	5/533	25/18723	0.000607941	0.00652512	0.00443725	2896/4137/7124/3569/1956	5
BP	GO:0072012	glomerulus vasculature development	5/533	25/18723	0.000607941	0.00652512	0.00443725	4853/3280/3570/59/5155	5
BP	GO:1903798	regulation of production of miRNAs involved in gene silencing by miRNA	5/533	25/18723	0.000607941	0.00652512	0.00443725	7157/7040/7124/3569/1956	5
BP	GO:0051047	positive regulation of secretion	20/533	310/18723	0.000608104	0.00652512	0.00443725	6622/7040/23435/6386/399687/6558/322/8673/85477/7110/2752/7226/8564/8862/3553/4628/5478/6279/1956/6387	20
BP	GO:0061077	chaperone-mediated protein folding	8/533	67/18723	0.000610392	0.00653534	0.0044442	3303/2580/3300/3304/6449/9601/5479/2288	8
BP	GO:0072522	purine-containing compound biosynthetic process	15/533	200/18723	0.000629053	0.00672043	0.00457007	6622/7040/4833/2023/51703/5160/4831/51000/5166/142/7114/4522/4830/4846/2180	15
BP	GO:1900542	regulation of purine nucleotide metabolic process	9/533	84/18723	0.000634853	0.00673329	0.00457881	6622/5563/2203/2023/5166/142/7114/5027/4846	9
BP	GO:0002761	regulation of myeloid leukocyte differentiation	11/533	120/18723	0.000635761	0.00673329	0.00457881	7040/4609/4853/10234/4831/22985/7124/841/760/4830/4286	11
BP	GO:0030218	erythrocyte differentiation	11/533	120/18723	0.000635761	0.00673329	0.00457881	3303/3304/29766/9636/22985/212/6223/836/3276/3148/55646	11
BP	GO:0048675	axon extension	11/533	120/18723	0.000635761	0.00673329	0.00457881	57142/3688/2664/2803/22902/4137/3320/7224/7414/2335/6387	11
BP	GO:0051170	import into nucleus	13/533	159/18723	0.000638294	0.00674348	0.00458575	7157/120892/7249/7040/5580/3728/23435/1871/3841/10628/5296/4000/2316	13
BP	GO:0010718	positive regulation of epithelial to mesenchymal transition	7/533	52/18723	0.000642237	0.00674348	0.00458575	7040/6386/3553/1277/3569/2651/90	7
BP	GO:0031103	axon regeneration	7/533	52/18723	0.000642237	0.00674348	0.00458575	596/706/4747/2896/83700/2316/9314	7
BP	GO:2000378	negative regulation of reactive oxygen species metabolic process	7/533	52/18723	0.000642237	0.00674348	0.00458575	7416/664/7157/10013/596/3099/672	7
BP	GO:1902110	positive regulation of mitochondrial membrane permeability involved in apoptotic process	6/533	38/18723	0.000658158	0.00689137	0.00468632	55288/664/581/3303/5599/666	6
BP	GO:0010721	negative regulation of cell development	14/533	180/18723	0.000660547	0.00689137	0.00468632	7157/706/57142/23603/2664/22902/3280/7224/23500/7124/3418/3553/3569/5108	14
BP	GO:0015698	inorganic anion transport	14/533	180/18723	0.000660547	0.00689137	0.00468632	7416/706/9990/6560/4363/10057/6558/10257/9497/6509/6424/29127/8542/5243	14
BP	GO:0071900	regulation of protein serine/threonine kinase activity	22/533	359/18723	0.000662579	0.00689788	0.00469074	6622/120892/7040/5580/60/1843/1029/9802/7345/51654/7786/7124/595/3553/5468/3654/8826/1956/836/5155/2180/29108	22
BP	GO:0042692	muscle cell differentiation	23/533	384/18723	0.00068998	0.00711105	0.0048357	596/7040/4627/858/7345/3688/7248/1525/928/29766/4629/3280/4000/2318/90/6648/836/5155/10014/2255/10038/9444/4283	23
BP	GO:1902018	negative regulation of cilium assembly	4/533	15/18723	0.000690322	0.00711105	0.0048357	84260/10413/4117/57489	4
BP	GO:1903799	negative regulation of production of miRNAs involved in gene silencing by miRNA	4/533	15/18723	0.000690322	0.00711105	0.0048357	7157/7040/7124/3569	4
BP	GO:1905288	vascular associated smooth muscle cell apoptotic process	4/533	15/18723	0.000690322	0.00711105	0.0048357	9927/1871/5468/6648	4
BP	GO:1905459	regulation of vascular associated smooth muscle cell apoptotic process	4/533	15/18723	0.000690322	0.00711105	0.0048357	9927/1871/5468/6648	4
BP	GO:0014013	regulation of gliogenesis	10/533	103/18723	0.000708732	0.00728385	0.00495321	706/7040/3280/23500/7124/3418/3553/3569/27339/1956	10
BP	GO:0002696	positive regulation of leukocyte activation	24/533	409/18723	0.000710075	0.00728385	0.00495321	120892/114548/596/7040/1604/90865/7412/81704/8673/6347/11151/3280/79576/8013/3956/9093/3553/3569/6778/4317/2255/3574/29108/85480	24
BP	GO:0031333	negative regulation of protein-containing complex assembly	12/533	141/18723	0.000715654	0.00732572	0.00498168	6622/10013/5580/6709/6712/83700/29766/10565/85477/7114/5216/2288	12
BP	GO:0008347	glial cell migration	7/533	53/18723	0.000722096	0.00736086	0.00500558	706/57142/928/7804/6347/482/3418	7
BP	GO:0050819	negative regulation of coagulation	7/533	53/18723	0.000722096	0.00736086	0.00500558	5580/928/5592/308/302/4846/5155	7
BP	GO:1990266	neutrophil migration	11/533	122/18723	0.000730576	0.00741643	0.00504337	1525/83700/158747/6347/54210/5880/5479/5478/6279/6280/4283	11
BP	GO:0001655	urogenital system development	21/533	338/18723	0.000731062	0.00741643	0.00504337	120892/596/581/317/1634/10413/4609/4853/8879/7248/367/9788/3280/760/3570/59/8826/847/5155/2255/8100	21
BP	GO:0051701	biological process involved in interaction with host	15/533	203/18723	0.000733741	0.00741643	0.00504337	10533/5359/3303/1604/858/3688/3678/1525/8673/3304/3956/5034/5478/6510/1956	15
BP	GO:0034114	regulation of heterotypic cell-cell adhesion	5/533	26/18723	0.000735235	0.00741643	0.00504337	7124/960/3553/2651/9314	5
BP	GO:0070920	regulation of production of small RNA involved in gene silencing by RNA	5/533	26/18723	0.000735235	0.00741643	0.00504337	7157/7040/7124/3569/1956	5
BP	GO:0060401	cytosolic calcium ion transport	14/533	182/18723	0.000736641	0.00741643	0.00504337	7416/6622/596/581/7531/3710/59341/3708/5566/11151/7226/5027/5144/4283	14
BP	GO:0045860	positive regulation of protein kinase activity	23/533	386/18723	0.000740387	0.00743884	0.00505861	6622/120892/7040/5606/5580/7295/9344/9802/8567/7804/51654/3320/7786/7124/595/3553/3654/3570/5478/8826/1956/5155/2180	23
BP	GO:0006140	regulation of nucleotide metabolic process	9/533	86/18723	0.000754316	0.00754778	0.00513269	6622/5563/2203/2023/5166/142/7114/5027/4846	9
BP	GO:0022406	membrane docking	9/533	86/18723	0.000754316	0.00754778	0.00513269	7412/858/8673/8417/9751/23241/4478/8541/6616	9
BP	GO:0007568	aging	21/533	339/18723	0.000759196	0.00756728	0.00514595	10533/7157/6622/120892/596/706/5606/5580/1029/317/1634/7412/6558/5599/8564/9093/4000/3654/10000/847/6648	21
BP	GO:0032728	positive regulation of interferon-beta production	6/533	39/18723	0.000759357	0.00756728	0.00514595	23586/9636/11128/3320/64135/3148	6
BP	GO:0007009	plasma membrane organization	12/533	142/18723	0.00076201	0.00757828	0.00515343	5359/5580/4627/858/928/367/9788/7357/7224/5027/6280/208	12
BP	GO:0051098	regulation of binding	22/533	363/18723	0.000766922	0.00761167	0.00517613	120892/7040/581/5580/7295/3300/60/5566/5599/3280/3162/142/7114/302/5468/4830/5155/10014/4317/9314/3148/58499	22
BP	GO:0009410	response to xenobiotic stimulus	26/533	462/18723	0.000803828	0.0079618	0.00541423	6622/596/706/7385/5563/4363/2203/1374/10628/4609/7345/10257/7804/3162/4646/3956/5243/476/3553/1277/4830/1956/847/6648/836/2180	26
BP	GO:0051494	negative regulation of cytoskeleton organization	13/533	163/18723	0.000805843	0.00796564	0.00541684	6622/10013/5580/6709/6712/29766/10565/85477/11151/7114/672/5216/2288	13
BP	GO:0072348	sulfur compound transport	7/533	54/18723	0.000809612	0.00798287	0.00542856	4363/10057/10257/51000/6509/60386/29127	7
BP	GO:0062013	positive regulation of small molecule metabolic process	12/533	143/18723	0.000810849	0.00798287	0.00542856	6622/5563/1374/2023/7124/7114/5027/8013/3553/5468/208/4846	12
BP	GO:0002548	monocyte chemotaxis	8/533	70/18723	0.000820209	0.00803011	0.00546068	1843/158747/6347/3569/6223/3570/5155/6387	8
BP	GO:0044070	regulation of anion transport	9/533	87/18723	0.000820571	0.00803011	0.00546068	6622/3688/6558/9900/6424/8564/5243/3553/760	9
BP	GO:1903578	regulation of ATP metabolic process	9/533	87/18723	0.000820571	0.00803011	0.00546068	7157/6622/706/5563/2203/2023/142/7114/5027	9
BP	GO:0023061	signal release	26/533	463/18723	0.000829514	0.00810143	0.00550918	55288/6622/120892/23435/59341/1374/10257/9900/11188/8773/8673/7110/2752/9751/7124/7226/8564/8862/3553/3569/1113/7425/8541/1956/6616/6387	26
BP	GO:0051962	positive regulation of nervous system development	18/533	272/18723	0.000837866	0.00816669	0.00555356	706/7040/4747/2664/7804/2803/22902/4137/3280/7052/7224/7124/3553/3569/27339/1956/2335/6387	18
BP	GO:0002700	regulation of production of molecular mediator of immune response	13/533	164/18723	0.000853065	0.0082983	0.00564306	114548/7040/3098/684/1604/23586/7124/3162/8013/3553/3569/2821/6778	13
BP	GO:0033135	regulation of peptidyl-serine phosphorylation	12/533	144/18723	0.000862275	0.00836764	0.00569022	6622/10013/596/7040/581/7295/3320/7124/960/3569/1956/5144	12
BP	GO:0043433	negative regulation of DNA-binding transcription factor activity	14/533	185/18723	0.000864611	0.00836764	0.00569022	114548/8887/1029/6424/3280/3162/7114/3654/2316/7001/847/5292/9314/29108	14
BP	GO:0010543	regulation of platelet activation	6/533	40/18723	0.000872164	0.00836764	0.00569022	5580/928/5592/3569/4846/5155	6
BP	GO:0030501	positive regulation of bone mineralization	6/533	40/18723	0.000872164	0.00836764	0.00569022	7040/9636/5027/90/93/2824	6
BP	GO:0030866	cortical actin cytoskeleton organization	6/533	40/18723	0.000872164	0.00836764	0.00569022	11215/7124/29127/7094/29109/3551	6
BP	GO:0032892	positive regulation of organic acid transport	6/533	40/18723	0.000872164	0.00836764	0.00569022	51703/3688/6558/8564/3553/2180	6
BP	GO:1902686	mitochondrial outer membrane permeabilization involved in programmed cell death	6/533	40/18723	0.000872164	0.00836764	0.00569022	55288/664/581/3303/5599/666	6
BP	GO:0040013	negative regulation of locomotion	23/533	391/18723	0.000880625	0.00839068	0.00570588	596/7040/684/1843/3728/1634/23603/11188/6347/482/5592/56940/7124/3162/3418/94241/5468/7414/10014/4286/9314/6387/56254	23
BP	GO:0061437	renal system vasculature development	5/533	27/18723	0.000881425	0.00839068	0.00570588	4853/3280/3570/59/5155	5
BP	GO:0061440	kidney vasculature development	5/533	27/18723	0.000881425	0.00839068	0.00570588	4853/3280/3570/59/5155	5
BP	GO:1903203	regulation of oxidative stress-induced neuron death	5/533	27/18723	0.000881425	0.00839068	0.00570588	10533/7248/7226/142/8013	5
BP	GO:0046822	regulation of nucleocytoplasmic transport	10/533	106/18723	0.000887233	0.00841324	0.00572122	7040/5580/7295/7531/3728/23435/5296/5566/3553/2316	10
BP	GO:0090263	positive regulation of canonical Wnt signaling pathway	10/533	106/18723	0.000887233	0.00841324	0.00572122	120892/7040/3728/10413/4790/6424/23500/1277/1956/2255	10
BP	GO:0009144	purine nucleoside triphosphate metabolic process	9/533	88/18723	0.000891484	0.00842091	0.00572644	120892/7040/4833/2023/4831/142/7114/4830/25939	9
BP	GO:0031110	regulation of microtubule polymerization or depolymerization	9/533	88/18723	0.000891484	0.00842091	0.00572644	6622/10013/3303/59341/3304/4137/4130/2288/4926	9
BP	GO:0006857	oligopeptide transport	4/533	16/18723	0.000899837	0.00843468	0.0057358	4363/10057/10257/760	4
BP	GO:0034116	positive regulation of heterotypic cell-cell adhesion	4/533	16/18723	0.000899837	0.00843468	0.0057358	7124/960/3553/2651	4
BP	GO:0051770	positive regulation of nitric-oxide synthase biosynthetic process	4/533	16/18723	0.000899837	0.00843468	0.0057358	120892/90865/9590/6347	4
BP	GO:0061684	chaperone-mediated autophagy	4/533	16/18723	0.000899837	0.00843468	0.0057358	10533/6622/3320/1917	4
BP	GO:0050818	regulation of coagulation	8/533	71/18723	0.000901767	0.00843661	0.00573711	5580/928/5592/308/302/7001/4846/5155	8
BP	GO:0045444	fat cell differentiation	16/533	229/18723	0.000905026	0.00845094	0.00574686	664/10013/7040/5696/59341/10413/3280/7124/595/8013/5468/3569/208/5292/2255/9314	16
BP	GO:0008217	regulation of blood pressure	14/533	186/18723	0.000911229	0.00847651	0.00576425	1889/11188/367/1359/3162/8862/476/5468/59/1113/4846/6648/5144/5155	14
BP	GO:0120032	regulation of plasma membrane bounded cell projection assembly	14/533	186/18723	0.000911229	0.00847651	0.00576425	84260/5580/10413/23603/5337/9513/5880/7226/5027/5216/4117/10806/8100/57489	14
BP	GO:0033674	positive regulation of kinase activity	26/533	467/18723	0.000939549	0.00872336	0.00593212	6622/120892/7040/5606/5580/7295/9344/9802/8567/7804/51654/4137/3320/7786/7124/595/3553/3654/3570/5478/1917/8826/1956/2050/5155/2180	26
BP	GO:0030307	positive regulation of cell growth	13/533	166/18723	0.000954497	0.00883909	0.00601081	596/6386/2664/2803/22902/4137/7224/6279/6280/1956/2335/10038/6387	13
BP	GO:2001235	positive regulation of apoptotic signaling pathway	11/533	126/18723	0.000955626	0.00883909	0.00601081	7157/581/5580/51741/7124/6421/6279/6280/9774/29108/666	11
BP	GO:0010657	muscle cell apoptotic process	9/533	89/18723	0.000967295	0.00893014	0.00607273	9927/664/7157/1029/317/1871/3162/5468/6648	9
BP	GO:0007043	cell-cell junction assembly	12/533	146/18723	0.000973311	0.00896876	0.00609899	60/3728/59341/83700/928/5566/7124/3553/7414/4641/7094/3551	12
BP	GO:1902905	positive regulation of supramolecular fiber organization	15/533	209/18723	0.000988002	0.00908702	0.00617941	3303/59341/7248/3304/85477/4137/11151/9788/133746/2316/5216/4926/4641/29109/29108	15
BP	GO:0042307	positive regulation of protein import into nucleus	6/533	41/18723	0.000997449	0.00913955	0.00621513	7040/5580/3728/23435/5296/2316	6
BP	GO:1900371	regulation of purine nucleotide biosynthetic process	6/533	41/18723	0.000997449	0.00913955	0.00621513	6622/2023/5166/142/7114/4846	6
BP	GO:0031960	response to corticosteroid	13/533	167/18723	0.00100888	0.00915932	0.00622858	596/1843/4747/3176/2908/7124/142/595/1277/3569/1956/836/10081	13
BP	GO:0031122	cytoplasmic microtubule organization	7/533	56/18723	0.00100967	0.00915932	0.00622858	667/59341/4137/1778/4926/5108/55835	7
BP	GO:0032608	interferon-beta production	7/533	56/18723	0.00100967	0.00915932	0.00622858	23586/9636/11128/3320/64135/3148/29108	7
BP	GO:0032648	regulation of interferon-beta production	7/533	56/18723	0.00100967	0.00915932	0.00622858	23586/9636/11128/3320/64135/3148/29108	7
BP	GO:0045071	negative regulation of viral genome replication	7/533	56/18723	0.00100967	0.00915932	0.00622858	5359/684/56829/9636/7124/64135/3609	7
BP	GO:0060491	regulation of cell projection assembly	14/533	188/18723	0.00101084	0.00915932	0.00622858	84260/5580/10413/23603/5337/9513/5880/7226/5027/5216/4117/10806/8100/57489	14
BP	GO:0009165	nucleotide biosynthetic process	17/533	254/18723	0.00102146	0.00923841	0.00628236	6622/7040/4833/2023/51703/5160/4831/51000/5166/142/7114/3418/8564/4522/4830/4846/2180	17
BP	GO:0050867	positive regulation of cell activation	24/533	420/18723	0.00102411	0.00923849	0.00628242	120892/114548/596/7040/1604/90865/7412/81704/8673/6347/11151/3280/79576/8013/3956/9093/3553/3569/6778/4317/2255/3574/29108/85480	24
BP	GO:0033138	positive regulation of peptidyl-serine phosphorylation	10/533	108/18723	0.00102556	0.00923849	0.00628242	6622/10013/596/7040/7295/3320/7124/960/3569/1956	10
BP	GO:0016050	vesicle organization	19/533	300/18723	0.00102713	0.00923849	0.00628242	6622/596/858/6386/23603/399687/55048/8773/137492/8673/1130/8417/7110/11151/89781/302/208/6616/10981	19
BP	GO:0010575	positive regulation of vascular endothelial growth factor production	5/533	28/18723	0.00104819	0.00941065	0.00639949	7040/3553/672/3569/147372	5
BP	GO:0043087	regulation of GTPase activity	21/533	348/18723	0.00105744	0.00947628	0.00644412	120892/7249/79735/858/23603/3688/7248/81704/23677/10565/25771/6347/5592/51291/7052/8826/55854/208/29108/4649/5996	21
BP	GO:0009060	aerobic respiration	14/533	189/18723	0.00106398	0.00951746	0.00647212	664/6622/7385/4705/9650/59341/54205/27069/5160/3418/8801/4719/847/50	14
BP	GO:0051924	regulation of calcium ion transport	17/533	255/18723	0.00106637	0.00951963	0.0064736	7416/6622/596/706/581/7531/6786/5566/6347/11151/4638/5027/79026/5144/5155/6387/4283	17
BP	GO:0042886	amide transport	19/533	301/18723	0.00106811	0.00951963	0.0064736	23435/59341/4363/1374/10057/10257/2752/7124/7226/8862/5243/3553/760/3569/1113/6279/7425/1956/6616	19
BP	GO:0043299	leukocyte degranulation	8/533	73/18723	0.00108436	0.00964685	0.00656011	8773/8673/11151/5880/3162/8013/1113/6284	8
BP	GO:0006816	calcium ion transport	24/533	422/18723	0.00109256	0.0097022	0.00659775	7416/6622/596/706/581/7531/3710/59341/3708/6786/5566/6347/11151/4638/7224/7226/5027/302/7223/79026/5144/5155/6387/4283	24
BP	GO:0097530	granulocyte migration	12/533	148/18723	0.00109599	0.00971504	0.00660648	59341/1525/83700/158747/6347/54210/5880/5479/5478/6279/6280/4283	12
BP	GO:1901293	nucleoside phosphate biosynthetic process	17/533	256/18723	0.00111295	0.0098475	0.00669656	6622/7040/4833/2023/51703/5160/4831/51000/5166/142/7114/3418/8564/4522/4830/4846/2180	17
BP	GO:0061005	cell differentiation involved in kidney development	7/533	57/18723	0.00112327	0.00989144	0.00672644	10413/4853/9788/3280/59/8826/5155	7
BP	GO:0061756	leukocyte adhesion to vascular endothelial cell	7/533	57/18723	0.00112327	0.00989144	0.00672644	7412/3688/7124/3569/3654/9314/6387	7
BP	GO:0009152	purine ribonucleotide biosynthetic process	13/533	169/18723	0.00112546	0.00989144	0.00672644	6622/7040/4833/2023/51703/5160/4831/51000/5166/142/7114/4830/2180	13
BP	GO:0006874	cellular calcium ion homeostasis	25/533	448/18723	0.0011322	0.00989144	0.00672644	664/6622/596/581/7531/1604/3710/59341/858/3708/6786/9900/5566/11151/797/7052/7224/7226/23241/5027/7223/5144/6387/666/4283	25
BP	GO:0002275	myeloid cell activation involved in immune response	9/533	91/18723	0.00113461	0.00989144	0.00672644	2896/8773/8673/5880/3162/8013/1113/29108/6284	9
BP	GO:0010939	regulation of necrotic cell death	6/533	42/18723	0.00113611	0.00989144	0.00672644	291/664/7157/706/841/666	6
BP	GO:0030808	regulation of nucleotide biosynthetic process	6/533	42/18723	0.00113611	0.00989144	0.00672644	6622/2023/5166/142/7114/4846	6
BP	GO:0033003	regulation of mast cell activation	6/533	42/18723	0.00113611	0.00989144	0.00672644	5359/8673/5880/3162/8013/85480	6
BP	GO:0033574	response to testosterone	6/533	42/18723	0.00113611	0.00989144	0.00672644	706/1843/367/2821/4478/4830	6
BP	GO:0043523	regulation of neuron apoptotic process	15/533	212/18723	0.0011408	0.00991013	0.00673915	7157/6622/596/581/4747/2896/6347/11151/7124/3162/142/2821/6648/836/666	15
BP	GO:0020027	hemoglobin metabolic process	4/533	17/18723	0.00115041	0.00991013	0.00673915	212/847/3276/9314	4
BP	GO:0055064	chloride ion homeostasis	4/533	17/18723	0.00115041	0.00991013	0.00673915	9990/6560/6558/1152	4
BP	GO:0055083	monovalent inorganic anion homeostasis	4/533	17/18723	0.00115041	0.00991013	0.00673915	9990/6560/6558/1152	4
BP	GO:0090083	regulation of inclusion body assembly	4/533	17/18723	0.00115041	0.00991013	0.00673915	9529/3303/3300/3304	4
BP	GO:2000811	negative regulation of anoikis	4/533	17/18723	0.00115041	0.00991013	0.00673915	596/3688/3678/5166	4
BP	GO:0006022	aminoglycan metabolic process	11/533	129/18723	0.00115966	0.00995731	0.00677123	7040/1634/10057/7358/4790/9469/960/3553/2651/5155/5292	11
BP	GO:0051592	response to calcium ion	12/533	149/18723	0.00116199	0.00995731	0.00677123	5563/1843/3710/10628/6786/2664/144402/7226/595/8826/1956/140576	12
BP	GO:1905039	carboxylic acid transmembrane transport	12/533	149/18723	0.00116199	0.00995731	0.00677123	4363/1374/10057/51703/3688/6542/54407/6509/5243/6510/208/2180	12
BP	GO:0002831	regulation of response to biotic stimulus	20/533	327/18723	0.00117262	0.0100308	0.00682123	5359/1604/2/23586/2896/7804/9636/3320/841/9782/6421/5468/6223/7001/3551/4332/25939/3148/29108/55646	20
BP	GO:0090287	regulation of cellular response to growth factor stimulus	19/533	304/18723	0.00119956	0.0102434	0.00696578	7157/7040/3303/1634/858/6386/4853/3678/6424/3280/8862/3553/5468/4926/4641/63893/2255/64094/147372	19
BP	GO:0006887	exocytosis	21/533	352/18723	0.00121938	0.0103944	0.00706849	6622/120892/4627/6386/10257/9900/8773/8673/10565/9144/85477/11151/9751/5880/9805/3162/8013/1113/8541/6616/6284	21
BP	GO:0048525	negative regulation of viral process	9/533	92/18723	0.00122662	0.0104272	0.00709076	5359/684/56829/9636/7124/64135/5478/51574/3609	9
BP	GO:0070665	positive regulation of leukocyte proliferation	12/533	150/18723	0.00123125	0.0104272	0.00709076	596/684/1604/7412/11151/3280/9093/3553/3569/2255/3574/29108	12
BP	GO:1903825	organic acid transmembrane transport	12/533	150/18723	0.00123125	0.0104272	0.00709076	4363/1374/10057/51703/3688/6542/54407/6509/5243/6510/208/2180	12
BP	GO:0006734	NADH metabolic process	5/533	29/18723	0.00123726	0.0104272	0.00709076	7157/3099/3098/2023/5214	5
BP	GO:0060969	negative regulation of gene silencing	5/533	29/18723	0.00123726	0.0104272	0.00709076	7157/7040/7124/5468/3569	5
BP	GO:0032872	regulation of stress-activated MAPK cascade	14/533	192/18723	0.00123769	0.0104272	0.00709076	4077/1843/59341/6386/9344/4609/56940/7124/3553/5478/1956/4317/3276/29108	14
BP	GO:0050808	synapse organization	24/533	426/18723	0.00124141	0.0104272	0.00709076	6622/10013/120892/60/6712/4747/6386/10243/7248/547/7804/8496/323/56850/4137/203068/7124/9093/1072/2316/4628/5216/9118/8541	24
BP	GO:0032481	positive regulation of type I interferon production	7/533	58/18723	0.00124666	0.0104272	0.00709076	23586/9636/11128/3320/64135/3654/3148	7
BP	GO:0042743	hydrogen peroxide metabolic process	7/533	58/18723	0.00124666	0.0104272	0.00709076	6622/10013/5880/7001/1956/847/6648	7
BP	GO:0086065	cell communication involved in cardiac conduction	7/533	58/18723	0.00124666	0.0104272	0.00709076	3728/1525/5566/482/476/2316/5144	7
BP	GO:2001244	positive regulation of intrinsic apoptotic signaling pathway	7/533	58/18723	0.00124666	0.0104272	0.00709076	7157/581/6421/6279/6280/9774/666	7
BP	GO:0031346	positive regulation of cell projection organization	21/533	353/18723	0.00126303	0.0105116	0.00714819	4747/23603/2896/322/2664/7804/2803/22902/4137/482/4831/5880/7224/5027/2316/5216/4830/8826/6280/2335/6387	21
BP	GO:1903532	positive regulation of secretion by cell	18/533	282/18723	0.00126313	0.0105116	0.00714819	6622/7040/23435/6386/399687/6558/322/8673/7110/2752/7226/8564/8862/3553/4628/5478/1956/6387	18
BP	GO:0045927	positive regulation of growth	17/533	259/18723	0.0012632	0.0105116	0.00714819	596/10413/6386/2664/2803/22902/4137/7224/5479/6279/6280/1956/2335/5292/10038/6387/3574	17
BP	GO:0014066	regulation of phosphatidylinositol 3-kinase signaling	10/533	111/18723	0.00126574	0.0105148	0.00715037	7249/1634/5783/7124/55165/1956/847/2335/5155/9314	10
BP	GO:1904591	positive regulation of protein import	6/533	43/18723	0.00128907	0.0106905	0.00726985	7040/5580/3728/23435/5296/2316	6
BP	GO:0006024	glycosaminoglycan biosynthetic process	8/533	75/18723	0.00129533	0.0107243	0.0072928	7040/10057/7358/4790/9469/3553/2651/5155	8
BP	GO:0043535	regulation of blood vessel endothelial cell migration	12/533	151/18723	0.00130389	0.0107769	0.0073286	7040/5606/3728/7124/3162/7114/5468/10000/4846/5155/10014/9314	12
BP	GO:0070371	ERK1 and ERK2 cascade	20/533	330/18723	0.00130872	0.0107986	0.00734334	7040/6464/1843/59341/4609/4853/9590/6347/7786/7124/960/3553/2651/1956/2335/5155/2255/9314/29108/51231	20
BP	GO:0007589	body fluid secretion	9/533	93/18723	0.00132457	0.0108926	0.00740728	3099/8673/2806/595/8862/302/4830/1956/2255	9
BP	GO:0032088	negative regulation of NF-kappaB transcription factor activity	9/533	93/18723	0.00132457	0.0108926	0.00740728	114548/8887/1029/7114/3654/7001/847/9314/29108	9
BP	GO:0035601	protein deacylation	10/533	112/18723	0.00135529	0.0111266	0.00756636	7157/10013/120892/5563/4137/5599/6421/2316/9219/10014	10
BP	GO:0006809	nitric oxide biosynthetic process	8/533	76/18723	0.0014124	0.0115567	0.00785883	706/3320/7124/3553/4846/4317/1727/9314	8
BP	GO:0072332	intrinsic apoptotic signaling pathway by p53 class mediator	8/533	76/18723	0.0014124	0.0115567	0.00785883	7157/596/581/51741/133746/960/29108/666	8
BP	GO:0070302	regulation of stress-activated protein kinase signaling cascade	14/533	195/18723	0.00143454	0.0116531	0.00792439	4077/1843/59341/6386/9344/4609/56940/7124/3553/5478/1956/4317/3276/29108	14
BP	GO:0002544	chronic inflammatory response	4/533	18/18723	0.00144607	0.0116531	0.00792439	7412/7124/6279/6280	4
BP	GO:0071786	endoplasmic reticulum tubular network organization	4/533	18/18723	0.00144607	0.0116531	0.00792439	57142/10313/51308/221035	4
BP	GO:1902001	fatty acid transmembrane transport	4/533	18/18723	0.00144607	0.0116531	0.00792439	1374/51703/208/2180	4
BP	GO:0010959	regulation of metal ion transport	23/533	406/18723	0.00144776	0.0116531	0.00792439	7416/6622/596/706/2040/581/7531/3688/6786/5566/6347/11151/482/4638/7402/5027/476/2316/79026/5144/5155/6387/4283	23
BP	GO:0070372	regulation of ERK1 and ERK2 cascade	19/533	309/18723	0.00144933	0.0116531	0.00792439	7040/6464/1843/59341/4853/9590/6347/7786/7124/960/3553/2651/1956/2335/5155/2255/9314/29108/51231	19
BP	GO:0006884	cell volume homeostasis	5/533	30/18723	0.00145038	0.0116531	0.00792439	9990/6560/59341/6558/5027	5
BP	GO:0034390	smooth muscle cell apoptotic process	5/533	30/18723	0.00145038	0.0116531	0.00792439	9927/1029/1871/5468/6648	5
BP	GO:0034391	regulation of smooth muscle cell apoptotic process	5/533	30/18723	0.00145038	0.0116531	0.00792439	9927/1029/1871/5468/6648	5
BP	GO:0070498	interleukin-1-mediated signaling pathway	5/533	30/18723	0.00145038	0.0116531	0.00792439	7444/3553/3569/3654/3551	5
BP	GO:1903579	negative regulation of ATP metabolic process	5/533	30/18723	0.00145038	0.0116531	0.00792439	7157/6622/706/2203/142	5
BP	GO:0046427	positive regulation of receptor signaling pathway via JAK-STAT	6/533	44/18723	0.00145727	0.0116701	0.00793597	54940/3280/7124/3569/3570/55835	6
BP	GO:1903214	regulation of protein targeting to mitochondrion	6/533	44/18723	0.00145727	0.0116701	0.00793597	120892/57602/5880/89781/22885/54741	6
BP	GO:0007584	response to nutrient	13/533	174/18723	0.00146691	0.011709	0.00796242	706/54332/317/7412/3162/595/5468/1277/1956/847/6648/5292/2180	13
BP	GO:0048639	positive regulation of developmental growth	13/533	174/18723	0.00146691	0.011709	0.00796242	596/10413/2664/2803/22902/4137/7224/5479/2335/5292/10038/6387/3574	13
BP	GO:0010595	positive regulation of endothelial cell migration	11/533	133/18723	0.00148623	0.0118438	0.00805411	7040/5606/2896/3162/7114/2821/10000/4846/5155/64094/147372	11
BP	GO:0031102	neuron projection regeneration	7/533	60/18723	0.0015251	0.0121142	0.00823795	596/706/4747/2896/83700/2316/9314	7
BP	GO:0031663	lipopolysaccharide-mediated signaling pathway	7/533	60/18723	0.0015251	0.0121142	0.00823795	7040/1604/6347/7124/3553/3654/7001	7
BP	GO:0001503	ossification	23/533	408/18723	0.00154306	0.0122198	0.00830978	4077/596/7040/10413/51741/5566/9636/7124/5027/5468/1277/3569/3570/7171/1956/90/847/4322/93/6096/4209/26578/2824	23
BP	GO:0016052	carbohydrate catabolic process	12/533	154/18723	0.0015434	0.0122198	0.00830978	7157/3099/5563/3098/2203/2023/5230/2026/5214/5027/2821/7167	12
BP	GO:0090100	positive regulation of transmembrane receptor protein serine/threonine kinase signaling pathway	10/533	114/18723	0.00154987	0.0122255	0.00831363	7040/6386/4853/3280/142/5468/4926/63893/90/93	10
BP	GO:1904892	regulation of receptor signaling pathway via STAT	10/533	114/18723	0.00154987	0.0122255	0.00831363	54940/7040/3280/54741/7124/5468/3569/3570/55835/85480	10
BP	GO:0032868	response to insulin	17/533	264/18723	0.00155177	0.0122255	0.00831363	7249/6464/5580/59341/858/5296/7248/2806/5166/142/3553/5468/4641/7425/208/847/10014	17
BP	GO:1901653	cellular response to peptide	21/533	359/18723	0.0015541	0.0122255	0.00831363	7157/7249/6464/5580/4363/7412/858/5296/4790/5166/54741/142/8013/3553/5468/760/4641/208/6778/10014/9314	21
BP	GO:2001020	regulation of response to DNA damage stimulus	15/533	219/18723	0.00157623	0.0123678	0.0084104	7157/596/5580/4609/322/4137/9513/142/960/1161/672/9774/1956/2255/6387	15
BP	GO:0042594	response to starvation	14/533	197/18723	0.00157978	0.0123678	0.0084104	10533/7157/120892/55062/596/23710/7942/5563/54407/79726/81929/2752/5599/5166	14
BP	GO:0071248	cellular response to metal ion	14/533	197/18723	0.00157978	0.0123678	0.0084104	664/6622/120892/706/5563/2203/6558/144402/5599/3162/7226/142/8826/1956	14
BP	GO:0030522	intracellular receptor signaling pathway	17/533	265/18723	0.0016157	0.0126288	0.00858789	10013/3303/23586/10413/3304/7110/367/80216/2908/142/64135/8013/10521/5468/672/5292/6096	17
BP	GO:0055074	calcium ion homeostasis	25/533	460/18723	0.0016285	0.0127085	0.00864214	664/6622/596/581/7531/1604/3710/59341/858/3708/6786/9900/5566/11151/797/7052/7224/7226/23241/5027/7223/5144/6387/666/4283	25
BP	GO:0042326	negative regulation of phosphorylation	22/533	385/18723	0.00163313	0.0127244	0.0086529	6622/120892/7249/7040/581/5580/1843/1029/23435/2203/23603/7345/5783/51654/4137/56940/3553/5468/5478/836/5144/29108	22
BP	GO:0003254	regulation of membrane depolarization	6/533	45/18723	0.00164168	0.0127707	0.0086844	120892/596/706/1634/142/666	6
BP	GO:0015914	phospholipid transport	9/533	96/18723	0.00165677	0.0128675	0.00875027	5359/114879/5580/4363/114884/7224/5027/5243/10577	9
BP	GO:0061045	negative regulation of wound healing	8/533	78/18723	0.00167169	0.0129629	0.00881509	5580/6558/928/5592/7124/302/4846/5155	8
BP	GO:0043030	regulation of macrophage activation	7/533	61/18723	0.00168134	0.0130171	0.00885197	6622/120892/90865/399687/2896/3569/4317	7
BP	GO:0036475	neuron death in response to oxidative stress	5/533	31/18723	0.00168935	0.0130378	0.00886606	10533/7248/7226/142/8013	5
BP	GO:0055075	potassium ion homeostasis	5/533	31/18723	0.00168935	0.0130378	0.00886606	9990/6560/6558/482/476	5
BP	GO:0043405	regulation of MAP kinase activity	13/533	177/18723	0.00171022	0.0131781	0.00896147	120892/7040/5580/1843/7345/7786/7124/3553/5468/3654/8826/1956/5155	13
BP	GO:0098732	macromolecule deacylation	10/533	116/18723	0.00176653	0.0135906	0.00924199	7157/10013/120892/5563/4137/5599/6421/2316/9219/10014	10
BP	GO:0002523	leukocyte migration involved in inflammatory response	4/533	19/18723	0.00179083	0.0137129	0.00932512	114548/83700/6279/6280	4
BP	GO:0016082	synaptic vesicle priming	4/533	19/18723	0.00179083	0.0137129	0.00932512	6622/9900/8773/6616	4
BP	GO:1903978	regulation of microglial cell activation	4/533	19/18723	0.00179083	0.0137129	0.00932512	120892/2896/3569/4317	4
BP	GO:0002697	regulation of immune effector process	20/533	339/18723	0.00180077	0.0137675	0.00936224	114548/7040/3098/684/1604/2/23586/399687/2896/8673/8417/5880/7124/3162/8013/3553/3569/6223/2821/6778	20
BP	GO:0006023	aminoglycan biosynthetic process	8/533	79/18723	0.00181472	0.0138139	0.00939381	7040/10057/7358/4790/9469/3553/2651/5155	8
BP	GO:0050772	positive regulation of axonogenesis	8/533	79/18723	0.00181472	0.0138139	0.00939381	4747/2664/2803/22902/4137/7224/2335/6387	8
BP	GO:0071902	positive regulation of protein serine/threonine kinase activity	14/533	200/18723	0.00182047	0.0138139	0.00939381	6622/120892/7040/9802/51654/7786/7124/595/3553/3654/8826/1956/5155/2180	14
BP	GO:0050708	regulation of protein secretion	17/533	268/18723	0.00182096	0.0138139	0.00939381	7040/23435/1374/399687/6558/322/2752/7124/7226/3418/3553/3569/4628/5478/1113/1956/6616	17
BP	GO:0051348	negative regulation of transferase activity	17/533	268/18723	0.00182096	0.0138139	0.00939381	7157/6622/9529/7249/5580/1843/1029/23603/7345/51654/4137/56940/3553/5468/5478/836/29108	17
BP	GO:0070663	regulation of leukocyte proliferation	16/533	245/18723	0.00182682	0.0138369	0.00940944	596/684/1604/90865/7412/11151/5880/3280/9093/3553/3569/836/2255/4332/3574/29108	16
BP	GO:0035094	response to nicotine	6/533	46/18723	0.00184329	0.0139401	0.00947963	596/7412/4790/7124/3162/836	6
BP	GO:0010573	vascular endothelial growth factor production	7/533	62/18723	0.00184974	0.0139458	0.00948348	7040/7124/3553/672/3569/3570/147372	7
BP	GO:0032757	positive regulation of interleukin-8 production	7/533	62/18723	0.00184974	0.0139458	0.00948348	3303/23586/3304/7124/3553/3569/29108	7
BP	GO:0050920	regulation of chemotaxis	15/533	223/18723	0.00188221	0.0140781	0.00957345	7040/1843/59341/83700/158747/6347/5880/7114/3569/3570/5155/2255/6387/64094/57509	15
BP	GO:0002702	positive regulation of production of molecular mediator of immune response	10/533	117/18723	0.0018837	0.0140781	0.00957345	114548/7040/3098/1604/23586/8013/3553/3569/2821/6778	10
BP	GO:0010977	negative regulation of neuron projection development	11/533	137/18723	0.00188456	0.0140781	0.00957345	120892/9529/2580/59341/57142/7248/2664/22902/3956/2316/2288	11
BP	GO:0030879	mammary gland development	11/533	137/18723	0.00188456	0.0140781	0.00957345	3099/581/57142/367/2806/595/8862/4830/208/6778/2255	11
BP	GO:0045471	response to ethanol	11/533	137/18723	0.00188456	0.0140781	0.00957345	114548/1374/7412/2806/841/595/94241/6279/847/6648/4736	11
BP	GO:0050671	positive regulation of lymphocyte proliferation	11/533	137/18723	0.00188456	0.0140781	0.00957345	596/1604/7412/11151/3280/9093/3553/3569/2255/3574/29108	11
BP	GO:2001243	negative regulation of intrinsic apoptotic signaling pathway	9/533	98/18723	0.0019131	0.0142695	0.00970365	120892/596/9529/3303/2023/960/5478/6648/6387	9
BP	GO:0007435	salivary gland morphogenesis	5/533	32/18723	0.00195597	0.014457	0.00983114	7040/7052/59277/7124/2255	5
BP	GO:0010039	response to iron ion	5/533	32/18723	0.00195597	0.014457	0.00983114	6622/596/322/3162/595	5
BP	GO:0072337	modified amino acid transport	5/533	32/18723	0.00195597	0.014457	0.00983114	4363/10057/10257/54407/6509	5
BP	GO:0090140	regulation of mitochondrial fission	5/533	32/18723	0.00195597	0.014457	0.00983114	664/120892/1634/4137/5468	5
BP	GO:1901889	negative regulation of cell junction assembly	5/533	32/18723	0.00195597	0.014457	0.00983114	23603/56940/7124/3553/3551	5
BP	GO:1903955	positive regulation of protein targeting to mitochondrion	5/533	32/18723	0.00195597	0.014457	0.00983114	57602/5880/89781/22885/54741	5
BP	GO:0048145	regulation of fibroblast proliferation	8/533	80/18723	0.00196724	0.0145184	0.00987289	7157/581/4609/302/94241/2335/5155/2255	8
BP	GO:0001933	negative regulation of protein phosphorylation	20/533	342/18723	0.00199629	0.0146516	0.00996344	6622/120892/7249/7040/581/5580/1843/1029/23435/23603/7345/5783/51654/56940/3553/5468/5478/836/5144/29108	20
BP	GO:0032273	positive regulation of protein polymerization	11/533	138/18723	0.00199664	0.0146516	0.00996344	3303/3304/85477/4137/11151/3320/133746/5216/4926/4641/29108	11
BP	GO:0032946	positive regulation of mononuclear cell proliferation	11/533	138/18723	0.00199664	0.0146516	0.00996344	596/1604/7412/11151/3280/9093/3553/3569/2255/3574/29108	11
BP	GO:0009913	epidermal cell differentiation	14/533	202/18723	0.00199726	0.0146516	0.00996344	10413/10628/9497/4831/6424/7357/3280/4646/2317/1475/4926/80173/836/9314	14
BP	GO:0015980	energy derivation by oxidation of organic compounds	19/533	318/18723	0.00201078	0.0147287	0.0100159	664/7157/6622/7385/4705/9650/59341/54205/27069/4609/5160/3953/3418/8013/8801/4719/208/847/50	19
BP	GO:1903706	regulation of hemopoiesis	21/533	367/18723	0.00202975	0.0148319	0.0100861	114548/7040/3303/4609/4853/3304/85477/9636/10234/4831/22985/79576/7124/841/760/4830/7001/4286/3276/3148/3574	21
BP	GO:0070059	intrinsic apoptotic signaling pathway in response to endoplasmic reticulum stress	7/533	63/18723	0.00203093	0.0148319	0.0100861	7157/120892/596/581/3303/3708/666	7
BP	GO:0000045	autophagosome assembly	9/533	99/18723	0.00205264	0.0149552	0.01017	9927/10533/120892/55062/23710/55254/23241/94241/8100	9
BP	GO:0010761	fibroblast migration	6/533	47/18723	0.00206311	0.0149552	0.01017	7040/23603/3688/8879/9590/9219	6
BP	GO:0035850	epithelial cell differentiation involved in kidney development	6/533	47/18723	0.00206311	0.0149552	0.01017	10413/4853/9788/59/8826/5155	6
BP	GO:0045332	phospholipid translocation	6/533	47/18723	0.00206311	0.0149552	0.01017	5359/5580/4363/7224/5027/5243	6
BP	GO:0097300	programmed necrotic cell death	6/533	47/18723	0.00206311	0.0149552	0.01017	291/7157/581/7124/841/666	6
BP	GO:0097696	receptor signaling pathway via STAT	13/533	181/18723	0.00208569	0.0150965	0.010266	54940/7040/6347/3280/54741/7124/7132/5468/3569/3570/6778/55835/85480	13
BP	GO:0046209	nitric oxide metabolic process	8/533	81/18723	0.00212967	0.0153607	0.0104457	706/3320/7124/3553/4846/4317/1727/9314	8
BP	GO:0048144	fibroblast proliferation	8/533	81/18723	0.00212967	0.0153607	0.0104457	7157/581/4609/302/94241/2335/5155/2255	8
BP	GO:0060402	calcium ion transport into cytosol	12/533	160/18723	0.0021316	0.0153607	0.0104457	6622/596/581/3710/59341/3708/5566/11151/7226/5027/5144/4283	12
BP	GO:0043122	regulation of I-kappaB kinase/NF-kappaB signaling	16/533	249/18723	0.00215233	0.0154873	0.0105317	684/10537/80216/7052/7124/3162/841/3956/7132/3553/3654/2316/3551/10010/29108/6284	16
BP	GO:0032930	positive regulation of superoxide anion generation	4/533	20/18723	0.00218865	0.0157082	0.010682	7040/5580/4137/1956	4
BP	GO:0009260	ribonucleotide biosynthetic process	13/533	182/18723	0.00218946	0.0157082	0.010682	6622/7040/4833/2023/51703/5160/4831/51000/5166/142/7114/4830/2180	13
BP	GO:0001885	endothelial cell development	7/533	64/18723	0.00222555	0.0159438	0.0108422	7124/7132/3553/4478/7414/3551/5144	7
BP	GO:0030177	positive regulation of Wnt signaling pathway	11/533	140/18723	0.00223708	0.0159932	0.0108758	120892/7040/3728/10413/4790/6424/23500/4300/1277/1956/2255	11
BP	GO:0071560	cellular response to transforming growth factor beta stimulus	16/533	250/18723	0.00224086	0.0159932	0.0108758	7157/7040/3303/317/858/6386/51741/2908/56940/142/5468/1277/7791/2651/90/2331	16
BP	GO:0051650	establishment of vesicle localization	12/533	161/18723	0.00224545	0.0159932	0.0108758	6622/120892/55062/547/8773/9321/79443/4646/1778/10749/4641/4430	12
BP	GO:0034110	regulation of homotypic cell-cell adhesion	5/533	33/18723	0.00225206	0.0159932	0.0108758	5580/928/5592/3956/3569	5
BP	GO:0045648	positive regulation of erythrocyte differentiation	5/533	33/18723	0.00225206	0.0159932	0.0108758	3303/3304/9636/3276/3148	5
BP	GO:0120033	negative regulation of plasma membrane bounded cell projection assembly	5/533	33/18723	0.00225206	0.0159932	0.0108758	84260/5580/10413/4117/57489	5
BP	GO:0090199	regulation of release of cytochrome c from mitochondria	6/533	48/18723	0.00230215	0.0162803	0.011071	664/7157/581/27069/4000/29108	6
BP	GO:0009205	purine ribonucleoside triphosphate metabolic process	8/533	82/18723	0.00230247	0.0162803	0.011071	120892/7040/4833/2023/4831/142/7114/4830	8
BP	GO:2001057	reactive nitrogen species metabolic process	8/533	82/18723	0.00230247	0.0162803	0.011071	706/3320/7124/3553/4846/4317/1727/9314	8
BP	GO:0006936	muscle contraction	20/533	347/18723	0.00236204	0.0164776	0.0112052	5606/3728/59341/2023/322/323/29766/5566/4638/5592/4629/4604/7402/476/2316/59/1113/7171/5144/444	20
BP	GO:0032355	response to estradiol	11/533	141/18723	0.00236582	0.0164776	0.0112052	7040/1843/10628/841/595/1277/2821/1956/847/836/2255	11
BP	GO:0034341	response to interferon-gamma	11/533	141/18723	0.00236582	0.0164776	0.0112052	7157/10241/6622/684/6347/10537/5468/2317/7791/4641/2634	11
BP	GO:0050921	positive regulation of chemotaxis	11/533	141/18723	0.00236582	0.0164776	0.0112052	7040/59341/158747/5880/7114/3569/3570/5155/2255/6387/64094	11
BP	GO:0006228	UTP biosynthetic process	3/533	10/18723	0.00237077	0.0164776	0.0112052	4833/4831/4830	3
BP	GO:0015696	ammonium transport	3/533	10/18723	0.00237077	0.0164776	0.0112052	9990/6560/6558	3
BP	GO:0015911	long-chain fatty acid import across plasma membrane	3/533	10/18723	0.00237077	0.0164776	0.0112052	51703/208/2180	3
BP	GO:0016081	synaptic vesicle docking	3/533	10/18723	0.00237077	0.0164776	0.0112052	9751/8541/6616	3
BP	GO:0021932	hindbrain radial glia guided cell migration	3/533	10/18723	0.00237077	0.0164776	0.0112052	3688/482/2316	3
BP	GO:0031340	positive regulation of vesicle fusion	3/533	10/18723	0.00237077	0.0164776	0.0112052	6622/302/208	3
BP	GO:0032025	response to cobalt ion	3/533	10/18723	0.00237077	0.0164776	0.0112052	664/841/836	3
BP	GO:0072488	ammonium transmembrane transport	3/533	10/18723	0.00237077	0.0164776	0.0112052	9990/6560/6558	3
BP	GO:0043500	muscle adaptation	10/533	121/18723	0.00241669	0.0167728	0.011406	29995/3162/142/8013/4000/7132/3553/4846/9314/10038	10
BP	GO:0090257	regulation of muscle system process	16/533	252/18723	0.00242705	0.0167994	0.011424	3728/59341/2023/5566/5592/29995/142/8013/4000/7132/476/1113/4846/5144/9314/10038	16
BP	GO:0001649	osteoblast differentiation	15/533	229/18723	0.00243291	0.0167994	0.011424	4077/10413/51741/5566/7124/5468/1277/3569/3570/7171/90/847/93/6096/4209	15
BP	GO:0002720	positive regulation of cytokine production involved in immune response	7/533	65/18723	0.00243424	0.0167994	0.011424	114548/3098/1604/23586/8013/3553/3569	7
BP	GO:0048524	positive regulation of viral process	7/533	65/18723	0.00243424	0.0167994	0.011424	2040/858/55254/3956/26986/5034/5478	7
BP	GO:0046785	microtubule polymerization	8/533	83/18723	0.00248607	0.0171329	0.0116508	6622/3303/59341/3304/4137/2288/4926/55835	8
BP	GO:0032677	regulation of interleukin-8 production	9/533	102/18723	0.00252051	0.0173431	0.0117938	3303/23586/3304/7124/7114/3553/3569/9314/29108	9
BP	GO:0007369	gastrulation	13/533	185/18723	0.00252654	0.0173431	0.0117938	7157/1843/3688/3678/7358/5566/8013/8862/2821/90/2335/4317/9314	13
BP	GO:0045333	cellular respiration	15/533	230/18723	0.00253652	0.0173431	0.0117938	664/6622/7385/4705/9650/59341/54205/27069/5160/3418/8013/8801/4719/847/50	15
BP	GO:0006953	acute-phase response	6/533	49/18723	0.00256146	0.0173431	0.0117938	5359/7124/3553/3569/3570/2335	6
BP	GO:0009409	response to cold	6/533	49/18723	0.00256146	0.0173431	0.0117938	5566/3320/841/1153/7425/6648	6
BP	GO:0030195	negative regulation of blood coagulation	6/533	49/18723	0.00256146	0.0173431	0.0117938	5580/928/5592/302/4846/5155	6
BP	GO:0045778	positive regulation of ossification	6/533	49/18723	0.00256146	0.0173431	0.0117938	7040/9636/5027/90/93/2824	6
BP	GO:0060964	regulation of gene silencing by miRNA	6/533	49/18723	0.00256146	0.0173431	0.0117938	7157/7040/7124/5468/3569/1956	6
BP	GO:0070169	positive regulation of biomineral tissue development	6/533	49/18723	0.00256146	0.0173431	0.0117938	7040/9636/5027/90/93/2824	6
BP	GO:0060562	epithelial tube morphogenesis	19/533	325/18723	0.00256547	0.0173431	0.0117938	596/7249/7040/10413/4609/4853/7248/367/5566/9788/3687/3280/7124/4522/5216/7798/90/836/2255	19
BP	GO:0002688	regulation of leukocyte chemotaxis	10/533	122/18723	0.00256723	0.0173431	0.0117938	1843/59341/83700/158747/6347/5880/3569/3570/6387/57509	10
BP	GO:0031109	microtubule polymerization or depolymerization	10/533	122/18723	0.00256723	0.0173431	0.0117938	6622/10013/3303/59341/3304/4137/4130/2288/4926/55835	10
BP	GO:0051928	positive regulation of calcium ion transport	10/533	122/18723	0.00256723	0.0173431	0.0117938	6622/706/581/6786/6347/4638/5027/5155/6387/4283	10
BP	GO:0007431	salivary gland development	5/533	34/18723	0.00257948	0.0173431	0.0117938	7040/7052/59277/7124/2255	5
BP	GO:0019320	hexose catabolic process	5/533	34/18723	0.00257948	0.0173431	0.0117938	7157/3099/3098/2023/5214	5
BP	GO:0043276	anoikis	5/533	34/18723	0.00257948	0.0173431	0.0117938	596/7249/3688/3678/5166	5
BP	GO:0006913	nucleocytoplasmic transport	18/533	301/18723	0.00258392	0.0173431	0.0117938	7157/120892/7249/7040/5580/7295/7531/3728/23435/1871/3841/10628/5296/7248/5566/4000/3553/2316	18
BP	GO:0030198	extracellular matrix organization	18/533	301/18723	0.00258392	0.0173431	0.0117938	7040/858/3688/7982/4629/11173/59277/7124/7132/302/1277/3569/4322/4317/64094/2331/2824/169611	18
BP	GO:0051169	nuclear transport	18/533	301/18723	0.00258392	0.0173431	0.0117938	7157/120892/7249/7040/5580/7295/7531/3728/23435/1871/3841/10628/5296/7248/5566/4000/3553/2316	18
BP	GO:0000002	mitochondrial genome maintenance	4/533	21/18723	0.00264344	0.0176218	0.0119833	291/7157/142/10000	4
BP	GO:0051767	nitric-oxide synthase biosynthetic process	4/533	21/18723	0.00264344	0.0176218	0.0119833	120892/90865/9590/6347	4
BP	GO:0051769	regulation of nitric-oxide synthase biosynthetic process	4/533	21/18723	0.00264344	0.0176218	0.0119833	120892/90865/9590/6347	4
BP	GO:0060445	branching involved in salivary gland morphogenesis	4/533	21/18723	0.00264344	0.0176218	0.0119833	7052/59277/7124/2255	4
BP	GO:0099515	actin filament-based transport	4/533	21/18723	0.00264344	0.0176218	0.0119833	23224/4646/4641/4430	4
BP	GO:0043123	positive regulation of I-kappaB kinase/NF-kappaB signaling	13/533	186/18723	0.00264793	0.0176276	0.0119872	684/10537/80216/7052/7124/3162/841/3956/7132/3654/2316/3551/6284	13
BP	GO:0030193	regulation of blood coagulation	7/533	66/18723	0.00265768	0.0176685	0.012015	5580/928/5592/302/7001/4846/5155	7
BP	GO:0110053	regulation of actin filament organization	17/533	278/18723	0.00267022	0.0177278	0.0120554	5580/6709/6712/7248/29766/10565/85477/11151/9788/7114/133746/2316/5216/4641/29109/6387/29108	17
BP	GO:0043062	extracellular structure organization	18/533	302/18723	0.0026773	0.0177507	0.012071	7040/858/3688/7982/4629/11173/59277/7124/7132/302/1277/3569/4322/4317/64094/2331/2824/169611	18
BP	GO:0010660	regulation of muscle cell apoptotic process	8/533	84/18723	0.00268094	0.0177508	0.012071	9927/664/7157/1029/1871/3162/5468/6648	8
BP	GO:0032637	interleukin-8 production	9/533	103/18723	0.00269397	0.0177889	0.012097	3303/23586/3304/7124/7114/3553/3569/9314/29108	9
BP	GO:1905037	autophagosome organization	9/533	103/18723	0.00269397	0.0177889	0.012097	9927/10533/120892/55062/23710/55254/23241/94241/8100	9
BP	GO:0014065	phosphatidylinositol 3-kinase signaling	11/533	144/18723	0.00278843	0.0183878	0.0125042	7249/1634/5296/5783/7124/55165/1956/847/2335/5155/9314	11
BP	GO:0071559	response to transforming growth factor beta	16/533	256/18723	0.00283817	0.0186412	0.0126765	7157/7040/3303/317/858/6386/51741/2908/56940/142/5468/1277/7791/2651/90/2331	16
BP	GO:0060688	regulation of morphogenesis of a branching structure	6/533	50/18723	0.00284208	0.0186412	0.0126765	120892/57142/367/59277/7124/2255	6
BP	GO:0110151	positive regulation of biomineralization	6/533	50/18723	0.00284208	0.0186412	0.0126765	7040/9636/5027/90/93/2824	6
BP	GO:1900047	negative regulation of hemostasis	6/533	50/18723	0.00284208	0.0186412	0.0126765	5580/928/5592/302/4846/5155	6
BP	GO:0045229	external encapsulating structure organization	18/533	304/18723	0.00287255	0.018793	0.0127797	7040/858/3688/7982/4629/11173/59277/7124/7132/302/1277/3569/4322/4317/64094/2331/2824/169611	18
BP	GO:0051480	regulation of cytosolic calcium ion concentration	20/533	353/18723	0.002874	0.018793	0.0127797	6622/596/581/7531/1604/3710/59341/858/3708/5566/11151/797/7052/7224/7226/5027/7223/5144/666/4283	20
BP	GO:1903076	regulation of protein localization to plasma membrane	9/533	104/18723	0.00287676	0.018793	0.0127797	7040/60/3688/8673/8417/56850/367/7124/1956	9
BP	GO:0061180	mammary gland epithelium development	7/533	67/18723	0.00289653	0.0188969	0.0128504	581/57142/367/595/208/6778/2255	7
BP	GO:0008064	regulation of actin polymerization or depolymerization	13/533	188/18723	0.00290502	0.0189019	0.0128538	5580/6709/6712/29766/10565/85477/11151/7114/133746/5216/4641/6387/29108	13
BP	GO:0030308	negative regulation of cell growth	13/533	188/18723	0.00290502	0.0189019	0.0128538	7157/596/7040/84260/3303/684/3300/1029/2203/2023/57142/23677/3304	13
BP	GO:0043243	positive regulation of protein-containing complex disassembly	5/533	35/18723	0.00294008	0.0190672	0.0129662	664/10241/59341/79443/7124	5
BP	GO:0097421	liver regeneration	5/533	35/18723	0.00294008	0.0190672	0.0129662	1374/3162/595/3569/1956	5
BP	GO:0043524	negative regulation of neuron apoptotic process	11/533	145/18723	0.0029421	0.0190672	0.0129662	6622/596/581/4747/2896/6347/11151/3162/2821/6648/666	11
BP	GO:0060560	developmental growth involved in morphogenesis	15/533	234/18723	0.00298818	0.0193402	0.0131518	10013/10413/57142/3688/2664/2803/22902/4137/3320/7224/7414/8826/2335/2255/6387	15
BP	GO:0009314	response to radiation	24/533	456/18723	0.00302411	0.0195469	0.0132924	7157/596/581/5580/7295/1843/10413/7412/4609/3688/5599/142/595/1161/1153/94241/672/208/1956/847/6648/836/6387/10010	24
BP	GO:1902904	negative regulation of supramolecular fiber organization	12/533	167/18723	0.00303741	0.0196043	0.0133314	6622/10013/5580/6709/6712/29766/10565/85477/11151/7114/5216/2288	12
BP	GO:0030832	regulation of actin filament length	13/533	189/18723	0.00304101	0.0196043	0.0133314	5580/6709/6712/29766/10565/85477/11151/7114/133746/5216/4641/6387/29108	13
BP	GO:0045165	cell fate commitment	16/533	258/18723	0.00306442	0.0196565	0.013367	7157/596/3688/4853/367/3280/5468/3569/3570/90/6778/836/4286/2255/9314/3574	16
BP	GO:0018210	peptidyl-threonine modification	10/533	125/18723	0.00306443	0.0196565	0.013367	120892/596/7040/5580/2589/5566/5599/7786/7224/90	10
BP	GO:1904375	regulation of protein localization to cell periphery	10/533	125/18723	0.00306443	0.0196565	0.013367	7040/60/3688/8673/8417/56850/367/7124/4926/1956	10
BP	GO:0000041	transition metal ion transport	9/533	105/18723	0.0030692	0.0196565	0.013367	55240/10057/1317/148867/387849/7224/7226/2288/7223	9
BP	GO:2001022	positive regulation of response to DNA damage stimulus	9/533	105/18723	0.0030692	0.0196565	0.013367	5580/4609/322/9513/142/672/9774/1956/2255	9
BP	GO:0034103	regulation of tissue remodeling	8/533	86/18723	0.00310632	0.0198543	0.0135014	7157/7040/3953/5166/5027/760/3569/1956	8
BP	GO:0006469	negative regulation of protein kinase activity	14/533	212/18723	0.00310819	0.0198543	0.0135014	6622/7249/5580/1843/1029/23603/7345/51654/56940/3553/5468/5478/836/29108	14
BP	GO:0046850	regulation of bone remodeling	6/533	51/18723	0.00314509	0.019917	0.0135441	3953/5166/5027/760/3569/1956	6
BP	GO:0051293	establishment of spindle localization	6/533	51/18723	0.00314509	0.019917	0.0135441	4627/3688/1072/1778/4926/2255	6
BP	GO:0009206	purine ribonucleoside triphosphate biosynthetic process	7/533	68/18723	0.00315147	0.019917	0.0135441	7040/4833/2023/4831/142/7114/4830	7
BP	GO:0061912	selective autophagy	7/533	68/18723	0.00315147	0.019917	0.0135441	7416/9927/291/7157/10241/10013/7249	7
BP	GO:1900046	regulation of hemostasis	7/533	68/18723	0.00315147	0.019917	0.0135441	5580/928/5592/302/7001/4846/5155	7
BP	GO:0055093	response to hyperoxia	4/533	22/18723	0.00315902	0.019917	0.0135441	10533/664/1277/847	4
BP	GO:0061042	vascular wound healing	4/533	22/18723	0.00315902	0.019917	0.0135441	6558/4162/7124/64094	4
BP	GO:0046390	ribose phosphate biosynthetic process	13/533	190/18723	0.00318214	0.019917	0.0135441	6622/7040/4833/2023/51703/5160/4831/51000/5166/142/7114/4830/2180	13
BP	GO:0016482	cytosolic transport	12/533	168/18723	0.00318907	0.019917	0.0135441	120892/55062/79735/2580/547/9559/25963/11151/2316/4478/10749/63893	12
BP	GO:0006183	GTP biosynthetic process	3/533	11/18723	0.00319129	0.019917	0.0135441	4833/4831/4830	3
BP	GO:0031652	positive regulation of heat generation	3/533	11/18723	0.00319129	0.019917	0.0135441	7124/8862/3553	3
BP	GO:0032329	serine transport	3/533	11/18723	0.00319129	0.019917	0.0135441	54407/6509/6510	3
BP	GO:0033148	positive regulation of intracellular estrogen receptor signaling pathway	3/533	11/18723	0.00319129	0.019917	0.0135441	10413/367/142	3
BP	GO:0033197	response to vitamin E	3/533	11/18723	0.00319129	0.019917	0.0135441	595/1277/847	3
BP	GO:0034350	regulation of glial cell apoptotic process	3/533	11/18723	0.00319129	0.019917	0.0135441	5580/9590/6347	3
BP	GO:0048102	autophagic cell death	3/533	11/18723	0.00319129	0.019917	0.0135441	10533/664/94241	3
BP	GO:0090084	negative regulation of inclusion body assembly	3/533	11/18723	0.00319129	0.019917	0.0135441	3303/3300/3304	3
BP	GO:1904181	positive regulation of membrane depolarization	3/533	11/18723	0.00319129	0.019917	0.0135441	706/1634/142	3
BP	GO:0048762	mesenchymal cell differentiation	15/533	236/18723	0.00323771	0.020181	0.0137236	596/7040/57142/6386/23603/3280/10521/3553/1277/3569/2316/2651/90/2335/2255	15
BP	GO:1902652	secondary alcohol metabolic process	11/533	147/18723	0.0032699	0.0202892	0.0137972	5563/114879/3930/6646/3953/3418/8542/10577/847/50/1727	11
BP	GO:0006906	vesicle fusion	9/533	106/18723	0.00327165	0.0202892	0.0137972	6622/858/8773/8673/8417/11151/302/208/6616	9
BP	GO:0042116	macrophage activation	9/533	106/18723	0.00327165	0.0202892	0.0137972	6622/120892/90865/399687/2896/4137/7124/3569/4317	9
BP	GO:2000278	regulation of DNA biosynthetic process	9/533	106/18723	0.00327165	0.0202892	0.0137972	7157/1843/4609/3320/7203/5155/9314/64094/55226	9
BP	GO:0010762	regulation of fibroblast migration	5/533	36/18723	0.0033357	0.020569	0.0139875	7040/23603/3688/9590/9219	5
BP	GO:0051955	regulation of amino acid transport	5/533	36/18723	0.0033357	0.020569	0.0139875	6622/3688/6558/9900/8564	5
BP	GO:0097009	energy homeostasis	5/533	36/18723	0.0033357	0.020569	0.0139875	5563/59341/3953/115209/8013	5
BP	GO:0007029	endoplasmic reticulum organization	8/533	87/18723	0.00333779	0.020569	0.0139875	120892/2580/57142/858/10313/6449/51308/221035	8
BP	GO:0048041	focal adhesion assembly	8/533	87/18723	0.00333779	0.020569	0.0139875	596/9344/23603/7248/56940/7414/8826/2824	8
BP	GO:0002683	negative regulation of immune system process	23/533	434/18723	0.00336069	0.0206841	0.0140657	7040/684/1604/2/1843/4609/2896/6347/9636/10234/4831/7124/3162/5468/6223/4830/7001/6778/836/6387/4332/25939/55646	23
BP	GO:0033673	negative regulation of kinase activity	15/533	237/18723	0.00336875	0.0207077	0.0140818	6622/7249/5580/1843/1029/23603/7345/51654/4137/56940/3553/5468/5478/836/29108	15
BP	GO:0000082	G1/S transition of mitotic cell cycle	14/533	214/18723	0.00338198	0.0207629	0.0141193	7157/596/1029/1871/3688/7325/6347/595/11319/1956/90/2255/9314/8454	14
BP	GO:0009145	purine nucleoside triphosphate biosynthetic process	7/533	69/18723	0.00342321	0.0209884	0.0142726	7040/4833/2023/4831/142/7114/4830	7
BP	GO:0030048	actin filament-based movement	10/533	127/18723	0.00343649	0.0209884	0.0142726	4627/3728/23224/4646/476/2316/4628/4641/4430/5144	10
BP	GO:0010212	response to ionizing radiation	11/533	148/18723	0.00344444	0.0209884	0.0142726	7157/596/581/10413/7412/4609/142/595/672/836/10010	11
BP	GO:0035148	tube formation	11/533	148/18723	0.00344444	0.0209884	0.0142726	7249/7040/7248/5566/7052/4522/5216/7798/836/2255/10806	11
BP	GO:0051384	response to glucocorticoid	11/533	148/18723	0.00344444	0.0209884	0.0142726	596/1843/4747/3176/2908/7124/595/3569/1956/836/10081	11
BP	GO:0070507	regulation of microtubule cytoskeleton organization	11/533	148/18723	0.00344444	0.0209884	0.0142726	6622/10013/5563/3303/59341/3304/4137/4130/1778/2288/4926	11
BP	GO:0062012	regulation of small molecule metabolic process	19/533	334/18723	0.00346223	0.0210234	0.0142964	7157/6622/5563/2203/1374/2023/4790/3953/5166/7124/142/7114/5027/8013/3553/5468/672/208/4846	19
BP	GO:0002218	activation of innate immune response	6/533	52/18723	0.00347155	0.0210234	0.0142964	3320/9782/6421/3551/4332/29108	6
BP	GO:0034204	lipid translocation	6/533	52/18723	0.00347155	0.0210234	0.0142964	5359/5580/4363/7224/5027/5243	6
BP	GO:0060147	regulation of posttranscriptional gene silencing	6/533	52/18723	0.00347155	0.0210234	0.0142964	7157/7040/7124/5468/3569/1956	6
BP	GO:0009306	protein secretion	20/533	359/18723	0.00347597	0.0210234	0.0142964	7040/55240/23435/1374/399687/6558/322/2752/7124/7226/3418/9601/3553/3569/4628/5478/1113/7425/1956/6616	20
BP	GO:0051052	regulation of DNA metabolic process	20/533	359/18723	0.00347597	0.0210234	0.0142964	7157/7040/581/5580/1843/4609/322/3320/142/1161/7203/672/3569/1956/6778/5155/2255/9314/64094/55226	20
BP	GO:0032409	regulation of transporter activity	18/533	310/18723	0.00353087	0.021329	0.0145043	6622/596/2040/5580/60/7531/3688/6786/5566/6347/482/7114/7402/5243/5468/79026/5144/5292	18
BP	GO:0035592	establishment of protein localization to extracellular region	20/533	360/18723	0.00358586	0.0216345	0.0147121	7040/55240/23435/1374/399687/6558/322/2752/7124/7226/3418/9601/3553/3569/4628/5478/1113/7425/1956/6616	20
BP	GO:0001952	regulation of cell-matrix adhesion	10/533	128/18723	0.00363552	0.0219071	0.0148974	596/1029/3728/23603/7248/56940/7402/7414/8826/2824	10
BP	GO:0050870	positive regulation of T cell activation	14/533	216/18723	0.00367516	0.0221188	0.0150413	114548/1604/7412/81704/6347/11151/3280/79576/3956/9093/3553/3569/3574/29108	14
BP	GO:0002363	alpha-beta T cell lineage commitment	4/533	23/18723	0.00373912	0.0223936	0.0152282	596/3569/3570/6778	4
BP	GO:0031338	regulation of vesicle fusion	4/533	23/18723	0.00373912	0.0223936	0.0152282	6622/11151/302/208	4
BP	GO:0043369	CD4-positive or CD8-positive, alpha-beta T cell lineage commitment	4/533	23/18723	0.00373912	0.0223936	0.0152282	596/3569/3570/6778	4
BP	GO:2000810	regulation of bicellular tight junction assembly	4/533	23/18723	0.00373912	0.0223936	0.0152282	5566/7124/4641/3551	4
BP	GO:0006862	nucleotide transport	5/533	37/18723	0.00376819	0.0224031	0.0152347	291/10057/10257/51000/60386	5
BP	GO:0031112	positive regulation of microtubule polymerization or depolymerization	5/533	37/18723	0.00376819	0.0224031	0.0152347	3303/59341/3304/4137/4926	5
BP	GO:0032570	response to progesterone	5/533	37/18723	0.00376819	0.0224031	0.0152347	706/7040/10413/10628/2821	5
BP	GO:0034260	negative regulation of GTPase activity	5/533	37/18723	0.00376819	0.0224031	0.0152347	120892/7248/23677/10565/51291	5
BP	GO:0043029	T cell homeostasis	5/533	37/18723	0.00376819	0.0224031	0.0152347	596/581/11151/9093/836	5
BP	GO:0045730	respiratory burst	5/533	37/18723	0.00376819	0.0224031	0.0152347	1604/2896/5880/6223/7001	5
BP	GO:0070588	calcium ion transmembrane transport	18/533	312/18723	0.00377632	0.0224242	0.0152491	7416/6622/581/7531/3710/59341/3708/6786/5566/11151/7224/7226/5027/302/7223/79026/5144/4283	18
BP	GO:0032886	regulation of microtubule-based process	15/533	240/18723	0.00378826	0.0224678	0.0152787	55288/6622/10013/5563/3303/59341/3304/4137/4130/1778/672/2288/4926/55835/55226	15
BP	GO:0060966	regulation of gene silencing by RNA	6/533	53/18723	0.00382254	0.0226416	0.0153969	7157/7040/7124/5468/3569/1956	6
BP	GO:0070374	positive regulation of ERK1 and ERK2 cascade	14/533	217/18723	0.00382934	0.0226416	0.0153969	7040/6464/59341/4853/9590/6347/7786/7124/960/2651/1956/5155/2255/29108	14
BP	GO:0009199	ribonucleoside triphosphate metabolic process	8/533	89/18723	0.0038407	0.0226416	0.0153969	120892/7040/4833/2023/4831/142/7114/4830	8
BP	GO:0046330	positive regulation of JNK cascade	8/533	89/18723	0.0038407	0.0226416	0.0153969	59341/6386/9344/56940/7124/3553/4317/29108	8
BP	GO:0060606	tube closure	8/533	89/18723	0.0038407	0.0226416	0.0153969	7249/7040/7248/5566/4522/5216/836/2255	8
BP	GO:0030833	regulation of actin filament polymerization	12/533	172/18723	0.00385816	0.0226899	0.0154297	5580/6709/6712/29766/10565/85477/11151/7114/133746/5216/4641/29108	12
BP	GO:1990138	neuron projection extension	12/533	172/18723	0.00385816	0.0226899	0.0154297	57142/3688/2664/2803/22902/4137/3320/7224/7414/8826/2335/6387	12
BP	GO:0050804	modulation of chemical synaptic transmission	23/533	439/18723	0.00386392	0.0226965	0.0154342	55288/6622/120892/3710/3688/6558/8526/11188/7804/9590/5566/4137/6347/2752/4130/7124/8564/3553/7425/23154/8541/1956/6616	23
BP	GO:0044843	cell cycle G1/S phase transition	15/533	241/18723	0.00393724	0.0230994	0.0157082	7157/596/1029/1871/3688/322/7325/6347/595/11319/1956/90/2255/9314/8454	15
BP	GO:0099177	regulation of trans-synaptic signaling	23/533	440/18723	0.00397179	0.0232742	0.0158271	55288/6622/120892/3710/3688/6558/8526/11188/7804/9590/5566/4137/6347/2752/4130/7124/8564/3553/7425/23154/8541/1956/6616	23
BP	GO:0008154	actin polymerization or depolymerization	14/533	218/18723	0.00398874	0.0233456	0.0158756	5580/6709/6712/29766/10565/85477/11151/7114/133746/1072/5216/4641/6387/29108	14
BP	GO:0055067	monovalent inorganic cation homeostasis	11/533	151/18723	0.0040133	0.0234612	0.0159543	120892/596/9990/6560/6558/2896/9497/482/5166/476/760	11
BP	GO:0045824	negative regulation of innate immune response	7/533	71/18723	0.00401985	0.0234715	0.0159612	2/2896/9636/5468/6223/25939/55646	7
BP	GO:0071375	cellular response to peptide hormone stimulus	17/533	290/18723	0.00410128	0.0239184	0.0162652	7249/6464/5580/858/5296/4790/5166/54741/142/8013/3553/5468/760/4641/208/6778/10014	17
BP	GO:0035304	regulation of protein dephosphorylation	8/533	90/18723	0.00411314	0.023959	0.0162928	7040/5580/7531/7248/7124/5478/3551/51231	8
BP	GO:0000012	single strand break repair	3/533	12/18723	0.00416573	0.0241504	0.0164229	55775/142/1161	3
BP	GO:0034333	adherens junction assembly	3/533	12/18723	0.00416573	0.0241504	0.0164229	60/83700/7414	3
BP	GO:0046051	UTP metabolic process	3/533	12/18723	0.00416573	0.0241504	0.0164229	4833/4831/4830	3
BP	GO:0090331	negative regulation of platelet aggregation	3/533	12/18723	0.00416573	0.0241504	0.0164229	5580/928/5592	3
BP	GO:0090174	organelle membrane fusion	9/533	110/18723	0.0041887	0.0242548	0.0164939	6622/858/8773/8673/8417/11151/302/208/6616	9
BP	GO:0006968	cellular defense response	6/533	54/18723	0.00419916	0.0242866	0.0165155	90865/3688/3959/4332/4283/10578	6
BP	GO:0001659	temperature homeostasis	12/533	174/18723	0.00423267	0.0244516	0.0166277	9927/3953/115209/7124/7226/8862/3553/1778/93/6778/2180/7090	12
BP	GO:0006612	protein targeting to membrane	10/533	131/18723	0.00428791	0.0247414	0.0168248	2040/6386/9344/55048/2664/27342/137492/6449/4641/208	10
BP	GO:1903036	positive regulation of response to wounding	7/533	72/18723	0.00434617	0.0250481	0.0170333	3688/2896/10565/4638/2316/7001/64094	7
BP	GO:0002726	positive regulation of T cell cytokine production	4/533	24/18723	0.00438737	0.0251375	0.0170941	114548/1604/3553/3569	4
BP	GO:0032928	regulation of superoxide anion generation	4/533	24/18723	0.00438737	0.0251375	0.0170941	7040/5580/4137/1956	4
BP	GO:0044321	response to leptin	4/533	24/18723	0.00438737	0.0251375	0.0170941	3953/7357/595/8013	4
BP	GO:0051156	glucose 6-phosphate metabolic process	4/533	24/18723	0.00438737	0.0251375	0.0170941	7157/3099/3098/2821	4
BP	GO:2000209	regulation of anoikis	4/533	24/18723	0.00438737	0.0251375	0.0170941	596/3688/3678/5166	4
BP	GO:0007409	axonogenesis	22/533	418/18723	0.00442006	0.0252951	0.0172014	10013/596/60/4747/57142/9344/7345/3688/4853/322/2664/2803/22902/4137/3320/4130/5880/7224/7414/2050/2335/6387	22
BP	GO:0045667	regulation of osteoblast differentiation	10/533	132/18723	0.00452476	0.0258641	0.0175883	4077/10413/5566/7124/5468/3569/3570/90/93/6096	10
BP	GO:0071692	protein localization to extracellular region	20/533	368/18723	0.00457367	0.0261132	0.0177576	7040/55240/23435/1374/399687/6558/322/2752/7124/7226/3418/9601/3553/3569/4628/5478/1113/7425/1956/6616	20
BP	GO:0031113	regulation of microtubule polymerization	6/533	55/18723	0.00460249	0.026247	0.0178487	6622/3303/3304/4137/2288/4926	6
BP	GO:0030856	regulation of epithelial cell differentiation	11/533	154/18723	0.00465468	0.0265138	0.0180301	10413/4831/6424/3280/7124/595/7132/3553/7414/4926/3551	11
BP	GO:0032102	negative regulation of response to external stimulus	22/533	420/18723	0.00467246	0.0265842	0.0180779	114548/5580/2/1843/6558/2896/928/4790/6347/9636/5592/7124/7132/302/5468/6223/7001/4846/5155/9314/25939/55646	22
BP	GO:0015931	nucleobase-containing compound transport	14/533	222/18723	0.0046812	0.0266029	0.0180907	291/10057/10257/7248/7355/81929/51000/60386/10642/10644/4641/10643/22794/9444	14
BP	GO:0099518	vesicle cytoskeletal trafficking	7/533	73/18723	0.00469212	0.026634	0.0181118	547/79443/4646/1778/10749/4641/4430	7
BP	GO:0002821	positive regulation of adaptive immune response	9/533	112/18723	0.00471672	0.0266808	0.0181437	114548/7040/1604/8417/7124/3553/3569/6778/29108	9
BP	GO:0009141	nucleoside triphosphate metabolic process	9/533	112/18723	0.00471672	0.0266808	0.0181437	120892/7040/4833/2023/4831/142/7114/4830/25939	9
BP	GO:0043406	positive regulation of MAP kinase activity	9/533	112/18723	0.00471672	0.0266808	0.0181437	120892/7040/7786/7124/3553/3654/8826/1956/5155	9
BP	GO:0045923	positive regulation of fatty acid metabolic process	5/533	39/18723	0.00475118	0.0268447	0.0182551	1374/8013/3553/5468/208	5
BP	GO:0006997	nucleus organization	10/533	133/18723	0.0047718	0.0269301	0.0183132	57602/23435/57142/7110/81929/4000/6223/4926/3148/221035	10
BP	GO:0051648	vesicle localization	12/533	177/18723	0.00484858	0.0273004	0.018565	6622/120892/55062/547/8773/9321/79443/4646/1778/10749/4641/4430	12
BP	GO:0071453	cellular response to oxygen levels	12/533	177/18723	0.00484858	0.0273004	0.018565	10533/664/7157/596/2023/4609/7248/5230/3162/4000/3654/5034	12
BP	GO:0019217	regulation of fatty acid metabolic process	8/533	93/18723	0.00502039	0.028203	0.0191788	6622/1374/5166/8013/3553/5468/672/208	8
BP	GO:0033273	response to vitamin	8/533	93/18723	0.00502039	0.028203	0.0191788	706/54332/595/1277/1956/847/6648/5292	8
BP	GO:0010332	response to gamma radiation	6/533	56/18723	0.00503363	0.0282125	0.0191853	7157/596/581/10413/4609/142	6
BP	GO:0051653	spindle localization	6/533	56/18723	0.00503363	0.0282125	0.0191853	4627/3688/1072/1778/4926/2255	6
BP	GO:0006801	superoxide metabolic process	7/533	74/18723	0.00505842	0.0282867	0.0192357	7040/5580/4137/7001/1956/4846/6648	7
BP	GO:0009201	ribonucleoside triphosphate biosynthetic process	7/533	74/18723	0.00505842	0.0282867	0.0192357	7040/4833/2023/4831/142/7114/4830	7
BP	GO:0033622	integrin activation	4/533	25/18723	0.00510726	0.0283653	0.0192891	83700/7094/2335/6387	4
BP	GO:0046039	GTP metabolic process	4/533	25/18723	0.00510726	0.0283653	0.0192891	120892/4833/4831/4830	4
BP	GO:0051204	protein insertion into mitochondrial membrane	4/533	25/18723	0.00510726	0.0283653	0.0192891	581/3308/5599/3320	4
BP	GO:0086064	cell communication by electrical coupling involved in cardiac conduction	4/533	25/18723	0.00510726	0.0283653	0.0192891	5566/482/476/5144	4
BP	GO:0090169	regulation of spindle assembly	4/533	25/18723	0.00510726	0.0283653	0.0192891	3303/3304/1778/4926	4
BP	GO:0090330	regulation of platelet aggregation	4/533	25/18723	0.00510726	0.0283653	0.0192891	5580/928/5592/3569	4
BP	GO:0021537	telencephalon development	15/533	248/18723	0.00511957	0.0284014	0.0193137	664/120892/581/4747/57142/7248/7804/54407/482/3280/10642/2316/4830/836/6387	15
BP	GO:0035051	cardiocyte differentiation	11/533	156/18723	0.00512564	0.0284029	0.0193147	7040/7412/3688/7248/1525/4629/3280/4000/1956/90/10038	11
BP	GO:0044772	mitotic cell cycle phase transition	22/533	424/18723	0.00521331	0.0287157	0.0195274	7157/596/1843/1029/1871/9344/3688/29766/7325/6347/10537/595/5243/672/11319/1956/90/701/699/2255/9314/8454	22
BP	GO:0016485	protein processing	14/533	225/18723	0.00526188	0.0287157	0.0195274	120892/4627/2023/1889/5566/5230/1359/115209/142/841/836/444/147372/29108	14
BP	GO:0050670	regulation of lymphocyte proliferation	14/533	225/18723	0.00526188	0.0287157	0.0195274	596/1604/7412/11151/5880/3280/9093/3553/3569/836/2255/4332/3574/29108	14
BP	GO:0051261	protein depolymerization	9/533	114/18723	0.0052951	0.0287157	0.0195274	10013/2580/6709/6712/59341/29766/85477/4130/1072	9
BP	GO:0002687	positive regulation of leukocyte migration	10/533	135/18723	0.00529759	0.0287157	0.0195274	59341/81704/83700/158747/5880/7124/3569/3570/6387/29108	10
BP	GO:0010635	regulation of mitochondrial fusion	3/533	13/18723	0.00530194	0.0287157	0.0195274	664/115209/10493	3
BP	GO:0010917	negative regulation of mitochondrial membrane potential	3/533	13/18723	0.00530194	0.0287157	0.0195274	664/581/4137	3
BP	GO:0014745	negative regulation of muscle adaptation	3/533	13/18723	0.00530194	0.0287157	0.0195274	4000/4846/9314	3
BP	GO:0033145	positive regulation of intracellular steroid hormone receptor signaling pathway	3/533	13/18723	0.00530194	0.0287157	0.0195274	10413/367/142	3
BP	GO:0034497	protein localization to phagophore assembly site	3/533	13/18723	0.00530194	0.0287157	0.0195274	9927/55062/23241	3
BP	GO:0042541	hemoglobin biosynthetic process	3/533	13/18723	0.00530194	0.0287157	0.0195274	212/3276/9314	3
BP	GO:0048070	regulation of developmental pigmentation	3/533	13/18723	0.00530194	0.0287157	0.0195274	596/581/89781	3
BP	GO:0090161	Golgi ribbon formation	3/533	13/18723	0.00530194	0.0287157	0.0195274	399687/50999/9321	3
BP	GO:0120305	regulation of pigmentation	3/533	13/18723	0.00530194	0.0287157	0.0195274	596/581/89781	3
BP	GO:1901096	regulation of autophagosome maturation	3/533	13/18723	0.00530194	0.0287157	0.0195274	10241/79443/55254	3
BP	GO:1904925	positive regulation of autophagy of mitochondrion in response to mitochondrial depolarization	3/533	13/18723	0.00530194	0.0287157	0.0195274	9927/10013/3099	3
BP	GO:0045429	positive regulation of nitric oxide biosynthetic process	5/533	40/18723	0.00530533	0.0287157	0.0195274	3320/7124/3553/4317/9314	5
BP	GO:0046365	monosaccharide catabolic process	5/533	40/18723	0.00530533	0.0287157	0.0195274	7157/3099/3098/2023/5214	5
BP	GO:0055081	anion homeostasis	5/533	40/18723	0.00530533	0.0287157	0.0195274	9990/6560/6558/1152/6424	5
BP	GO:0070266	necroptotic process	5/533	40/18723	0.00530533	0.0287157	0.0195274	291/7157/7124/841/666	5
BP	GO:1904994	regulation of leukocyte adhesion to vascular endothelial cell	5/533	40/18723	0.00530533	0.0287157	0.0195274	7124/3569/3654/9314/6387	5
BP	GO:0090087	regulation of peptide transport	13/533	202/18723	0.00533082	0.0288218	0.0195996	23435/1374/2752/7124/7226/8862/3553/760/3569/1113/6279/1956/6616	13
BP	GO:0014020	primary neural tube formation	8/533	94/18723	0.0053545	0.0288224	0.0196	7249/7040/7248/5566/4522/5216/7798/836	8
BP	GO:0051702	biological process involved in interaction with symbiont	8/533	94/18723	0.0053545	0.0288224	0.0196	2040/23435/858/54210/8542/1072/5479/2335	8
BP	GO:1902414	protein localization to cell junction	8/533	94/18723	0.0053545	0.0288224	0.0196	60/83700/56850/4137/4130/2316/7414/6616	8
BP	GO:1903035	negative regulation of response to wounding	8/533	94/18723	0.0053545	0.0288224	0.0196	5580/6558/928/5592/7124/302/4846/5155	8
BP	GO:0007030	Golgi organization	11/533	157/18723	0.00537484	0.0289001	0.0196528	120892/9529/2580/399687/50999/22796/9321/25839/10565/2804/3801	11
BP	GO:0048662	negative regulation of smooth muscle cell proliferation	7/533	75/18723	0.00544579	0.0292495	0.0198904	9927/5592/3162/8862/5468/6648/9314	7
BP	GO:0071241	cellular response to inorganic substance	14/533	226/18723	0.00546785	0.0293358	0.0199491	664/6622/120892/706/5563/2203/6558/144402/5599/3162/7226/142/8826/1956	14
BP	GO:0051205	protein insertion into membrane	6/533	57/18723	0.00549367	0.0293776	0.0199775	581/3308/6449/5599/3320/1956	6
BP	GO:0060760	positive regulation of response to cytokine stimulus	6/533	57/18723	0.00549367	0.0293776	0.0199775	3303/23586/3304/64135/3574/85480	6
BP	GO:1902017	regulation of cilium assembly	6/533	57/18723	0.00549367	0.0293776	0.0199775	84260/10413/4117/10806/8100/57489	6
BP	GO:0008544	epidermis development	18/533	324/18723	0.00556336	0.0297178	0.0202089	596/10413/10628/9497/4831/6424/7357/3280/7124/4646/2317/1475/4926/80173/1956/836/2255/9314	18
BP	GO:0003158	endothelium development	10/533	136/18723	0.00557696	0.029758	0.0202362	3687/7124/7132/3553/4478/7414/3551/90/93/5144	10
BP	GO:0051209	release of sequestered calcium ion into cytosol	9/533	115/18723	0.00560414	0.0298379	0.0202906	6622/581/3710/3708/5566/11151/7226/5144/4283	9
BP	GO:0071675	regulation of mononuclear cell migration	9/533	115/18723	0.00560414	0.0298379	0.0202906	1843/59341/81704/158747/6347/7124/4478/6387/29108	9
BP	GO:0032944	regulation of mononuclear cell proliferation	14/533	227/18723	0.00568026	0.030147	0.0205008	596/1604/7412/11151/5880/3280/9093/3553/3569/836/2255/4332/3574/29108	14
BP	GO:0046777	protein autophosphorylation	14/533	227/18723	0.00568026	0.030147	0.0205008	120892/10645/9344/7444/5566/4831/7786/3654/8826/1956/2050/5155/5292/4117	14
BP	GO:0002532	production of molecular mediator involved in inflammatory response	8/533	95/18723	0.00570532	0.030147	0.0205008	2896/8773/8673/7124/3569/6223/7001/29108	8
BP	GO:0030516	regulation of axon extension	8/533	95/18723	0.00570532	0.030147	0.0205008	57142/2664/2803/22902/4137/7224/2335/6387	8
BP	GO:0032479	regulation of type I interferon production	8/533	95/18723	0.00570532	0.030147	0.0205008	23586/9636/11128/3320/64135/3654/3148/29108	8
BP	GO:0032606	type I interferon production	8/533	95/18723	0.00570532	0.030147	0.0205008	23586/9636/11128/3320/64135/3654/3148/29108	8
BP	GO:0050764	regulation of phagocytosis	8/533	95/18723	0.00570532	0.030147	0.0205008	5359/399687/6347/7052/7124/3553/29108/55646	8
BP	GO:1905952	regulation of lipid localization	12/533	181/18723	0.00577888	0.0305027	0.0207427	706/5580/51703/7110/4790/7124/302/3553/5468/3569/208/2180	12
BP	GO:0031100	animal organ regeneration	7/533	76/18723	0.00585498	0.0307717	0.0209255	1374/3162/595/8013/3569/1956/6387	7
BP	GO:0043536	positive regulation of blood vessel endothelial cell migration	7/533	76/18723	0.00585498	0.0307717	0.0209255	7040/5606/3162/7114/10000/4846/5155	7
BP	GO:0140029	exocytic process	7/533	76/18723	0.00585498	0.0307717	0.0209255	6622/9900/8773/8673/9751/8541/6616	7
BP	GO:0140115	export across plasma membrane	7/533	76/18723	0.00585498	0.0307717	0.0209255	7531/4363/10057/10257/482/5243/476	7
BP	GO:0033598	mammary gland epithelial cell proliferation	4/533	26/18723	0.00590217	0.0308844	0.0210022	581/57142/595/6778	4
BP	GO:0034063	stress granule assembly	4/533	26/18723	0.00590217	0.0308844	0.0210022	5563/4137/1778/1153	4
BP	GO:0071470	cellular response to osmotic stress	5/533	41/18723	0.00590364	0.0308844	0.0210022	706/9990/59341/4638/836	5
BP	GO:1904407	positive regulation of nitric oxide metabolic process	5/533	41/18723	0.00590364	0.0308844	0.0210022	3320/7124/3553/4317/9314	5
BP	GO:0018107	peptidyl-threonine phosphorylation	9/533	116/18723	0.00592693	0.0308844	0.0210022	120892/596/7040/5580/5566/5599/7786/7224/90	9
BP	GO:0021782	glial cell development	9/533	116/18723	0.00592693	0.0308844	0.0210022	2896/928/4137/7124/3569/6279/6280/208/1956	9
BP	GO:0051283	negative regulation of sequestering of calcium ion	9/533	116/18723	0.00592693	0.0308844	0.0210022	6622/581/3710/3708/5566/11151/7226/5144/4283	9
BP	GO:1990748	cellular detoxification	9/533	116/18723	0.00592693	0.0308844	0.0210022	7295/94241/7001/6280/847/4846/6648/5292/4258	9
BP	GO:0002763	positive regulation of myeloid leukocyte differentiation	6/533	58/18723	0.00598371	0.031081	0.0211359	7040/4853/22985/7124/841/760	6
BP	GO:0010043	response to zinc ion	6/533	58/18723	0.00598371	0.031081	0.0211359	706/7412/142/760/6279/6648	6
BP	GO:0097035	regulation of membrane lipid distribution	6/533	58/18723	0.00598371	0.031081	0.0211359	5359/5580/4363/7224/5027/5243	6
BP	GO:0060348	bone development	13/533	205/18723	0.00601797	0.0312258	0.0212344	7157/59341/4853/9321/10234/6424/7052/302/1277/5479/5358/4322/4209	13
BP	GO:0048017	inositol lipid-mediated signaling	12/533	182/18723	0.00603225	0.0312667	0.0212622	7249/1634/5296/5337/5783/7124/55165/1956/847/2335/5155/9314	12
BP	GO:0003073	regulation of systemic arterial blood pressure	8/533	96/18723	0.00607337	0.0314466	0.0213845	1889/367/1359/8862/4846/6648/5144/5155	8
BP	GO:0022898	regulation of transmembrane transporter activity	16/533	278/18723	0.00625966	0.0323644	0.0220086	6622/596/2040/60/7531/3688/6786/5566/6347/482/7114/7402/5243/79026/5144/5292	16
BP	GO:0051225	spindle assembly	9/533	117/18723	0.00626387	0.0323644	0.0220086	3303/3304/203068/29127/1778/2316/81027/9126/4926	9
BP	GO:0140056	organelle localization by membrane tethering	7/533	77/18723	0.0062867	0.0324482	0.0220656	858/8673/8417/9751/23241/8541/6616	7
BP	GO:0007162	negative regulation of cell adhesion	17/533	303/18723	0.00630965	0.0325323	0.0221228	7040/5580/1843/1029/59341/23603/83700/928/5592/56940/3956/1277/7001/2651/836/9314/6387	17
BP	GO:0015711	organic anion transport	19/533	354/18723	0.00641007	0.0330152	0.0224512	291/6622/4363/10057/3688/6558/10257/9900/9497/6542/7355/54407/51000/6509/60386/8564/3553/7223/6510	19
BP	GO:0070167	regulation of biomineral tissue development	8/533	97/18723	0.00645918	0.0332332	0.0225994	4077/7040/9636/5027/90/4846/93/2824	8
BP	GO:0036294	cellular response to decreased oxygen levels	11/533	161/18723	0.00646879	0.0332477	0.0226093	664/7157/596/2023/4609/7248/5230/3162/4000/3654/5034	11
BP	GO:0043547	positive regulation of GTPase activity	15/533	255/18723	0.00657461	0.0334389	0.0227394	7249/79735/858/23603/3688/7248/81704/25771/6347/51291/7052/55854/208/4649/5996	15
BP	GO:0007178	transmembrane receptor protein serine/threonine kinase signaling pathway	19/533	355/18723	0.00659927	0.0334389	0.0227394	7157/7040/3303/858/6386/4853/6424/3280/56940/142/5468/4926/7791/2651/63893/90/93/2255/2331	19
BP	GO:0001921	positive regulation of receptor recycling	3/533	14/18723	0.0066067	0.0334389	0.0227394	6622/1889/302	3
BP	GO:0006241	CTP biosynthetic process	3/533	14/18723	0.0066067	0.0334389	0.0227394	4833/4831/4830	3
BP	GO:0030007	cellular potassium ion homeostasis	3/533	14/18723	0.0066067	0.0334389	0.0227394	6558/482/476	3
BP	GO:0031650	regulation of heat generation	3/533	14/18723	0.0066067	0.0334389	0.0227394	7124/8862/3553	3
BP	GO:0034111	negative regulation of homotypic cell-cell adhesion	3/533	14/18723	0.0066067	0.0334389	0.0227394	5580/928/5592	3
BP	GO:0045837	negative regulation of membrane potential	3/533	14/18723	0.0066067	0.0334389	0.0227394	664/581/4137	3
BP	GO:0045989	positive regulation of striated muscle contraction	3/533	14/18723	0.0066067	0.0334389	0.0227394	59341/476/1113	3
BP	GO:0060081	membrane hyperpolarization	3/533	14/18723	0.0066067	0.0334389	0.0227394	7224/476/6648	3
BP	GO:0061043	regulation of vascular wound healing	3/533	14/18723	0.0066067	0.0334389	0.0227394	6558/7124/64094	3
BP	GO:0099188	postsynaptic cytoskeleton organization	3/533	14/18723	0.0066067	0.0334389	0.0227394	60/4747/9118	3
BP	GO:1901722	regulation of cell proliferation involved in kidney development	3/533	14/18723	0.0066067	0.0334389	0.0227394	4609/3570/5155	3
BP	GO:1904923	regulation of autophagy of mitochondrion in response to mitochondrial depolarization	3/533	14/18723	0.0066067	0.0334389	0.0227394	9927/10013/3099	3
BP	GO:0045446	endothelial cell differentiation	9/533	118/18723	0.00661535	0.0334389	0.0227394	7124/7132/3553/4478/7414/3551/90/93/5144	9
BP	GO:0051282	regulation of sequestering of calcium ion	9/533	118/18723	0.00661535	0.0334389	0.0227394	6622/581/3710/3708/5566/11151/7226/5144/4283	9
BP	GO:0030500	regulation of bone mineralization	7/533	78/18723	0.00674171	0.0340367	0.0231459	4077/7040/9636/5027/90/93/2824	7
BP	GO:0034250	positive regulation of cellular amide metabolic process	11/533	162/18723	0.0067678	0.0340367	0.0231459	5580/5337/51654/54505/9513/7124/26986/1153/3569/836/55226	11
BP	GO:0002719	negative regulation of cytokine production involved in immune response	4/533	27/18723	0.00677534	0.0340367	0.0231459	7040/684/7124/3162	4
BP	GO:0032781	positive regulation of ATPase activity	4/533	27/18723	0.00677534	0.0340367	0.0231459	3300/482/5216/2255	4
BP	GO:1900746	regulation of vascular endothelial growth factor signaling pathway	4/533	27/18723	0.00677534	0.0340367	0.0231459	1634/4641/64094/147372	4
BP	GO:1903205	regulation of hydrogen peroxide-induced cell death	4/533	27/18723	0.00677534	0.0340367	0.0231459	10013/120892/7295/8013	4
BP	GO:0090092	regulation of transmembrane receptor protein serine/threonine kinase signaling pathway	15/533	256/18723	0.00680716	0.0341615	0.0232307	7157/7040/3303/858/6386/4853/6424/3280/142/5468/4926/63893/90/93/2255	15
BP	GO:0007018	microtubule-based movement	20/533	382/18723	0.0068404	0.0342931	0.0233202	55288/10013/51566/667/4747/7345/547/3895/79443/7110/4137/4130/6421/1778/10749/5108/80173/4117/8100/3801	20
BP	GO:0043502	regulation of muscle adaptation	8/533	98/18723	0.00686327	0.0343374	0.0233503	29995/142/8013/4000/7132/4846/9314/10038	8
BP	GO:0061337	cardiac conduction	8/533	98/18723	0.00686327	0.0343374	0.0233503	7531/3728/1525/5566/482/476/2316/5144	8
BP	GO:0007249	I-kappaB kinase/NF-kappaB signaling	16/533	281/18723	0.00691383	0.034555	0.0234983	684/10537/80216/7052/7124/3162/841/3956/7132/3553/3654/2316/3551/10010/29108/6284	16
BP	GO:0031638	zymogen activation	6/533	60/18723	0.00705814	0.035097	0.0238669	2023/5230/115209/841/444/29108	6
BP	GO:0033866	nucleoside bisphosphate biosynthetic process	6/533	60/18723	0.00705814	0.035097	0.0238669	6622/51703/5160/51000/5166/2180	6
BP	GO:0034030	ribonucleoside bisphosphate biosynthetic process	6/533	60/18723	0.00705814	0.035097	0.0238669	6622/51703/5160/51000/5166/2180	6
BP	GO:0034033	purine nucleoside bisphosphate biosynthetic process	6/533	60/18723	0.00705814	0.035097	0.0238669	6622/51703/5160/51000/5166/2180	6
BP	GO:0042306	regulation of protein import into nucleus	6/533	60/18723	0.00705814	0.035097	0.0238669	7040/5580/3728/23435/5296/2316	6
BP	GO:0030183	B cell differentiation	10/533	141/18723	0.00715062	0.0355208	0.0241551	7157/596/581/7412/3688/4853/3956/3569/10014/3574	10
BP	GO:0045981	positive regulation of nucleotide metabolic process	5/533	43/18723	0.00723985	0.0358186	0.0243576	5563/2023/7114/5027/4846	5
BP	GO:1900544	positive regulation of purine nucleotide metabolic process	5/533	43/18723	0.00723985	0.0358186	0.0243576	5563/2023/7114/5027/4846	5
BP	GO:1903793	positive regulation of anion transport	5/533	43/18723	0.00723985	0.0358186	0.0243576	3688/6558/8564/5243/3553	5
BP	GO:1904706	negative regulation of vascular associated smooth muscle cell proliferation	5/533	43/18723	0.00723985	0.0358186	0.0243576	5592/3162/8862/5468/6648	5
BP	GO:0110149	regulation of biomineralization	8/533	99/18723	0.00728619	0.0360041	0.0244838	4077/7040/9636/5027/90/4846/93/2824	8
BP	GO:0042593	glucose homeostasis	15/533	258/18723	0.00729207	0.0360041	0.0244838	3099/5563/3098/59341/5296/5566/3953/4831/5166/3956/5468/3569/2821/4830/7425	15
BP	GO:0031396	regulation of protein ubiquitination	13/533	210/18723	0.00731854	0.0360984	0.0245478	120892/9529/706/3303/3300/3304/9636/11338/3320/6187/672/5478/56254	13
BP	GO:0048588	developmental cell growth	14/533	234/18723	0.00735952	0.0362108	0.0246243	10013/57142/3688/2664/2803/22902/4137/3320/7224/7414/8826/2335/10038/6387	14
BP	GO:0051897	positive regulation of protein kinase B signaling	9/533	120/18723	0.00736354	0.0362108	0.0246243	7040/7295/57142/3688/10565/3320/7124/2651/1956	9
BP	GO:0071901	negative regulation of protein serine/threonine kinase activity	9/533	120/18723	0.00736354	0.0362108	0.0246243	5580/1843/1029/7345/51654/3553/5468/836/29108	9
BP	GO:0051146	striated muscle cell differentiation	16/533	283/18723	0.00737973	0.036254	0.0246537	596/7040/4627/858/3688/7248/1525/928/29766/4629/4000/90/836/10014/10038/4283	16
BP	GO:0045786	negative regulation of cell cycle	20/533	385/18723	0.00742927	0.0364608	0.0247943	7157/596/7040/1843/1029/9344/322/323/51654/6347/7124/595/672/27339/1956/701/699/836/9314/146691	20
BP	GO:0072006	nephron development	10/533	142/18723	0.0075029	0.0367484	0.0249899	596/10413/4609/4853/9788/3280/3570/59/8826/5155	10
BP	GO:0097553	calcium ion transmembrane import into cytosol	10/533	142/18723	0.0075029	0.0367484	0.0249899	6622/581/3710/59341/3708/5566/11151/7226/5144/4283	10
BP	GO:0033500	carbohydrate homeostasis	15/533	259/18723	0.00754467	0.0369161	0.0251039	3099/5563/3098/59341/5296/5566/3953/4831/5166/3956/5468/3569/2821/4830/7425	15
BP	GO:0043491	protein kinase B signaling	13/533	211/18723	0.0076035	0.0371668	0.0252744	7249/7040/7295/57142/3688/10565/6347/3320/7124/3553/2651/1956/9314	13
BP	GO:0015850	organic hydroxy compound transport	16/533	284/18723	0.00762196	0.0372154	0.0253075	6622/706/114879/60/10257/6646/11188/7110/114884/4790/302/5468/1113/10577/6387/2824	16
BP	GO:0045930	negative regulation of mitotic cell cycle	14/533	235/18723	0.00762867	0.0372154	0.0253075	7157/596/7040/1843/9344/6347/7124/595/672/1956/701/699/9314/146691	14
BP	GO:1901264	carbohydrate derivative transport	7/533	80/18723	0.00772448	0.0373749	0.0254159	291/10057/10257/7355/51000/60386/10577	7
BP	GO:0009065	glutamine family amino acid catabolic process	4/533	28/18723	0.00772987	0.0373749	0.0254159	2752/2806/27165/4846	4
BP	GO:0050996	positive regulation of lipid catabolic process	4/533	28/18723	0.00772987	0.0373749	0.0254159	5580/1374/3553/208	4
BP	GO:0051503	adenine nucleotide transport	4/533	28/18723	0.00772987	0.0373749	0.0254159	291/10057/10257/51000	4
BP	GO:0061082	myeloid leukocyte cytokine production	4/533	28/18723	0.00772987	0.0373749	0.0254159	7040/23586/3162/8013	4
BP	GO:0090200	positive regulation of release of cytochrome c from mitochondria	4/533	28/18723	0.00772987	0.0373749	0.0254159	664/7157/581/29108	4
BP	GO:1990776	response to angiotensin	4/533	28/18723	0.00772987	0.0373749	0.0254159	5580/4790/760/8826	4
BP	GO:0032635	interleukin-6 production	11/533	165/18723	0.0077301	0.0373749	0.0254159	23586/90865/59341/7124/64135/3553/3569/3570/4317/29108/85480	11
BP	GO:0032675	regulation of interleukin-6 production	11/533	165/18723	0.0077301	0.0373749	0.0254159	23586/90865/59341/7124/64135/3553/3569/3570/4317/29108/85480	11
BP	GO:0001906	cell killing	12/533	188/18723	0.00774283	0.0373995	0.0254326	1604/1130/8417/11151/5599/54210/203068/5027/8542/6223/1113/10578	12
BP	GO:0001704	formation of primary germ layer	9/533	121/18723	0.00776105	0.0374505	0.0254673	1843/3688/3678/5566/2821/90/2335/4317/9314	9
BP	GO:0006865	amino acid transport	10/533	143/18723	0.00786844	0.0379313	0.0257943	6622/3688/6558/9900/6542/54407/6509/8564/7223/6510	10
BP	GO:0002443	leukocyte mediated immunity	22/533	440/18723	0.00792103	0.0381473	0.0259411	114548/7040/5580/684/1604/23586/8773/8673/1130/8417/11151/54210/203068/5880/7124/3162/8013/3553/3569/1113/6778/6284	22
BP	GO:0045124	regulation of bone resorption	5/533	44/18723	0.00798121	0.0383616	0.0260869	5166/5027/760/3569/1956	5
BP	GO:0048066	developmental pigmentation	5/533	44/18723	0.00798121	0.0383616	0.0260869	596/581/89781/4286/10981	5
BP	GO:0043112	receptor metabolic process	11/533	166/18723	0.00807348	0.0384862	0.0261716	6622/7040/6386/3688/1889/928/6424/387849/8862/302/6616	11
BP	GO:0002679	respiratory burst involved in defense response	3/533	15/18723	0.00808579	0.0384862	0.0261716	2896/6223/7001	3
BP	GO:0006825	copper ion transport	3/533	15/18723	0.00808579	0.0384862	0.0261716	55240/1317/2288	3
BP	GO:0009209	pyrimidine ribonucleoside triphosphate biosynthetic process	3/533	15/18723	0.00808579	0.0384862	0.0261716	4833/4831/4830	3
BP	GO:0010763	positive regulation of fibroblast migration	3/533	15/18723	0.00808579	0.0384862	0.0261716	7040/3688/9590	3
BP	GO:0010940	positive regulation of necrotic cell death	3/533	15/18723	0.00808579	0.0384862	0.0261716	664/7157/706	3
BP	GO:0033599	regulation of mammary gland epithelial cell proliferation	3/533	15/18723	0.00808579	0.0384862	0.0261716	581/57142/595	3
BP	GO:0046321	positive regulation of fatty acid oxidation	3/533	15/18723	0.00808579	0.0384862	0.0261716	1374/8013/208	3
BP	GO:0060253	negative regulation of glial cell proliferation	3/533	15/18723	0.00808579	0.0384862	0.0261716	706/3280/3418	3
BP	GO:0090594	inflammatory response to wounding	3/533	15/18723	0.00808579	0.0384862	0.0261716	7040/2896/3162	3
BP	GO:0051208	sequestering of calcium ion	9/533	122/18723	0.00817472	0.0388716	0.0264337	6622/581/3710/3708/5566/11151/7226/5144/4283	9
BP	GO:0042102	positive regulation of T cell proliferation	8/533	101/18723	0.00819059	0.0388716	0.0264337	1604/7412/11151/3280/9093/3553/3569/29108	8
BP	GO:0098869	cellular oxidant detoxification	8/533	101/18723	0.00819059	0.0388716	0.0264337	7295/94241/7001/6280/847/4846/6648/4258	8
BP	GO:0045428	regulation of nitric oxide biosynthetic process	6/533	62/18723	0.00826559	0.0391894	0.0266499	706/3320/7124/3553/4317/9314	6
BP	GO:0034767	positive regulation of ion transmembrane transport	11/533	167/18723	0.00842858	0.0399236	0.0271491	6622/581/3688/6786/6347/482/7114/5027/5243/2316/4283	11
BP	GO:0043588	skin development	15/533	263/18723	0.00862585	0.0408185	0.0277576	596/3728/10413/10628/4831/7357/7124/1277/2317/1475/4926/80173/1956/836/2255	15
BP	GO:0001841	neural tube formation	8/533	102/18723	0.00867316	0.0409631	0.027856	7249/7040/7248/5566/4522/5216/7798/836	8
BP	GO:0010522	regulation of calcium ion transport into cytosol	8/533	102/18723	0.00867316	0.0409631	0.027856	6622/596/581/5566/11151/5027/5144/4283	8
BP	GO:0030041	actin filament polymerization	12/533	191/18723	0.0087299	0.0409632	0.0278561	5580/6709/6712/29766/10565/85477/11151/7114/133746/5216/4641/29108	12
BP	GO:0042176	regulation of protein catabolic process	20/533	391/18723	0.00873085	0.0409632	0.0278561	10533/6622/120892/9529/3303/3300/6386/3304/6449/7110/5566/3320/4130/7124/302/3553/2316/4478/1917/1956	20
BP	GO:0015868	purine ribonucleotide transport	4/533	29/18723	0.00876869	0.0409632	0.0278561	291/10057/10257/51000	4
BP	GO:0045737	positive regulation of cyclin-dependent protein serine/threonine kinase activity	4/533	29/18723	0.00876869	0.0409632	0.0278561	51654/595/1956/5155	4
BP	GO:0048753	pigment granule organization	4/533	29/18723	0.00876869	0.0409632	0.0278561	596/1130/89781/10981	4
BP	GO:0062098	regulation of programmed necrotic cell death	4/533	29/18723	0.00876869	0.0409632	0.0278561	291/7157/841/666	4
BP	GO:1902547	regulation of cellular response to vascular endothelial growth factor stimulus	4/533	29/18723	0.00876869	0.0409632	0.0278561	1634/4641/64094/147372	4
BP	GO:0035272	exocrine system development	5/533	45/18723	0.00877365	0.0409632	0.0278561	7040/7052/59277/7124/2255	5
BP	GO:0035384	thioester biosynthetic process	5/533	45/18723	0.00877365	0.0409632	0.0278561	6622/51703/5160/5166/2180	5
BP	GO:0044088	regulation of vacuole organization	5/533	45/18723	0.00877365	0.0409632	0.0278561	120892/2896/55254/302/8100	5
BP	GO:0071364	cellular response to epidermal growth factor stimulus	5/533	45/18723	0.00877365	0.0409632	0.0278561	56940/4691/1277/8826/1956	5
BP	GO:0071616	acyl-CoA biosynthetic process	5/533	45/18723	0.00877365	0.0409632	0.0278561	6622/51703/5160/5166/2180	5
BP	GO:0099173	postsynapse organization	11/533	168/18723	0.00879568	0.0410117	0.027889	10013/120892/60/6712/4747/10243/547/7804/9093/1072/9118	11
BP	GO:0016575	histone deacetylation	7/533	82/18723	0.00880917	0.0410117	0.027889	7157/10013/120892/5599/6421/9219/10014	7
BP	GO:0043242	negative regulation of protein-containing complex disassembly	7/533	82/18723	0.00880917	0.0410117	0.027889	10013/6709/6712/29766/85477/55254/7124	7
BP	GO:1904589	regulation of protein import	6/533	63/18723	0.00892186	0.0414968	0.0282189	7040/5580/3728/23435/5296/2316	6
BP	GO:0097237	cellular response to toxic substance	9/533	124/18723	0.00905213	0.0420628	0.0286038	7295/94241/7001/6280/847/4846/6648/5292/4258	9
BP	GO:0021543	pallium development	11/533	169/18723	0.00917503	0.0424801	0.0288876	664/581/4747/57142/7248/7804/54407/10642/2316/4830/836	11
BP	GO:0031214	biomineral tissue development	11/533	169/18723	0.00917503	0.0424801	0.0288876	4077/7040/6786/9636/5027/1277/90/4322/4846/93/2824	11
BP	GO:0030004	cellular monovalent inorganic cation homeostasis	8/533	103/18723	0.00917667	0.0424801	0.0288876	120892/596/6558/2896/9497/482/476/760	8
BP	GO:0032760	positive regulation of tumor necrosis factor production	8/533	103/18723	0.00917667	0.0424801	0.0288876	120892/23586/90865/9590/64135/3569/4317/29108	8
BP	GO:0031397	negative regulation of protein ubiquitination	7/533	83/18723	0.00939156	0.0433927	0.0295082	9529/706/3303/3304/9636/11338/5478	7
BP	GO:0051899	membrane depolarization	7/533	83/18723	0.00939156	0.0433927	0.0295082	120892/596/706/1634/142/5027/666	7
BP	GO:0016331	morphogenesis of embryonic epithelium	10/533	147/18723	0.00946948	0.0437115	0.029725	7249/7040/7248/367/5566/4522/5216/7798/836/2255	10
BP	GO:0007259	receptor signaling pathway via JAK-STAT	11/533	170/18723	0.0095669	0.0441196	0.0300025	54940/6347/3280/54741/7124/7132/3569/3570/6778/55835/85480	11
BP	GO:0070542	response to fatty acid	6/533	64/18723	0.00961459	0.044187	0.0300483	1374/4831/5166/4830/847/2180	6
BP	GO:0080164	regulation of nitric oxide metabolic process	6/533	64/18723	0.00961459	0.044187	0.0300483	706/3320/7124/3553/4317/9314	6
BP	GO:0034198	cellular response to amino acid starvation	5/533	46/18723	0.00961882	0.044187	0.0300483	7942/54407/79726/81929/5599	5
BP	GO:0043462	regulation of ATPase activity	5/533	46/18723	0.00961882	0.044187	0.0300483	3300/7248/482/5216/2255	5
BP	GO:0006959	humoral immune response	17/533	317/18723	0.00967781	0.044187	0.0300483	596/7942/1604/2/4853/6347/5699/54210/7124/3553/3569/6223/2821/6280/3574/4283/10578	17
BP	GO:0006892	post-Golgi vesicle-mediated transport	8/533	104/18723	0.00970166	0.044187	0.0300483	55062/114879/2580/8773/2803/4430/3875/23062	8
BP	GO:0002790	peptide secretion	14/533	242/18723	0.00973866	0.044187	0.0300483	23435/59341/1374/2752/7124/7226/8862/3553/3569/1113/6279/7425/1956/6616	14
BP	GO:1903320	regulation of protein modification by small protein conjugation or removal	14/533	242/18723	0.00973866	0.044187	0.0300483	120892/9529/706/3303/3300/3304/9636/11338/3320/6187/672/5478/10010/56254	14
BP	GO:0006828	manganese ion transport	3/533	16/18723	0.00974409	0.044187	0.0300483	7224/7226/7223	3
BP	GO:0017014	protein nitrosylation	3/533	16/18723	0.00974409	0.044187	0.0300483	7295/6279/6280	3
BP	GO:0018119	peptidyl-cysteine S-nitrosylation	3/533	16/18723	0.00974409	0.044187	0.0300483	7295/6279/6280	3
BP	GO:0021535	cell migration in hindbrain	3/533	16/18723	0.00974409	0.044187	0.0300483	3688/482/2316	3
BP	GO:0030949	positive regulation of vascular endothelial growth factor receptor signaling pathway	3/533	16/18723	0.00974409	0.044187	0.0300483	3678/3553/2255	3
BP	GO:0046036	CTP metabolic process	3/533	16/18723	0.00974409	0.044187	0.0300483	4833/4831/4830	3
BP	GO:0051014	actin filament severing	3/533	16/18723	0.00974409	0.044187	0.0300483	4627/85477/1072	3
BP	GO:0051238	sequestering of metal ion	3/533	16/18723	0.00974409	0.044187	0.0300483	148867/6279/6280	3
BP	GO:0072109	glomerular mesangium development	3/533	16/18723	0.00974409	0.044187	0.0300483	3570/59/5155	3
BP	GO:0097202	activation of cysteine-type endopeptidase activity	3/533	16/18723	0.00974409	0.044187	0.0300483	841/444/29108	3
BP	GO:0006099	tricarboxylic acid cycle	4/533	30/18723	0.00989458	0.044376	0.0301768	5160/3418/8801/50	4
BP	GO:0006921	cellular component disassembly involved in execution phase of apoptosis	4/533	30/18723	0.00989458	0.044376	0.0301768	581/22985/3569/666	4
BP	GO:0015865	purine nucleotide transport	4/533	30/18723	0.00989458	0.044376	0.0301768	291/10057/10257/51000	4
BP	GO:0036296	response to increased oxygen levels	4/533	30/18723	0.00989458	0.044376	0.0301768	10533/664/1277/847	4
BP	GO:0044788	modulation by host of viral process	4/533	30/18723	0.00989458	0.044376	0.0301768	2040/858/1072/5479	4
BP	GO:0046825	regulation of protein export from nucleus	4/533	30/18723	0.00989458	0.044376	0.0301768	7295/7531/5566/3553	4
BP	GO:0048147	negative regulation of fibroblast proliferation	4/533	30/18723	0.00989458	0.044376	0.0301768	7157/581/4609/94241	4
BP	GO:0051968	positive regulation of synaptic transmission, glutamatergic	4/533	30/18723	0.00989458	0.044376	0.0301768	6347/2752/8564/1956	4
BP	GO:0060351	cartilage development involved in endochondral bone morphogenesis	4/533	30/18723	0.00989458	0.044376	0.0301768	59341/9321/1277/4322	4
BP	GO:0090151	establishment of protein localization to mitochondrial membrane	4/533	30/18723	0.00989458	0.044376	0.0301768	581/3308/5599/3320	4
BP	GO:0140058	neuron projection arborization	4/533	30/18723	0.00989458	0.044376	0.0301768	120892/9344/10642/4649	4
BP	GO:2000637	positive regulation of gene silencing by miRNA	4/533	30/18723	0.00989458	0.044376	0.0301768	7157/7040/3569/1956	4
BP	GO:0044272	sulfur compound biosynthetic process	10/533	148/18723	0.00990608	0.0443869	0.0301842	6622/51703/7358/5160/51000/5166/9469/4522/2180/4258	10
BP	GO:0110148	biomineralization	11/533	171/18723	0.00997155	0.0446393	0.0303559	4077/7040/6786/9636/5027/1277/90/4322/4846/93/2824	11
BP	GO:0032874	positive regulation of stress-activated MAPK cascade	9/533	126/18723	0.00999904	0.0446514	0.0303641	59341/6386/9344/56940/7124/3553/4317/3276/29108	9
BP	GO:0006835	dicarboxylic acid transport	7/533	84/18723	0.0100016	0.0446514	0.0303641	6622/10057/3688/6558/6509/8564/6510	7
BP	GO:0032370	positive regulation of lipid transport	7/533	84/18723	0.0100016	0.0446514	0.0303641	5580/51703/7110/302/3553/5468/2180	7
BP	GO:0003170	heart valve development	6/533	65/18723	0.0103448	0.0460736	0.0313313	7040/4853/7132/9782/90/4846	6
BP	GO:0032507	maintenance of protein location in cell	6/533	65/18723	0.0103448	0.0460736	0.0313313	3099/706/3098/7295/85477/7114	6
BP	GO:0032368	regulation of lipid transport	10/533	149/18723	0.0103579	0.0460736	0.0313313	706/5580/51703/7110/4790/302/3553/5468/208/2180	10
BP	GO:0045834	positive regulation of lipid metabolic process	10/533	149/18723	0.0103579	0.0460736	0.0313313	7040/5580/1374/7124/8013/3553/5468/1917/208/5155	10
BP	GO:0003044	regulation of systemic arterial blood pressure mediated by a chemical signal	5/533	47/18723	0.0105183	0.0465335	0.031644	1889/1359/4846/6648/5144	5
BP	GO:0007595	lactation	5/533	47/18723	0.0105183	0.0465335	0.031644	3099/2806/595/8862/4830	5
BP	GO:0010803	regulation of tumor necrosis factor-mediated signaling pathway	5/533	47/18723	0.0105183	0.0465335	0.031644	3303/3304/841/3551/29108	5
BP	GO:0045601	regulation of endothelial cell differentiation	5/533	47/18723	0.0105183	0.0465335	0.031644	7124/7132/3553/7414/3551	5
BP	GO:0045646	regulation of erythrocyte differentiation	5/533	47/18723	0.0105183	0.0465335	0.031644	3303/3304/9636/3276/3148	5
BP	GO:0046677	response to antibiotic	5/533	47/18723	0.0105183	0.0465335	0.031644	7157/1374/3320/841/836	5
BP	GO:0009416	response to light stimulus	17/533	320/18723	0.0105587	0.0466699	0.0317367	7157/596/581/5580/1843/4609/3688/5599/142/595/1161/1153/94241/208/1956/847/836	17
BP	GO:0009142	nucleoside triphosphate biosynthetic process	7/533	85/18723	0.0106401	0.0469872	0.0319525	7040/4833/2023/4831/142/7114/4830	7
BP	GO:0046879	hormone secretion	16/533	295/18723	0.0107305	0.0473437	0.032195	23435/59341/1374/8773/8673/7110/2752/7124/7226/8862/3553/3569/1113/7425/1956/6616	16
BP	GO:0035821	modulation of process of other organism	8/533	106/18723	0.0108182	0.0476109	0.0323767	10533/2040/23435/858/5027/1072/5479/6280	8
BP	GO:0071887	leukocyte apoptotic process	8/533	106/18723	0.0108182	0.0476109	0.0323767	7157/581/1029/81704/9093/3569/836/6387	8
BP	GO:0051099	positive regulation of binding	11/533	173/18723	0.0108202	0.0476109	0.0323767	120892/7040/7295/3280/142/302/5468/4830/4317/9314/3148	11
BP	GO:0032612	interleukin-1 production	9/533	128/18723	0.0110187	0.0482934	0.0328408	114548/3098/7124/841/5027/3569/4332/29108/6284	9
BP	GO:0032652	regulation of interleukin-1 production	9/533	128/18723	0.0110187	0.0482934	0.0328408	114548/3098/7124/841/5027/3569/4332/29108/6284	9
BP	GO:0070304	positive regulation of stress-activated protein kinase signaling cascade	9/533	128/18723	0.0110187	0.0482934	0.0328408	59341/6386/9344/56940/7124/3553/4317/3276/29108	9
BP	GO:0036474	cell death in response to hydrogen peroxide	4/533	31/18723	0.0111102	0.0482934	0.0328408	10013/120892/7295/8013	4
BP	GO:0060055	angiogenesis involved in wound healing	4/533	31/18723	0.0111102	0.0482934	0.0328408	6558/4162/7124/64094	4
BP	GO:0060148	positive regulation of posttranscriptional gene silencing	4/533	31/18723	0.0111102	0.0482934	0.0328408	7157/7040/3569/1956	4
BP	GO:0090162	establishment of epithelial cell polarity	4/533	31/18723	0.0111102	0.0482934	0.0328408	399687/3280/4478/4649	4
BP	GO:1902042	negative regulation of extrinsic apoptotic signaling pathway via death domain receptors	4/533	31/18723	0.0111102	0.0482934	0.0328408	3162/672/4846/3148	4
BP	GO:0050766	positive regulation of phagocytosis	6/533	66/18723	0.0111135	0.0482934	0.0328408	399687/6347/7124/3553/29108/55646	6
BP	GO:0050918	positive chemotaxis	6/533	66/18723	0.0111135	0.0482934	0.0328408	7249/11151/5155/2255/6387/3148	6
BP	GO:0051893	regulation of focal adhesion assembly	6/533	66/18723	0.0111135	0.0482934	0.0328408	23603/7248/56940/7414/8826/2824	6
BP	GO:0072678	T cell migration	6/533	66/18723	0.0111135	0.0482934	0.0328408	6558/81704/6347/4478/6387/29108	6
BP	GO:0090109	regulation of cell-substrate junction assembly	6/533	66/18723	0.0111135	0.0482934	0.0328408	23603/7248/56940/7414/8826/2824	6
BP	GO:2000573	positive regulation of DNA biosynthetic process	6/533	66/18723	0.0111135	0.0482934	0.0328408	4609/3320/7203/5155/9314/64094	6
BP	GO:0030098	lymphocyte differentiation	19/533	374/18723	0.0111468	0.0483949	0.0329098	7157/114548/596/581/7412/3688/4853/7248/3953/79576/3956/9093/3553/3569/3570/7001/6778/10014/3574	19
BP	GO:0015908	fatty acid transport	7/533	86/18723	0.0113076	0.0490091	0.0333275	1374/51703/2806/3553/5468/208/2180	7
BP	GO:0071456	cellular response to hypoxia	10/533	151/18723	0.0113082	0.0490091	0.0333275	664/7157/596/2023/4609/5230/3162/4000/3654/5034	10
BP	GO:0002824	positive regulation of adaptive immune response based on somatic recombination of immune receptors built from immunoglobulin superfamily domains	8/533	107/18723	0.0114108	0.0492961	0.0335226	114548/7040/1604/8417/7124/3553/3569/6778	8
BP	GO:0031532	actin cytoskeleton reorganization	8/533	107/18723	0.0114108	0.0492961	0.0335226	6464/4627/59341/4853/1525/7226/2316/2255	8
BP	GO:1903557	positive regulation of tumor necrosis factor superfamily cytokine production	8/533	107/18723	0.0114108	0.0492961	0.0335226	120892/23586/90865/9590/64135/3569/4317/29108	8
BP	GO:0007179	transforming growth factor beta receptor signaling pathway	12/533	198/18723	0.0114148	0.0492961	0.0335226	7157/7040/3303/858/6386/56940/142/5468/7791/2651/90/2331	12
BP	GO:0048146	positive regulation of fibroblast proliferation	5/533	48/18723	0.0114737	0.0494632	0.0336362	4609/302/2335/5155/2255	5
BP	GO:0090311	regulation of protein deacetylation	5/533	48/18723	0.0114737	0.0494632	0.0336362	7157/120892/5563/4137/5599	5
BP	GO:0044539	long-chain fatty acid import into cell	3/533	17/18723	0.0115856	0.0495961	0.0337266	51703/208/2180	3
BP	GO:0046827	positive regulation of protein export from nucleus	3/533	17/18723	0.0115856	0.0495961	0.0337266	7531/5566/3553	3
BP	GO:0051580	regulation of neurotransmitter uptake	3/533	17/18723	0.0115856	0.0495961	0.0337266	6622/3688/2824	3
BP	GO:0055119	relaxation of cardiac muscle	3/533	17/18723	0.0115856	0.0495961	0.0337266	476/1113/5144	3
BP	GO:0060263	regulation of respiratory burst	3/533	17/18723	0.0115856	0.0495961	0.0337266	2896/5880/6223	3
BP	GO:0090136	epithelial cell-cell adhesion	3/533	17/18723	0.0115856	0.0495961	0.0337266	3728/7414/3801	3
BP	GO:0140354	lipid import into cell	3/533	17/18723	0.0115856	0.0495961	0.0337266	51703/208/2180	3
BP	GO:1902894	negative regulation of pri-miRNA transcription by RNA polymerase II	3/533	17/18723	0.0115856	0.0495961	0.0337266	7040/5468/5155	3
CC	GO:0005925	focal adhesion	51/536	418/19550	2.76895e-19	1.42878e-16	9.7059e-17	3303/2580/4627/60/7531/4008/3728/667/59341/858/6386/23603/3688/3678/928/4162/8773/9590/8496/3304/23224/308/5880/7052/7739/960/3339/26986/6136/4082/1072/6187/5479/6223/2316/2317/5034/4478/5216/5478/7414/2318/7791/8826/7094/7171/79026/1956/847/4736/9019	51
CC	GO:0030055	cell-substrate junction	51/536	425/19550	5.72405e-19	1.4768e-16	1.00322e-16	3303/2580/4627/60/7531/4008/3728/667/59341/858/6386/23603/3688/3678/928/4162/8773/9590/8496/3304/23224/308/5880/7052/7739/960/3339/26986/6136/4082/1072/6187/5479/6223/2316/2317/5034/4478/5216/5478/7414/2318/7791/8826/7094/7171/79026/1956/847/4736/9019	51
CC	GO:0031968	organelle outer membrane	32/536	230/19550	4.02263e-14	6.64038e-12	4.51091e-12	7416/139341/9927/7316/55288/664/6622/120892/132671/596/3099/706/54332/8165/51566/581/3098/3710/1374/51703/23224/5880/3162/841/8564/126129/4830/10493/1727/2180/666/10981	32
CC	GO:0019867	outer membrane	32/536	232/19550	5.14758e-14	6.64038e-12	4.51091e-12	7416/139341/9927/7316/55288/664/6622/120892/132671/596/3099/706/54332/8165/51566/581/3098/3710/1374/51703/23224/5880/3162/841/8564/126129/4830/10493/1727/2180/666/10981	32
CC	GO:0005741	mitochondrial outer membrane	30/536	205/19550	6.55427e-14	6.76401e-12	4.59489e-12	7416/139341/9927/7316/55288/664/6622/120892/132671/596/3099/706/54332/8165/51566/581/3098/1374/51703/5880/3162/841/8564/126129/4830/10493/1727/2180/666/10981	30
CC	GO:0045121	membrane raft	38/536	335/19550	1.25751e-13	9.26967e-12	6.29702e-12	7416/10013/120892/5359/2040/3098/684/1604/858/6386/23603/3688/6786/1525/7804/5566/4137/5230/203068/7224/51338/7124/3162/841/7132/476/302/1509/7223/8826/4641/79026/1956/3551/4846/6778/836/2824	38
CC	GO:0098857	membrane microdomain	38/536	335/19550	1.25751e-13	9.26967e-12	6.29702e-12	7416/10013/120892/5359/2040/3098/684/1604/858/6386/23603/3688/6786/1525/7804/5566/4137/5230/203068/7224/51338/7124/3162/841/7132/476/302/1509/7223/8826/4641/79026/1956/3551/4846/6778/836/2824	38
CC	GO:0031252	cell leading edge	42/536	422/19550	5.4709e-13	3.52873e-11	2.39712e-11	10013/23710/4627/60/23586/667/59341/23603/3688/3678/7248/81704/322/5783/323/23224/22902/4137/11151/4831/4638/9788/5880/22885/56940/4646/133746/960/26986/10642/302/1072/5034/59/4628/72/4830/8826/4641/7094/208/1956	42
CC	GO:0031983	vesicle lumen	36/536	327/19550	1.38382e-12	7.93393e-11	5.38963e-11	10533/7040/5580/6709/2/3728/317/6386/2896/4790/4831/3320/203068/6036/7114/302/1778/1509/2821/5478/7414/10577/6279/6280/10493/79169/1956/847/2335/5155/4317/1727/3959/4332/29108/26578	36
CC	GO:0034774	secretory granule lumen	35/536	322/19550	4.13211e-12	2.13217e-10	1.44841e-10	10533/7040/5580/6709/2/3728/317/6386/2896/4790/4831/3320/203068/6036/7114/302/1778/1509/2821/5478/7414/10577/6279/6280/10493/79169/847/2335/5155/4317/1727/3959/4332/29108/26578	35
CC	GO:0060205	cytoplasmic vesicle lumen	35/536	325/19550	5.39437e-12	2.53045e-10	1.71897e-10	10533/7040/5580/6709/2/3728/317/6386/2896/4790/4831/3320/203068/6036/7114/302/1778/1509/2821/5478/7414/10577/6279/6280/10493/79169/847/2335/5155/4317/1727/3959/4332/29108/26578	35
CC	GO:0005938	cell cortex	33/536	308/19550	2.54299e-11	1.09348e-09	7.4282e-10	6622/84260/4627/6709/60/6712/667/26064/59341/2023/23603/6786/7248/9590/85477/11151/5880/4646/7402/4082/302/1778/4691/2316/2317/4628/5216/4926/7223/7171/8541/208/444	33
CC	GO:0030027	lamellipodium	25/536	202/19550	3.31402e-10	1.31541e-08	8.93577e-09	60/59341/23603/3688/7248/81704/322/5783/323/23224/22902/11151/4831/4638/5880/22885/56940/960/26986/10642/1072/5034/59/4628/72	25
CC	GO:0042470	melanosome	17/536	109/19550	6.88685e-09	2.36908e-07	1.60935e-07	2040/7531/6386/3688/3320/4629/6509/89781/9601/476/302/1509/5479/5034/6510/813/10981	17
CC	GO:0048770	pigment granule	17/536	109/19550	6.88685e-09	2.36908e-07	1.60935e-07	2040/7531/6386/3688/3320/4629/6509/89781/9601/476/302/1509/5479/5034/6510/813/10981	17
CC	GO:0098858	actin-based cell projection	24/536	221/19550	1.04721e-08	3.37725e-07	2.29422e-07	120892/7040/59341/7412/3688/51741/322/1525/83700/9497/23224/22902/9513/4646/7402/960/10642/1778/760/59/4478/72/4641/4430	24
CC	GO:0030426	growth cone	21/536	177/19550	1.85218e-08	5.62191e-07	3.81904e-07	6622/120892/7531/59341/4747/9344/7248/322/1525/323/22902/4137/3320/9513/7224/10642/2316/2288/8826/6616/4649	21
CC	GO:0030427	site of polarized growth	21/536	183/19550	3.34003e-08	9.57474e-07	6.50426e-07	6622/120892/7531/59341/4747/9344/7248/322/1525/323/22902/4137/3320/9513/7224/10642/2316/2288/8826/6616/4649	21
CC	GO:0030175	filopodium	16/536	107/19550	3.54244e-08	9.62051e-07	6.53535e-07	59341/7412/3688/322/1525/23224/22902/9513/4646/7402/10642/1778/59/4478/72/4430	16
CC	GO:0016607	nuclear speck	32/536	412/19550	1.3682e-07	3.52997e-06	2.39796e-06	57602/5563/10594/3303/23435/9802/322/9321/3304/367/5566/4137/11338/22985/2908/4000/10521/6421/6651/9584/9774/8899/10992/79882/10291/10250/27339/23524/5411/22794/58517/10014	32
CC	GO:0120111	neuron projection cytoplasm	14/536	93/19550	2.32936e-07	5.72358e-06	3.88811e-06	10013/120892/23710/51566/667/4747/7345/547/4137/4130/6421/1778/10749/79882	14
CC	GO:0005635	nuclear envelope	33/536	468/19550	7.92751e-07	1.85936e-05	1.26309e-05	664/6622/596/581/3300/4008/3710/667/57142/6386/3708/3930/7444/23224/81929/55852/203068/5880/9805/4646/142/595/5027/4000/9782/4641/5108/11335/51649/22794/1956/4258/666	33
CC	GO:0101002	ficolin-1-rich granule	19/536	185/19550	8.50075e-07	1.90713e-05	1.29554e-05	10533/3303/83858/1604/3728/317/3304/4831/3320/3687/7226/1509/2821/5478/7414/79169/847/4332/26578	19
CC	GO:1904115	axon cytoplasm	11/536	63/19550	1.00656e-06	2.1641e-05	1.47011e-05	10013/51566/667/4747/7345/547/4137/4130/1778/10749/79882	11
CC	GO:0005766	primary lysosome	17/536	155/19550	1.28378e-06	2.54781e-05	1.73077e-05	2040/5580/684/6386/2896/8773/8673/8417/203068/6036/302/1778/10577/10493/1727/4332/29108	17
CC	GO:0042582	azurophil granule	17/536	155/19550	1.28378e-06	2.54781e-05	1.73077e-05	2040/5580/684/6386/2896/8773/8673/8417/203068/6036/302/1778/10577/10493/1727/4332/29108	17
CC	GO:0005681	spliceosomal complex	19/536	191/19550	1.38143e-06	2.64006e-05	1.79343e-05	10594/11338/51729/9785/26986/4691/1153/8899/10992/8449/1659/10291/10250/27336/27339/23524/5411/22794/10081	19
CC	GO:1904813	ficolin-1-rich granule lumen	15/536	124/19550	1.56361e-06	2.88151e-05	1.95745e-05	10533/3303/3728/317/3304/4831/3320/1509/2821/5478/7414/79169/847/4332/26578	15
CC	GO:0031306	intrinsic component of mitochondrial outer membrane	7/536	24/19550	2.58371e-06	4.59722e-05	3.12296e-05	139341/9927/55288/664/54332/51566/1374	7
CC	GO:0005884	actin filament	14/536	114/19550	2.90047e-06	4.98881e-05	3.38897e-05	60/7248/83700/11151/5880/56940/4646/9093/2316/8826/4641/5358/7171/4430	14
CC	GO:0005775	vacuolar lumen	17/536	174/19550	6.29013e-06	0.0001047	7.11244e-05	5580/1634/6386/2896/3320/203068/6036/3339/302/1778/1509/10577/10493/1727/2331/4332/29108	17
CC	GO:0035578	azurophil granule lumen	12/536	91/19550	7.0267e-06	0.000110547	7.50965e-05	5580/6386/2896/203068/6036/302/1778/10577/10493/1727/4332/29108	12
CC	GO:0150034	distal axon	23/536	294/19550	7.0699e-06	0.000110547	7.50965e-05	6622/120892/60/7531/59341/4747/9344/7248/322/1525/323/22902/4137/2752/3320/9513/7224/10642/2316/2288/8826/6616/4649	23
CC	GO:0001726	ruffle	17/536	178/19550	8.52742e-06	0.000129416	8.79143e-05	4627/23586/59341/23603/3688/3678/4831/9788/4646/302/1072/4830/8826/4641/7094/208/1956	17
CC	GO:0031256	leading edge membrane	17/536	180/19550	9.89357e-06	0.000145859	9.90845e-05	23710/23586/59341/23603/3688/3678/81704/23224/4137/4646/960/1072/4830/4641/7094/208/1956	17
CC	GO:0032432	actin filament bundle	11/536	80/19550	1.12518e-05	0.000161276	0.000109557	4627/4638/22885/4082/2316/2317/4628/7791/5358/7171/29109	11
CC	GO:0032587	ruffle membrane	12/536	99/19550	1.68819e-05	0.000235434	0.000159934	23586/59341/23603/3688/3678/4646/1072/4830/4641/7094/208/1956	12
CC	GO:0030667	secretory granule membrane	23/536	311/19550	1.75737e-05	0.00023772	0.000161487	6622/2040/83858/684/1604/3710/858/3708/5337/10257/3107/928/547/8773/9321/8673/158747/2215/3687/7226/960/8826/6616	23
CC	GO:0005911	cell-cell junction	31/536	494/19550	1.79672e-05	0.00023772	0.000161487	84260/5580/4627/60/23586/3728/59341/6386/3688/3678/9900/1525/83700/8773/29766/11151/595/476/302/2316/7414/7223/7791/8826/7094/79026/29109/5411/3875/10806/3801	31
CC	GO:0099568	cytoplasmic region	21/536	271/19550	2.02828e-05	0.000261648	0.000177741	10533/10013/120892/23710/84260/51566/667/2023/4747/7345/547/5566/4137/4130/6421/1778/4926/10749/79882/8541/4117	21
CC	GO:0071013	catalytic step 2 spliceosome	11/536	87/19550	2.53065e-05	0.000318491	0.000216356	10594/9785/26986/8899/10992/1659/10291/10250/27339/23524/5411	11
CC	GO:0031307	integral component of mitochondrial outer membrane	6/536	23/19550	2.80125e-05	0.000344153	0.000233788	139341/55288/664/54332/51566/1374	6
CC	GO:0045177	apical part of cell	28/536	435/19550	2.90444e-05	0.000348533	0.000236764	84260/684/6712/4008/3710/59341/4363/7412/10057/6558/5337/10257/928/9497/482/4646/960/5243/476/760/3570/4478/5108/4430/1956/90/2335/5144	28
CC	GO:0005902	microvillus	11/536	91/19550	3.87519e-05	0.000454454	0.000308717	120892/7040/7412/51741/83700/4646/960/760/4478/4641/4430	11
CC	GO:0016328	lateral plasma membrane	9/536	61/19550	3.99033e-05	0.000457558	0.000310826	3728/4363/23603/6558/81839/482/476/4926/4641	9
CC	GO:0043209	myelin sheath	8/536	48/19550	4.35245e-05	0.000488231	0.000331663	596/3710/3688/2664/83700/2752/3320/302	8
CC	GO:0072562	blood microparticle	14/536	146/19550	5.02601e-05	0.000541071	0.000367558	2040/7040/3303/60/2/6386/3304/56850/8542/4478/5216/72/2335/3959	14
CC	GO:0062023	collagen-containing extracellular matrix	27/536	425/19550	5.03322e-05	0.000541071	0.000367558	5359/7040/2/667/1634/439921/308/1404/1359/7052/59277/3956/3339/302/1509/1277/6279/6280/2335/5155/4317/2255/6387/64094/2331/3959/3574	27
CC	GO:0016363	nuclear matrix	12/536	111/19550	5.35083e-05	0.000563475	0.000382777	7157/5580/10565/1161/4000/9782/6421/1072/9126/4926/10250/284695	12
CC	GO:0034399	nuclear periphery	13/536	130/19550	6.00401e-05	0.000619614	0.000420913	7157/5580/10565/4137/1161/4000/9782/6421/1072/9126/4926/10250/284695	13
CC	GO:0031965	nuclear membrane	21/536	297/19550	7.72156e-05	0.00078124	0.000530708	6622/596/3300/3710/6386/3708/3930/23224/55852/9805/4646/595/5027/4000/9782/5108/11335/51649/22794/1956/666	21
CC	GO:0044853	plasma membrane raft	12/536	116/19550	8.24689e-05	0.000818345	0.000555914	10013/120892/858/23603/6786/7804/5566/51338/3162/476/7223/4846	12
CC	GO:0009925	basal plasma membrane	19/536	257/19550	9.34916e-05	0.00091022	0.000618326	9990/667/4363/10057/6558/10257/1525/9497/3953/960/476/302/760/4478/7223/6510/4641/1956/5155	19
CC	GO:0016459	myosin complex	8/536	56/19550	0.000135223	0.00129213	0.000877762	4627/399687/4629/4646/4628/4641/4430/4649	8
CC	GO:0098573	intrinsic component of mitochondrial membrane	10/536	88/19550	0.000146466	0.00137412	0.000933461	139341/9927/291/55288/664/54332/51566/1374/27069/60386	10
CC	GO:0032838	plasma membrane bounded cell projection cytoplasm	17/536	226/19550	0.000175334	0.00161557	0.00109748	10533/10013/120892/23710/51566/667/4747/7345/547/5566/4137/4130/6421/1778/10749/79882/4117	17
CC	GO:0030863	cortical cytoskeleton	11/536	108/19550	0.000185996	0.00168376	0.0011438	4627/6709/60/6712/59341/11151/7402/2316/4926/7223/7171	11
CC	GO:0005684	U2-type spliceosomal complex	10/536	92/19550	0.000212238	0.00188819	0.00128267	10594/11338/10992/8449/1659/10291/27336/27339/23524/22794	10
CC	GO:0016234	inclusion body	9/536	76/19550	0.000227938	0.0019935	0.00135421	6622/10013/120892/9529/3303/3304/4137/10537/4741	9
CC	GO:0045178	basal part of cell	19/536	276/19550	0.000235625	0.00202638	0.00137655	9990/667/4363/10057/6558/10257/1525/9497/3953/960/476/302/760/4478/7223/6510/4641/1956/5155	19
CC	GO:0031253	cell projection membrane	22/536	346/19550	0.000242756	0.00205348	0.00139496	23710/23586/59341/23603/3688/6558/3678/81704/23224/4137/482/4646/7402/960/1072/2821/4478/4830/4641/7094/208/1956	22
CC	GO:0005912	adherens junction	14/536	170/19550	0.000255604	0.00212729	0.0014451	4627/60/3728/59341/6386/1525/8773/29766/302/7414/7791/7094/3875/3801	14
CC	GO:0032982	myosin filament	5/536	22/19550	0.000271956	0.00222745	0.00151314	4627/4629/4604/4628/72	5
CC	GO:0071782	endoplasmic reticulum tubular network	5/536	23/19550	0.000339718	0.00273898	0.00186063	57142/6786/51308/444/221035	5
CC	GO:0005874	microtubule	25/536	429/19550	0.000356356	0.00282892	0.00192173	10013/23710/667/59341/6786/547/4137/9751/4130/51308/203068/29127/84617/7203/1778/81027/2288/4926/8826/10749/332/55835/3801/221035/57509	25
CC	GO:0042641	actomyosin	9/536	81/19550	0.000369916	0.00289207	0.00196463	4627/399687/4638/22885/2317/4628/7791/7171/29109	9
CC	GO:0042383	sarcolemma	12/536	138/19550	0.000424238	0.00326727	0.0022195	7412/858/23603/3688/54407/2806/7402/476/302/7414/2318/79026	12
CC	GO:0042581	specific granule	13/536	160/19550	0.000478325	0.00362964	0.00246567	2040/6709/3728/5337/8773/8673/158747/4790/7226/1509/7414/6616/4317	13
CC	GO:0005901	caveola	9/536	84/19550	0.000485538	0.00363098	0.00246658	10013/120892/858/23603/7804/3162/476/7223/4846	9
CC	GO:0070820	tertiary granule	13/536	164/19550	0.000604844	0.00445857	0.00302877	2040/83858/6709/1604/5337/8773/8673/8417/3687/7226/1509/6616/4317	13
CC	GO:0032592	integral component of mitochondrial membrane	9/536	87/19550	0.000629293	0.00457345	0.00310681	139341/291/55288/664/54332/51566/1374/27069/60386	9
CC	GO:0031594	neuromuscular junction	8/536	70/19550	0.000643026	0.00460835	0.00313052	4627/4747/3688/9900/9144/5566/7402/9093	8
CC	GO:0016323	basolateral plasma membrane	16/536	231/19550	0.000669755	0.00473416	0.00321598	9990/4363/10057/6558/10257/1525/9497/3953/960/476/302/760/4478/7223/1956/5155	16
CC	GO:0001725	stress fiber	8/536	71/19550	0.000707604	0.00486832	0.00330712	4627/4638/22885/2317/4628/7791/7171/29109	8
CC	GO:0097517	contractile actin filament bundle	8/536	71/19550	0.000707604	0.00486832	0.00330712	4627/4638/22885/2317/4628/7791/7171/29109	8
CC	GO:0044295	axonal growth cone	5/536	28/19550	0.000886212	0.00601692	0.00408738	9344/3320/2316/2288/4649	5
CC	GO:0043292	contractile fiber	16/536	239/19550	0.000963218	0.00645481	0.00438485	4077/3728/667/2023/23603/23224/29766/4629/4604/2316/2317/59/7414/2318/7171/79026	16
CC	GO:0031300	intrinsic component of organelle membrane	23/536	417/19550	0.0012653	0.00836693	0.00568378	139341/9927/291/55288/664/54332/51566/3300/1374/57142/27069/1889/6786/3930/8879/3107/9900/3895/7355/51000/60386/5027/126129	23
CC	GO:0031970	organelle envelope lumen	9/536	96/19550	0.00128098	0.00836693	0.00568378	6622/4077/4833/54205/10628/7064/203068/4719/847	9
CC	GO:0016528	sarcoplasm	8/536	79/19550	0.00143426	0.00925096	0.00628431	3099/3710/3708/6786/23224/2318/813/444	8
CC	GO:0022626	cytosolic ribosome	9/536	102/19550	0.00195939	0.012261	0.00832908	54505/9636/9513/6136/6134/6187/6223/4736/6173	9
CC	GO:0005778	peroxisomal membrane	7/536	65/19550	0.00197222	0.012261	0.00832908	4077/54332/5189/91452/8540/847/2180	7
CC	GO:0031903	microbody membrane	7/536	65/19550	0.00197222	0.012261	0.00832908	4077/54332/5189/91452/8540/847/2180	7
CC	GO:0005802	trans-Golgi network	16/536	259/19550	0.00220525	0.0135465	0.00920234	120892/55062/399687/2896/26960/22796/25839/10565/2803/9469/2316/4430/6616/666/23062/10981	16
CC	GO:0042827	platelet dense granule	4/536	21/19550	0.00230704	0.0140051	0.00951387	3708/10257/89781/3959	4
CC	GO:0030139	endocytic vesicle	19/536	336/19550	0.00246058	0.0146523	0.00995353	7316/5337/3107/928/8773/8673/8417/11151/3320/9788/5880/4646/2317/7791/4641/1956/4846/10578/10981	19
CC	GO:0005758	mitochondrial intermembrane space	8/536	86/19550	0.00247045	0.0146523	0.00995353	6622/4077/4833/54205/10628/7064/4719/847	8
CC	GO:0031258	lamellipodium membrane	4/536	22/19550	0.00275928	0.0161794	0.0109909	81704/23224/960/1072	4
CC	GO:0016324	apical plasma membrane	20/536	367/19550	0.00293386	0.0170098	0.011555	684/6712/4008/59341/4363/10057/6558/5337/10257/928/9497/482/960/5243/476/3570/4478/1956/2335/5144	20
CC	GO:0016529	sarcoplasmic reticulum	7/536	70/19550	0.00302106	0.0173207	0.0117662	3099/3710/3708/6786/23224/813/444	7
CC	GO:0032154	cleavage furrow	6/536	53/19550	0.00318092	0.0180369	0.0122527	4627/3688/4638/29127/4628/55165	6
CC	GO:0044291	cell-cell contact zone	7/536	72/19550	0.00354298	0.0198715	0.013499	3728/3688/83700/476/7414/79026/29109	7
CC	GO:0071006	U2-type catalytic step 1 spliceosome	3/536	12/19550	0.00374793	0.0205738	0.013976	10594/27339/22794	3
CC	GO:0071012	catalytic step 1 spliceosome	3/536	12/19550	0.00374793	0.0205738	0.013976	10594/27339/22794	3
CC	GO:0070821	tertiary granule membrane	7/536	73/19550	0.00382834	0.0207939	0.0141256	2040/5337/8773/8673/3687/7226/6616	7
CC	GO:0030057	desmosome	4/536	25/19550	0.00447199	0.0240369	0.0163286	84260/3728/83700/5411	4
CC	GO:0045335	phagocytic vesicle	10/536	137/19550	0.00453627	0.0241311	0.0163926	3107/8773/8673/11151/5880/2317/7791/4641/10578/10981	10
CC	GO:0010494	cytoplasmic stress granule	7/536	76/19550	0.00478965	0.0249905	0.0169764	5563/23435/26986/10642/1153/22794/4154	7
CC	GO:0030016	myofibril	14/536	231/19550	0.0047947	0.0249905	0.0169764	4077/3728/667/2023/23603/23224/29766/4604/2316/2317/7414/2318/7171/79026	14
CC	GO:0098791	Golgi apparatus subcompartment	20/536	384/19550	0.00485372	0.0250452	0.0170136	120892/55062/2589/399687/2896/26960/22796/25839/10565/2802/2803/2804/25963/9469/2316/4430/6616/666/23062/10981	20
CC	GO:0005875	microtubule associated complex	11/536	161/19550	0.0049256	0.0251644	0.0170946	10013/7531/547/7804/4130/1778/59/72/10749/332/3801	11
CC	GO:0005770	late endosome	16/536	282/19550	0.00505545	0.0255746	0.0173732	10013/120892/4077/55240/684/22879/1317/55048/5337/2896/137492/8673/79443/8417/302/1956	16
CC	GO:0046930	pore complex	4/536	26/19550	0.00517225	0.0259115	0.017602	7416/291/596/581	4
CC	GO:0031301	integral component of organelle membrane	20/536	387/19550	0.00528184	0.0262061	0.0178022	139341/291/55288/664/54332/51566/1374/57142/27069/6786/3930/8879/3107/9900/3895/7355/51000/60386/5027/126129	20
CC	GO:0036464	cytoplasmic ribonucleoprotein granule	14/536	236/19550	0.00577185	0.0283645	0.0192684	5563/60/23435/4137/9513/203068/26986/10642/4691/1153/8826/9118/22794/4154	14
CC	GO:0005776	autophagosome	8/536	100/19550	0.00622284	0.0302923	0.020578	10241/120892/55062/4077/23710/79735/79443/94241	8
CC	GO:0005640	nuclear outer membrane	4/536	28/19550	0.00678496	0.03272	0.0222272	6622/3710/23224/666	4
CC	GO:0035580	specific granule lumen	6/536	62/19550	0.00693154	0.0331174	0.0224971	6709/3728/4790/1509/7414/4317	6
CC	GO:0002102	podosome	4/536	29/19550	0.00770304	0.0361979	0.0245898	7412/85477/7414/7171	4
CC	GO:0055037	recycling endosome	12/536	195/19550	0.00771661	0.0361979	0.0245898	79735/1317/3688/3107/11188/27342/8673/8417/56850/387849/7124/666	12
CC	GO:0071007	U2-type catalytic step 2 spliceosome	4/536	30/19550	0.00869914	0.0404393	0.027471	10594/1659/27339/23524	4
CC	GO:0031941	filamentous actin	4/536	31/19550	0.00977576	0.0450383	0.0305952	83700/56940/4646/4641	4
CC	GO:0035770	ribonucleoprotein granule	14/536	254/19550	0.0106826	0.0487805	0.0331373	5563/60/23435/4137/9513/203068/26986/10642/4691/1153/8826/9118/22794/4154	14
MF	GO:0003779	actin binding	51/528	441/18368	1.9218e-17	1.50284e-14	1.21781e-14	6622/10013/120892/4627/6709/6712/667/26064/59341/23603/399687/3688/1730/23224/29766/85477/4137/11151/4638/4629/4130/9788/4604/22885/7224/23500/4646/7114/7402/133746/7739/4082/1072/2316/2317/5034/4478/4628/5216/7414/2318/8826/4641/5358/7094/7171/29109/4430/1956/4846/4649	51
MF	GO:0051015	actin filament binding	28/528	217/18368	3.05923e-11	1.19616e-08	9.69294e-09	4627/6709/6712/59341/23603/399687/23224/85477/11151/4629/22885/4646/7402/7739/4082/1072/2316/2317/4628/2318/8826/4641/5358/7094/7171/29109/4430/1956	28
MF	GO:0031625	ubiquitin protein ligase binding	32/528	297/18368	1.43338e-10	3.73635e-08	3.02771e-08	9927/7316/7157/10013/596/9529/23710/3303/7531/23586/57142/10628/7345/322/3304/5566/9636/1152/3320/203068/841/5243/672/2821/7167/7414/22794/1956/8454/10010/666/56254	32
MF	GO:0044389	ubiquitin-like protein ligase binding	32/528	316/18368	6.98817e-10	1.36619e-07	1.10707e-07	9927/7316/7157/10013/596/9529/23710/3303/7531/23586/57142/10628/7345/322/3304/5566/9636/1152/3320/203068/841/5243/672/2821/7167/7414/22794/1956/8454/10010/666/56254	32
MF	GO:0045296	cadherin binding	32/528	332/18368	2.39946e-09	3.75276e-07	3.041e-07	3303/4627/6709/7531/6712/3728/2023/57142/3688/3895/8496/29766/56829/54505/2802/5214/302/6187/9208/2316/2317/5216/7414/7223/8826/7094/79026/4430/55854/1956/90/3875	32
MF	GO:0005178	integrin binding	18/528	144/18368	1.72338e-07	2.24615e-05	1.82014e-05	4627/667/7412/3688/1525/83700/11188/928/9636/3687/7402/3553/5034/5478/7094/1956/2335/6387	18
MF	GO:0042826	histone deacetylase binding	16/528	127/18368	7.47285e-07	8.34824e-05	6.76489e-05	7157/10013/3303/7531/3304/5599/3320/3280/142/595/6421/5928/9219/10014/9314/4209	16
MF	GO:0031072	heat shock protein binding	16/528	129/18368	9.24768e-07	9.03961e-05	7.32514e-05	6622/10013/9529/7249/581/3303/3300/317/6558/7248/3304/4137/2908/9093/3654/2288	16
MF	GO:0051087	chaperone binding	14/528	107/18368	2.32282e-06	0.000201827	0.000163548	7157/9529/10469/581/2580/3300/6558/2896/7248/4137/3280/476/2335/332	14
MF	GO:0043531	ADP binding	8/528	37/18368	8.18368e-06	0.000639964	0.000518587	4627/317/399687/5230/4646/476/4628/1727	8
MF	GO:0015631	tubulin binding	26/528	375/18368	3.47978e-05	0.00224578	0.00181984	6622/10013/120892/23710/667/59341/6786/547/4137/4741/4130/51308/29127/672/4830/9126/4926/10749/6279/6280/80173/332/55835/3801/221035/57509	26
MF	GO:0002020	protease binding	14/528	135/18368	3.4944e-05	0.00224578	0.00181984	7316/7157/596/2/3688/6786/7124/302/1277/1475/2335/836/147372/29108	14
MF	GO:0048156	tau protein binding	8/528	45/18368	3.7334e-05	0.00224578	0.00181984	6622/10013/60/9344/322/3320/4130/2288	8
MF	GO:0005516	calmodulin binding	17/528	201/18368	7.36013e-05	0.00411116	0.00333143	4627/6709/59341/10645/9590/4638/4629/3782/4646/4082/4628/8826/4641/4430/1956/4846/5996	17
MF	GO:0005543	phospholipid binding	29/528	466/18368	8.83586e-05	0.00460643	0.00373276	7416/6622/55062/4833/6464/114879/6712/3710/6386/3708/5337/11188/85477/144402/114884/401548/4137/2806/308/9788/29127/302/5216/4926/8826/7094/4430/23062/146691	29
MF	GO:0003774	cytoskeletal motor activity	12/528	114/18368	0.000108382	0.00508308	0.00411901	4627/547/4629/4646/1778/4628/9126/10749/4641/4430/4649/3801	12
MF	GO:0051020	GTPase binding	21/528	291/18368	0.000111139	0.00508308	0.00411901	664/120892/7249/2023/23603/1730/2664/27342/9321/23677/2803/3320/89781/23500/302/2316/5216/8826/4641/332/23062	21
MF	GO:0008017	microtubule binding	20/528	271/18368	0.000118921	0.00508308	0.00411901	6622/10013/120892/667/59341/6786/547/4137/4741/4130/51308/29127/4926/10749/6279/6280/332/3801/221035/57509	20
MF	GO:0050786	RAGE receptor binding	4/528	10/18368	0.000123502	0.00508308	0.00411901	6279/6280/3148/6284	4
MF	GO:0048487	beta-tubulin binding	7/528	41/18368	0.000149996	0.00586485	0.00475251	6622/10013/23710/59341/29127/9126/80173	7
MF	GO:0005200	structural constituent of cytoskeleton	11/528	103/18368	0.000182996	0.00681441	0.00552197	6709/60/6712/4747/4741/203068/84617/81027/4478/7094/9118	11
MF	GO:0019838	growth factor binding	13/528	141/18368	0.000218385	0.00776259	0.00629032	6464/2/1843/6386/6187/1277/6223/3570/1956/90/93/5155/6284	13
MF	GO:0043178	alcohol binding	10/528	89/18368	0.000235012	0.0079904	0.00647492	7416/706/114879/3710/3708/6646/114884/7224/7223/10577	10
MF	GO:0001618	virus receptor activity	9/528	76/18368	0.000322142	0.0103316	0.00837207	5359/3303/1604/3688/3678/1525/3304/6510/1956	9
MF	GO:0035091	phosphatidylinositol binding	19/528	271/18368	0.000335211	0.0103316	0.00837207	55062/114879/3710/6386/3708/5337/11188/85477/401548/4137/29127/302/5216/4926/8826/7094/4430/23062/146691	19
MF	GO:0140272	exogenous protein binding	9/528	77/18368	0.000355656	0.0103316	0.00837207	5359/3303/1604/3688/3678/1525/3304/6510/1956	9
MF	GO:0004674	protein serine/threonine kinase activity	24/528	386/18368	0.000356717	0.0103316	0.00837207	120892/5563/5580/2580/10645/9344/7444/5566/5599/4831/4638/5592/7786/80216/3654/208/10000/1956/3551/90/93/5292/4117/51231	24
MF	GO:0070679	inositol 1,4,5 trisphosphate binding	4/528	13/18368	0.000392532	0.0109629	0.00888363	3710/3708/7224/7223	4
MF	GO:0031267	small GTPase binding	18/528	259/18368	0.00052862	0.0140006	0.0113452	120892/7249/23603/1730/2664/27342/9321/23677/2803/89781/23500/302/2316/5216/8826/4641/332/23062	18
MF	GO:0015562	efflux transmembrane transporter activity	4/528	14/18368	0.000537108	0.0140006	0.0113452	4363/10057/10257/5243	4
MF	GO:0097110	scaffold protein binding	8/528	67/18368	0.000650079	0.0163988	0.0132886	7531/858/3320/54210/841/3551/5144/3875	8
MF	GO:0008559	ABC-type xenobiotic transporter activity	4/528	15/18368	0.000715859	0.0174938	0.0141759	4363/10057/10257/5243	4
MF	GO:0070851	growth factor receptor binding	12/528	141/18368	0.000777979	0.0175396	0.014213	5359/6464/6386/3678/3553/3569/3570/5155/2255/3574/29108/85480	12
MF	GO:0106310	protein serine kinase activity	22/528	360/18368	0.000778837	0.0175396	0.014213	120892/5606/5563/5580/2580/10645/9344/7444/5566/5599/7786/80216/3654/8899/208/10000/3551/701/699/5292/4750/4117	22
MF	GO:0005518	collagen binding	8/528	69/18368	0.000792724	0.0175396	0.014213	1634/3688/960/5479/4322/2335/5155/147372	8
MF	GO:0042562	hormone binding	9/528	86/18368	0.000807449	0.0175396	0.014213	706/6464/1889/367/3953/2908/476/1956/90	9
MF	GO:0005126	cytokine receptor binding	18/528	271/18368	0.000895374	0.0181925	0.0147421	7040/6464/6386/3678/8567/6347/3597/7124/841/3553/3569/3570/836/6387/3574/29108/4283/85480	18
MF	GO:0015215	nucleotide transmembrane transporter activity	5/528	27/18368	0.000920489	0.0181925	0.0147421	291/10057/10257/51000/60386	5
MF	GO:0048027	mRNA 5'-UTR binding	5/528	27/18368	0.000920489	0.0181925	0.0147421	10642/4691/4628/10644/10643	5
MF	GO:0016887	ATP hydrolysis activity	18/528	272/18368	0.000933952	0.0181925	0.0147421	3303/23586/5189/547/3304/54505/22985/3320/9785/64135/84181/10521/476/4175/10749/10845/8449/1659	18
MF	GO:0048306	calcium-dependent protein binding	9/528	88/18368	0.000953825	0.0181925	0.0147421	2/55048/7804/302/6279/6280/6616/6284/140576	9
MF	GO:0050840	extracellular matrix binding	7/528	56/18368	0.00106779	0.0198813	0.0161106	1634/3688/59277/3956/302/64094/169611	7
MF	GO:0140297	DNA-binding transcription factor binding	23/528	394/18368	0.00110624	0.0201181	0.0163025	7157/55062/114548/596/23710/60/1029/2203/10413/4609/4853/322/7110/367/3280/142/8013/5468/9219/10014/9314/4209/55646	23
MF	GO:0043024	ribosomal small subunit binding	4/528	17/18368	0.00119244	0.020722	0.0167918	54505/4830/5292/219402	4
MF	GO:0070064	proline-rich region binding	4/528	17/18368	0.00119244	0.020722	0.0167918	10413/322/595/5216	4
MF	GO:0047485	protein N-terminus binding	10/528	110/18368	0.0012691	0.0214885	0.017413	7157/6622/3303/1634/6386/7248/7804/3304/142/23524	10
MF	GO:0003785	actin monomer binding	5/528	29/18368	0.00129151	0.0214885	0.017413	11151/9788/7114/5216/4846	5
MF	GO:0016504	peptidase activator activity	6/528	43/18368	0.00135431	0.0217549	0.0176288	23786/317/10845/2335/10010/29108	6
MF	GO:0046982	protein heterodimerization activity	20/528	328/18368	0.00136316	0.0217549	0.0176288	7157/596/581/7531/858/6386/3688/5296/83700/482/9513/476/3654/5034/9126/7171/3551/5155/4209/666	20
MF	GO:0098631	cell adhesion mediator activity	7/528	59/18368	0.00145886	0.0228166	0.0184891	3728/3688/1525/83700/29766/302/3875	7
MF	GO:0098918	structural constituent of synapse	4/528	18/18368	0.00149858	0.0229782	0.0186201	60/6712/4747/9118	4
MF	GO:0051879	Hsp90 protein binding	6/528	44/18368	0.00153067	0.023019	0.0186531	10013/7249/6558/7248/4137/2908	6
MF	GO:0000146	microfilament motor activity	5/528	31/18368	0.00176263	0.0260071	0.0210745	4627/4646/4628/4641/4430	5
MF	GO:0015605	organophosphate ester transmembrane transporter activity	5/528	32/18368	0.00204035	0.0295473	0.0239433	291/10057/10257/51000/60386	5
MF	GO:0005496	steroid binding	9/528	100/18368	0.00234735	0.0328604	0.026628	7416/706/114879/6646/114884/367/2908/476/10577	9
MF	GO:0030674	protein-macromolecule adaptor activity	18/528	296/18368	0.00239013	0.0328604	0.026628	120892/6464/4627/3728/4747/858/6386/8773/8673/8417/23224/4137/482/4130/2288/8826/6616/9314	18
MF	GO:0045182	translation regulator activity	11/528	140/18368	0.00240948	0.0328604	0.026628	54505/9513/26986/10642/6134/1153/1917/10644/10643/9669/219402	11
MF	GO:0008519	ammonium transmembrane transporter activity	3/528	10/18368	0.00243722	0.0328604	0.026628	9990/6560/6558	3
MF	GO:0098632	cell-cell adhesion mediator activity	6/528	49/18368	0.0026874	0.0356195	0.0288638	3728/1525/83700/29766/302/3875	6
MF	GO:0015216	purine nucleotide transmembrane transporter activity	4/528	21/18368	0.00273764	0.0356806	0.0289133	291/10057/10257/51000	4
MF	GO:0015485	cholesterol binding	6/528	50/18368	0.00298115	0.0363354	0.0294439	7416/706/114879/6646/114884/10577	6
MF	GO:0015932	nucleobase-containing compound transmembrane transporter activity	6/528	50/18368	0.00298115	0.0363354	0.0294439	291/10057/10257/7355/51000/60386	6
MF	GO:1990782	protein tyrosine kinase binding	9/528	105/18368	0.00327066	0.0363354	0.0294439	7157/6464/9802/3688/5296/3320/3687/56940/90	9
MF	GO:0030021	extracellular matrix structural constituent conferring compression resistance	4/528	22/18368	0.00327089	0.0363354	0.0294439	1634/1404/3339/2331	4
MF	GO:0072349	modified amino acid transmembrane transporter activity	4/528	22/18368	0.00327089	0.0363354	0.0294439	4363/10057/10257/6509	4
MF	GO:0022889	serine transmembrane transporter activity	3/528	11/18368	0.00328005	0.0363354	0.0294439	54407/6509/6510	3
MF	GO:0035673	oligopeptide transmembrane transporter activity	3/528	11/18368	0.00328005	0.0363354	0.0294439	4363/10057/10257	3
MF	GO:0051400	BH domain binding	3/528	11/18368	0.00328005	0.0363354	0.0294439	596/581/666	3
MF	GO:0099186	structural constituent of postsynapse	3/528	11/18368	0.00328005	0.0363354	0.0294439	60/4747/9118	3
MF	GO:0051018	protein kinase A binding	6/528	51/18368	0.00329823	0.0363354	0.0294439	120892/8165/9590/11215/10565/5566	6
MF	GO:0008022	protein C-terminus binding	13/528	189/18368	0.00329899	0.0363354	0.0294439	667/10413/4747/6386/5189/11151/3339/26986/4691/5468/4926/4641/2335	13
MF	GO:0097718	disordered domain specific binding	5/528	36/18368	0.0034765	0.0377587	0.0305973	7157/3303/3320/4926/2335	5
MF	GO:1901682	sulfur compound transmembrane transporter activity	6/528	52/18368	0.00363976	0.0389903	0.0315953	4363/10057/10257/51000/6509/60386	6
MF	GO:0003713	transcription coactivator activity	16/528	262/18368	0.00390544	0.041271	0.0334435	3728/10413/51741/322/9321/7110/4831/133746/10521/672/9219/10153/4117/55835/3148/56254	16
MF	GO:0070840	dynein complex binding	4/528	24/18368	0.00454076	0.047345	0.0383655	6622/10013/9126/4926	4
NA	hsa05418	Fluid shear stress and atherosclerosis	27/335	139/8164	8.73534e-12	2.58566e-09	1.45282e-09	7157/596/5563/7295/60/1843/59341/7412/858/5296/4790/6347/5599/3320/5880/7124/3162/7132/3553/208/10000/3551/90/4846/93/5155/4258	27
NA	hsa05131	Shigellosis	35/335	247/8164	8.48084e-11	1.05233e-08	5.91283e-09	7416/7316/664/7157/10241/55062/114548/596/3099/581/3098/5580/60/3710/54205/3688/5296/3678/3708/4790/5599/7124/960/7132/3553/5216/7414/11335/7094/208/10000/1956/3551/8454/29108	35
NA	hsa05132	Salmonella infection	35/335	249/8164	1.06655e-10	1.05233e-08	5.91283e-09	114548/596/5606/581/7295/60/54205/4609/79443/4790/5599/3320/203068/7124/4646/841/7132/84617/302/3553/1778/3569/3654/2316/2317/81027/5216/2318/79026/29109/208/10000/3551/836/29108	35
NA	hsa05417	Lipid and atherosclerosis	32/335	215/8164	1.58325e-10	1.09739e-08	6.16597e-09	7157/114548/596/5606/581/3303/3308/54205/317/7412/5296/3708/3304/4790/6347/5599/3320/7124/841/7132/3553/5468/3569/3654/208/10000/3551/4846/6648/836/10010/29108	32
NA	hsa04210	Apoptosis	25/335	136/8164	1.85369e-10	1.09739e-08	6.16597e-09	7157/596/581/6709/60/3710/54205/317/5296/3708/5783/4790/5599/7124/142/841/4000/7132/1509/208/10000/3551/836/332/10038	25
NA	hsa04933	AGE-RAGE signaling pathway in diabetic complications	20/335	100/8164	2.79083e-09	1.37681e-07	7.73599e-08	596/7040/581/5580/7412/5296/4790/6347/5599/7124/595/3553/1277/3569/208/10000/4846/2335/836/5292	20
NA	hsa05161	Hepatitis B	25/335	162/8164	8.25417e-09	3.49034e-07	1.96114e-07	7157/596/7040/5606/581/23586/54205/317/1871/4609/5296/4790/5599/7124/841/64135/3339/3569/3654/208/10000/3551/6778/836/332	25
NA	hsa05164	Influenza A	25/335	171/8164	2.53436e-08	9.37713e-07	5.2688e-07	7416/291/10241/114548/581/60/23586/90865/54205/317/3841/5296/4790/6347/7124/841/64135/7132/3553/3569/208/10000/3551/836/29108	25
NA	hsa05163	Human cytomegalovirus infection	29/335	225/8164	3.42089e-08	1.12509e-06	6.32164e-07	7157/7249/581/1029/3710/54205/1871/4609/5296/3708/7248/3107/4790/5566/6347/5880/7124/841/595/7132/3553/3569/3570/208/10000/1956/3551/836/6387	29
NA	hsa05162	Measles	22/335	139/8164	4.18008e-08	1.22152e-06	6.86347e-07	7157/596/581/3303/23586/54205/317/5296/3304/4790/5599/841/595/64135/3553/3569/3654/4478/208/10000/3551/836	22
NA	hsa05134	Legionellosis	14/335	57/8164	4.53944e-08	1.22152e-06	6.86347e-07	664/23786/3303/54205/317/3304/4790/7124/841/3553/3569/1917/836/29108	14
NA	hsa05205	Proteoglycans in cancer	27/335	205/8164	6.58023e-08	1.62312e-06	9.11997e-07	7157/7040/60/3710/1634/858/4609/3688/5296/3678/3708/5566/7124/595/960/3339/1277/2316/2317/4478/2318/8826/208/10000/1956/2335/836	27
NA	hsa04621	NOD-like receptor signaling pathway	25/335	184/8164	1.11331e-07	2.35965e-06	1.32584e-06	7416/9927/114548/596/23710/5580/7295/7531/3710/10628/3708/4790/6347/5599/3320/7124/7226/841/5027/3553/3569/3551/10010/29108/2634	25
NA	hsa05130	Pathogenic Escherichia coli infection	26/335	197/8164	1.11605e-07	2.35965e-06	1.32584e-06	114548/581/4627/60/54205/3688/4790/5599/4629/203068/7124/4646/841/7132/84617/3553/4691/3569/3654/81027/4628/4641/4430/3551/836/29108	26
NA	hsa04137	Mitophagy - animal	15/335	72/8164	1.58518e-07	3.12809e-06	1.7576e-06	139341/9927/7316/55288/664/7157/10241/23786/4077/23710/7942/79735/8887/5599/4286	15
NA	hsa01524	Platinum drug resistance	15/335	73/8164	1.92192e-07	3.55556e-06	1.99779e-06	7157/596/581/1029/54205/317/1317/5296/841/672/208/10000/836/332/4258	15
NA	hsa04932	Non-alcoholic fatty liver disease	22/335	155/8164	3.04524e-07	5.30229e-06	2.97924e-06	7040/7385/5563/4705/581/54205/5296/4790/5599/3953/7124/841/7132/3553/5468/3569/3570/4719/208/10000/3551/836	22
NA	hsa05212	Pancreatic cancer	15/335	76/8164	3.35587e-07	5.31219e-06	2.9848e-06	7157/7040/581/1029/1871/5296/5337/4790/5599/5880/595/208/10000/1956/3551	15
NA	hsa04215	Apoptosis - multiple species	10/335	32/8164	3.40985e-07	5.31219e-06	2.9848e-06	596/581/54205/317/5599/841/7132/836/332/666	10
NA	hsa04920	Adipocytokine signaling pathway	14/335	69/8164	5.82882e-07	8.62665e-06	4.84712e-06	5563/1374/10645/51703/4790/5599/3953/7124/7132/126129/208/10000/3551/2180	14
NA	hsa05169	Epstein-Barr virus infection	25/335	202/8164	6.84058e-07	9.64196e-06	5.4176e-06	7157/596/5606/581/23586/54205/317/1871/4609/5296/3107/4790/9636/5599/3280/7124/841/595/960/3569/3654/208/10000/3551/836	25
NA	hsa05222	Small cell lung cancer	16/335	92/8164	8.31216e-07	1.11836e-05	6.28384e-06	7157/596/581/54205/317/1871/4609/3688/5296/4790/595/208/10000/3551/2335/836	16
NA	hsa04218	Cellular senescence	21/335	156/8164	1.38683e-06	1.78479e-05	1.00283e-05	7416/291/7157/7249/7040/5606/1029/3710/59341/1871/4609/5296/3708/7248/3107/4790/595/5928/3569/208/10000	21
NA	hsa05210	Colorectal cancer	15/335	86/8164	1.77119e-06	2.18259e-05	1.22635e-05	7157/596/7040/581/54205/4609/5296/5599/5880/595/208/10000/1956/836/332	15
NA	hsa04066	HIF-1 signaling pathway	17/335	109/8164	1.8434e-06	2.18259e-05	1.22635e-05	596/3099/3098/2023/5296/4790/5230/2026/5160/5214/3162/3569/3570/208/10000/1956/4846	17
NA	hsa05145	Toxoplasmosis	17/335	112/8164	2.71278e-06	3.0884e-05	1.7353e-05	596/7040/5606/3303/54205/3688/3304/4790/5599/7124/841/7132/3654/208/10000/3551/836	17
NA	hsa05135	Yersinia infection	19/335	137/8164	2.83276e-06	3.10555e-05	1.74494e-05	114548/5606/60/3688/5296/3678/4790/6347/5599/5880/7124/3553/3569/3654/208/10000/3551/2335/29108	19
NA	hsa05230	Central carbon metabolism in cancer	13/335	70/8164	4.23132e-06	4.46968e-05	2.51141e-05	7157/3099/3098/4609/5296/5160/5214/27165/3418/6510/208/10000/1956	13
NA	hsa04140	Autophagy - animal	19/335	141/8164	4.37908e-06	4.46968e-05	2.51141e-05	10533/664/55062/596/23710/7249/5563/5580/10645/5296/3708/7248/8673/5566/5599/1509/208/10000/10010	19
NA	hsa04510	Focal adhesion	23/335	201/8164	7.42564e-06	7.32663e-05	4.11667e-05	596/6464/60/858/3688/5296/3678/5599/4638/5880/595/1277/2316/2317/7414/2318/7791/7094/208/10000/1956/2335/5155	23
NA	hsa05220	Chronic myeloid leukemia	13/335	76/8164	1.08964e-05	0.000104043	5.84597e-05	7157/7040/6464/581/1029/1871/4609/5296/4790/595/208/10000/3551	13
NA	hsa04211	Longevity regulating pathway	14/335	89/8164	1.36625e-05	0.000126378	7.10089e-05	7157/7249/5563/581/10645/5296/7248/4790/5566/5468/208/10000/847/6648	14
NA	hsa05170	Human immunodeficiency virus 1 infection	23/335	212/8164	1.79448e-05	0.000160959	9.04393e-05	596/5606/581/684/3710/54205/5296/3708/3107/4790/5599/5880/7124/841/7132/1072/3654/208/10000/3551/836/8454/25939	23
NA	hsa04936	Alcoholic liver disease	18/335	142/8164	1.85168e-05	0.000161205	9.05775e-05	5606/5563/1374/10645/4790/5599/7124/841/595/7132/126129/3553/3569/3654/208/10000/3551/836	18
NA	hsa01523	Antifolate resistance	8/335	30/8164	1.95922e-05	0.00016295	9.15578e-05	4363/10057/10257/4790/7124/3553/3569/3551	8
NA	hsa04625	C-type lectin receptor signaling pathway	15/335	104/8164	1.98182e-05	0.00016295	9.15578e-05	114548/5580/3710/5296/3708/4790/5599/7124/841/3553/3569/208/10000/3551/29108	15
NA	hsa05160	Hepatitis C	19/335	157/8164	2.11953e-05	0.000169562	9.52733e-05	7157/581/7531/23586/54205/317/1871/4609/5296/4790/7124/841/595/7132/208/10000/1956/3551/836	19
NA	hsa04071	Sphingolipid signaling pathway	16/335	119/8164	2.585e-05	0.000197264	0.000110838	7157/596/581/4363/5296/5337/8879/4790/5599/5880/7124/7132/1509/208/10000/4846	16
NA	hsa04010	MAPK signaling pathway	28/335	294/8164	2.59909e-05	0.000197264	0.000110838	7157/7040/5606/3303/1843/9344/4609/3304/4790/5566/4137/5599/7786/5880/7124/7132/3553/3654/2316/2317/2318/208/10000/1956/3551/836/5155/2255	28
NA	hsa04810	Regulation of actin cytoskeleton	23/335	218/8164	2.81898e-05	0.000208604	0.00011721	4627/60/3688/5296/3678/1730/85477/4638/4629/5880/3687/7114/1072/4478/4628/5216/7414/8826/1956/2335/5155/2255/6387	23
NA	hsa05218	Melanoma	12/335	72/8164	3.12058e-05	0.00022529	0.000126586	7157/581/1029/1871/5296/595/208/10000/1956/5155/4286/2255	12
NA	hsa05166	Human T-cell leukemia virus 1 infection	23/335	222/8164	3.7684e-05	0.000265582	0.000149225	7416/291/7157/706/7040/581/1029/1871/4609/5296/3107/4790/5566/5599/7124/595/7132/3569/7094/208/10000/3551/701	23
NA	hsa01522	Endocrine resistance	14/335	98/8164	4.1795e-05	0.000284968	0.000160117	7157/596/6464/581/1029/1871/4853/5296/5566/5599/595/208/10000/1956	14
NA	hsa05167	Kaposi sarcoma-associated herpesvirus infection	21/335	194/8164	4.31227e-05	0.000284968	0.000160117	7316/7157/581/3710/54205/1871/4609/5296/3708/3107/4790/5599/841/595/7132/3569/208/10000/3551/836/5155	21
NA	hsa04611	Platelet activation	16/335	124/8164	4.33228e-05	0.000284968	0.000160117	60/3710/3688/5296/3708/6786/8773/8673/5566/4638/5592/1277/7094/208/10000/4846	16
NA	hsa05152	Tuberculosis	20/335	180/8164	4.51806e-05	0.00028873	0.000162231	596/7040/581/54205/317/4790/11151/5599/2215/3687/7124/841/7132/3553/1509/3569/3654/208/10000/836	20
NA	hsa04915	Estrogen signaling pathway	17/335	138/8164	4.58456e-05	0.00028873	0.000162231	596/6464/5580/3303/3710/5296/3708/3304/5566/3320/1509/2288/208/10000/1956/4846/3875	17
NA	hsa04668	TNF signaling pathway	15/335	112/8164	4.83988e-05	0.000298459	0.000167698	5606/7412/5296/4790/6347/5599/7124/841/7132/3553/3569/208/10000/3551/836	15
NA	hsa05133	Pertussis	12/335	76/8164	5.43643e-05	0.000328405	0.000184523	114548/3688/3678/4790/5599/7124/3553/1072/3569/3654/836/29108	12
NA	hsa05142	Chagas disease	14/335	102/8164	6.56509e-05	0.00038359	0.00021553	7040/5296/4790/6347/5599/7124/841/7132/3553/3569/3654/208/10000/3551	14
NA	hsa01200	Carbon metabolism	15/335	115/8164	6.60914e-05	0.00038359	0.00021553	3099/3098/2203/2023/5230/2026/2806/5160/5214/3418/8801/2821/7167/847/50	15
NA	hsa05012	Parkinson disease	25/335	266/8164	8.81293e-05	0.000501659	0.000281871	7416/9927/7316/291/7157/6622/120892/7385/4705/581/7295/1843/3710/54205/317/7345/3708/5566/4137/5599/203068/84617/81027/4719/836	25
NA	hsa04657	IL-17 signaling pathway	13/335	94/8164	0.000110325	0.000616154	0.000346203	4790/6347/5599/3320/7124/841/3553/3569/6279/6280/3551/4322/836	13
NA	hsa05020	Prion disease	25/335	273/8164	0.000133715	0.000732958	0.000411833	7416/291/7385/4705/581/5580/3303/3710/54205/317/858/5296/3708/3304/5566/5599/203068/5880/7124/84617/3553/3569/81027/4719/836	25
NA	hsa05215	Prostate cancer	13/335	97/8164	0.00015279	0.000822286	0.000462024	7157/596/1871/5296/367/4790/3320/595/208/10000/1956/3551/5155	13
NA	hsa04115	p53 signaling pathway	11/335	73/8164	0.000171078	0.00090427	0.000508089	7157/596/7249/55240/581/1029/54205/317/841/595/836	11
NA	hsa05171	Coronavirus disease - COVID-19	22/335	232/8164	0.000205764	0.00106853	0.000600383	114548/23586/5296/4790/6347/9636/5599/7124/64135/7132/6136/3553/6134/6187/3569/3654/6223/3570/1956/3551/4736/6173	22
NA	hsa05214	Glioma	11/335	75/8164	0.000218852	0.0011169	0.00062756	7157/6464/581/1029/1871/5296/595/208/10000/1956/5155	11
NA	hsa05022	Pathways of neurodegeneration - multiple diseases	36/335	476/8164	0.000251809	0.00126331	0.000709828	7416/9927/7316/291/6622/120892/55062/596/7385/5606/4705/581/6712/23435/3710/54205/317/4747/7345/3708/4790/4137/5599/4741/203068/7124/841/7132/84617/3553/3569/81027/4719/847/836/10010	36
NA	hsa04217	Necroptosis	17/335	159/8164	0.000267683	0.00132057	0.000741998	7416/291/114548/596/581/90865/2752/5599/3320/7124/142/841/7132/3553/5478/6778/29108	17
NA	hsa04068	FoxO signaling pathway	15/335	131/8164	0.000290393	0.00140912	0.000791754	664/23710/7040/5563/5296/5599/595/3569/208/10000/1956/3551/847/6648/3276	15
NA	hsa04620	Toll-like receptor signaling pathway	13/335	104/8164	0.000309638	0.00147827	0.000830609	5606/5296/4790/5599/7124/841/3553/3569/3654/208/10000/3551/4283	13
NA	hsa00010	Glycolysis / Gluconeogenesis	10/335	67/8164	0.000364685	0.00171344	0.000962745	3099/3098/2203/2023/5230/2026/5160/5214/2821/7167	10
NA	hsa04152	AMPK signaling pathway	14/335	121/8164	0.000413239	0.00191123	0.00107388	7249/5563/2203/1374/10645/5296/7248/3953/5214/595/126129/5468/208/10000	14
NA	hsa04931	Insulin resistance	13/335	108/8164	0.000449712	0.00204792	0.00115068	5563/5580/1374/5296/4790/5599/7124/7132/3569/208/10000/3551/4846	13
NA	hsa05010	Alzheimer disease	30/335	384/8164	0.000489307	0.00219447	0.00123302	7416/291/6622/55062/7385/4705/3710/54205/317/57142/5296/3708/322/10313/4790/4137/5599/203068/7124/841/7132/84617/3553/3569/81027/4719/208/10000/3551/836	30
NA	hsa04973	Carbohydrate digestion and absorption	8/335	47/8164	0.000572294	0.00252834	0.00142062	3099/3098/5296/482/476/280/208/10000	8
NA	hsa05415	Diabetic cardiomyopathy	19/335	203/8164	0.000651366	0.00283536	0.00159312	7416/291/7040/7385/4705/5580/5296/4790/5160/5599/5166/5880/142/1509/1277/4719/208/10000/4846	19
NA	hsa05416	Viral myocarditis	9/335	60/8164	0.00068811	0.00295189	0.0016586	60/1604/54205/3107/1525/5880/841/595/836	9
NA	hsa04213	Longevity regulating pathway - multiple species	9/335	62/8164	0.000878671	0.00371552	0.00208767	5563/3303/5296/3304/5566/208/10000/847/6648	9
NA	hsa05206	MicroRNAs in cancer	25/335	310/8164	0.000917103	0.00382341	0.00214829	7157/596/6464/1029/4363/1871/4609/4853/5296/3678/4790/27165/3162/595/960/5243/10642/4082/672/1956/3551/836/5155/5292/10014	25
NA	hsa05014	Amyotrophic lateral sclerosis	28/335	364/8164	0.000958768	0.00392761	0.00220684	7416/7157/10013/55062/596/7385/5606/4705/581/60/23435/3710/54205/317/4747/81929/4741/203068/7124/7132/9782/84617/81027/5216/4719/847/836/10010	28
NA	hsa04630	JAK-STAT signaling pathway	16/335	162/8164	0.000968634	0.00392761	0.00220684	596/4609/5296/3953/3597/595/3569/3570/208/10000/1956/6778/5155/5292/3574/85480	16
NA	hsa04722	Neurotrophin signaling pathway	13/335	119/8164	0.00113727	0.00449992	0.0025284	7157/596/6464/581/5580/7531/5296/4790/5599/3654/208/10000/3551	13
NA	hsa05226	Gastric cancer	15/335	149/8164	0.00114018	0.00449992	0.0025284	7157/596/7040/6464/581/3728/1871/4609/5296/595/5243/208/10000/1956/2255	15
NA	hsa04919	Thyroid hormone signaling pathway	13/335	121/8164	0.00132761	0.00517068	0.00290529	7157/7249/60/4609/4853/5296/5566/482/5214/595/476/208/10000	13
NA	hsa01521	EGFR tyrosine kinase inhibitor resistance	10/335	79/8164	0.00137071	0.00526923	0.00296066	596/6464/581/5296/3569/3570/208/10000/1956/5155	10
NA	hsa04922	Glucagon signaling pathway	12/335	107/8164	0.00138994	0.00527466	0.00296371	5563/3710/2203/1374/3708/5566/5160/5214/126129/208/10000/3276	12
NA	hsa05221	Acute myeloid leukemia	9/335	67/8164	0.00154726	0.00579732	0.00325739	3728/4609/5296/4790/595/208/10000/3551/5292	9
NA	hsa04622	RIG-I-like receptor signaling pathway	9/335	70/8164	0.00211313	0.00781859	0.00439309	23586/4790/9636/5599/7124/841/64135/3551/10010	9
NA	hsa05231	Choline metabolism in cancer	11/335	98/8164	0.00216232	0.00790183	0.00443986	7249/5296/5337/8526/7248/5599/5880/208/10000/1956/5155	11
NA	hsa04380	Osteoclast differentiation	13/335	128/8164	0.0022146	0.00799415	0.00449173	7040/5296/4790/5599/2215/7124/7132/3553/5468/208/10000/3551/4286	13
NA	hsa05213	Endometrial cancer	8/335	58/8164	0.00235806	0.00836556	0.00470042	7157/581/4609/5296/595/208/10000/1956	8
NA	hsa04926	Relaxin signaling pathway	13/335	129/8164	0.00237401	0.00836556	0.00470042	7040/6464/5296/4790/5566/5599/1277/59/208/10000/1956/4322/4846	13
NA	hsa04930	Type II diabetes mellitus	7/335	46/8164	0.00247578	0.00862154	0.00484425	3099/3098/5580/5296/5599/7124/3551	7
NA	hsa05223	Non-small cell lung cancer	9/335	72/8164	0.00257423	0.00886014	0.00497831	7157/581/1029/1871/5296/595/208/10000/1956	9
NA	hsa04151	PI3K-Akt signaling pathway	26/335	354/8164	0.00277003	0.00936601	0.00526255	7157/596/7249/5563/7531/4609/3688/5296/3678/7248/4790/3320/595/672/1277/3569/3570/208/10000/1956/3551/4846/2335/5155/2255/3574	26
NA	hsa05224	Breast cancer	14/335	147/8164	0.00278449	0.00936601	0.00526255	7157/6464/581/1871/4609/4853/5296/3280/595/672/208/10000/1956/2255	14
NA	hsa05146	Amoebiasis	11/335	102/8164	0.00297291	0.00988744	0.00555553	7040/5296/4790/5566/7124/3553/1277/3569/7414/2335/836	11
NA	hsa01230	Biosynthesis of amino acids	9/335	75/8164	0.00341172	0.0112208	0.00630469	2023/5230/2752/2026/2806/5214/3418/7167/50	9
NA	hsa04064	NF-kappa B signaling pathway	11/335	104/8164	0.00346134	0.0112589	0.00632611	596/23586/7412/4790/7124/142/7132/3553/3654/3551/6387	11
NA	hsa05143	African trypanosomiasis	6/335	37/8164	0.00361303	0.0116245	0.00653156	7412/7064/7124/8542/3553/3569	6
NA	hsa05225	Hepatocellular carcinoma	15/335	168/8164	0.00372076	0.0118424	0.006654	7157/7040/6464/581/60/1029/1871/4609/5296/3162/595/208/10000/1956/4258	15
NA	hsa04623	Cytosolic DNA-sensing pathway	8/335	63/8164	0.00399059	0.0125233	0.00703654	23586/90865/4790/11128/3553/3569/3551/29108	8
NA	hsa04910	Insulin signaling pathway	13/335	137/8164	0.00401929	0.0125233	0.00703654	7249/3099/6464/5563/3098/2203/5296/7248/5566/5599/208/10000/3551	13
NA	hsa04929	GnRH secretion	8/335	64/8164	0.0044021	0.0135731	0.00762644	3710/5296/3708/3782/7224/7223/208/10000	8
NA	hsa04371	Apelin signaling pathway	13/335	139/8164	0.00454939	0.0138827	0.00780037	5563/3710/3708/5566/4638/595/8862/59/208/10000/4846/10014/4209	13
NA	hsa05208	Chemical carcinogenesis - reactive oxygen species	18/335	223/8164	0.0046249	0.0139691	0.00784892	7416/291/7385/4705/5580/5296/5337/4790/5599/3162/4719/208/10000/1956/3551/847/6648/4258	18
NA	hsa05165	Human papillomavirus infection	24/335	331/8164	0.00468621	0.0140113	0.00787264	7157/7249/581/3688/4853/5296/3678/7248/3107/4790/5566/9636/3280/7124/841/595/7132/1277/208/10000/1956/3551/2335/836	24
NA	hsa04110	Cell cycle	12/335	126/8164	0.00545504	0.0161469	0.00907259	7157/7040/7531/1029/1871/4609/595/9126/4175/701/699/8454	12
NA	hsa04216	Ferroptosis	6/335	41/8164	0.00609136	0.0176769	0.00993224	10533/7157/55240/51703/3162/2180	6
NA	hsa05219	Bladder cancer	6/335	41/8164	0.00609136	0.0176769	0.00993224	7157/1029/1871/4609/595/1956	6
NA	hsa05207	Chemical carcinogenesis - receptor activation	17/335	212/8164	0.00623267	0.0177885	0.00999499	596/3841/4609/4853/5296/367/4790/5566/3320/595/208/10000/1956/332/2255/9314/4258	17
NA	hsa04666	Fc gamma R-mediated phagocytosis	10/335	97/8164	0.00625003	0.0177885	0.00999499	5580/5296/5337/85477/2215/5880/4082/1072/208/10000	10
NA	hsa03040	Spliceosome	13/335	147/8164	0.00725965	0.0204653	0.011499	10594/3303/3304/11338/51729/22985/9785/10992/8449/1659/10291/27339/58517	13
NA	hsa04270	Vascular smooth muscle contraction	12/335	134/8164	0.0088247	0.0246426	0.0138461	5580/4627/3710/3708/5566/4638/5592/4629/797/59/4628/72	12
NA	hsa04540	Gap junction	9/335	88/8164	0.00976155	0.0270039	0.0151729	3710/3708/5566/5592/203068/84617/81027/1956/5155	9
NA	hsa00051	Fructose and mannose metabolism	5/335	33/8164	0.0104026	0.0285109	0.0160196	3099/3098/2203/5214/7167	5
NA	hsa05410	Hypertrophic cardiomyopathy	9/335	90/8164	0.0112386	0.0305017	0.0171382	7040/5563/60/3688/3678/7124/4000/3569/7171	9
NA	hsa00220	Arginine biosynthesis	4/335	22/8164	0.0113351	0.0305017	0.0171382	2752/2806/27165/4846	4
NA	hsa04971	Gastric acid secretion	8/335	76/8164	0.0122843	0.0327581	0.018406	60/3710/3708/5566/482/4638/476/760	8
NA	hsa05100	Bacterial invasion of epithelial cells	8/335	77/8164	0.0132355	0.0345003	0.019385	6464/60/858/3688/5296/3678/7414/2335	8
NA	hsa05140	Leishmaniasis	8/335	77/8164	0.0132355	0.0345003	0.019385	7040/3688/4790/2215/7124/3553/3654/1917	8
NA	hsa04964	Proximal tubule bicarbonate reclamation	4/335	23/8164	0.0132873	0.0345003	0.019385	482/27165/476/760	4
NA	hsa05017	Spinocerebellar ataxia	12/335	143/8164	0.0143548	0.0367846	0.0206684	7416/291/55062/6712/3710/54205/5296/3708/5599/115209/208/10000	12
NA	hsa00520	Amino sugar and nucleotide sugar metabolism	6/335	49/8164	0.0144156	0.0367846	0.0206684	3099/3098/7358/2821/1727/54187	6
NA	hsa05144	Malaria	6/335	50/8164	0.0158336	0.0400577	0.0225075	7040/7412/6347/7124/3553/3569	6
NA	hsa01250	Biosynthesis of nucleotide sugars	5/335	37/8164	0.0167262	0.0416046	0.0233767	3099/3098/7358/2821/54187	5
NA	hsa05216	Thyroid cancer	5/335	37/8164	0.0167262	0.0416046	0.0233767	7157/581/4609/595/5468	5
NA	hsa04750	Inflammatory mediator regulation of TRP channels	9/335	98/8164	0.01886	0.0465212	0.0261392	5606/5580/3710/59341/5296/3708/5566/5599/3553	9
NA	hsa04640	Hematopoietic cell lineage	9/335	99/8164	0.0200254	0.0489878	0.0275251	1604/3678/928/7124/960/3553/3569/3570/3574	9
NA	hsa05203	Viral carcinogenesis	15/335	204/8164	0.0204826	0.0496956	0.0279228	7157/10013/581/7531/1029/5296/3107/85477/4790/5566/841/595/9093/836/10014	15
NA	hsa04664	Fc epsilon RI signaling pathway	7/335	68/8164	0.0208655	0.050213	0.0282136	5606/5296/5599/5880/7124/208/10000	7
NA	hsa04917	Prolactin signaling pathway	7/335	70/8164	0.0240832	0.0574888	0.0323017	6464/5296/4790/5599/595/208/10000	7
NA	hsa05016	Huntington disease	20/335	306/8164	0.0264221	0.0625675	0.0351553	7416/291/7157/55062/7385/4705/581/54205/317/3708/5599/203068/7052/841/84617/5468/81027/4719/6648/836	20
NA	hsa04928	Parathyroid hormone synthesis, secretion and action	9/335	106/8164	0.0296789	0.0697219	0.0391752	596/3710/3708/5337/5566/1956/4322/5144/4209	9
NA	hsa00020	Citrate cycle (TCA cycle)	4/335	30/8164	0.0328817	0.0761948	0.0428121	5160/3418/8801/50	4
NA	hsa04659	Th17 cell differentiation	9/335	108/8164	0.0329491	0.0761948	0.0428121	7040/4790/5599/3320/3553/3569/3570/3551/6778	9
NA	hsa04970	Salivary secretion	8/335	92/8164	0.0346716	0.0795565	0.044701	3710/6558/3708/5566/482/5592/476/280	8
NA	hsa04912	GnRH signaling pathway	8/335	93/8164	0.0366397	0.0834259	0.0468751	5606/5580/3710/3708/5337/5566/5599/1956	8
NA	hsa04350	TGF-beta signaling pathway	8/335	94/8164	0.0386819	0.0874033	0.0491099	7040/1634/4609/7124/90/93/8454/2331	8
NA	hsa01210	2-Oxocarboxylic acid metabolism	3/335	19/8164	0.040747	0.091372	0.0513399	2806/3418/50	3
NA	hsa04022	cGMP-PKG signaling pathway	12/335	167/8164	0.041713	0.0928349	0.0521619	7416/291/3710/3708/482/4638/5592/476/208/10000/4846/4209	12
NA	hsa05414	Dilated cardiomyopathy	8/335	96/8164	0.0429917	0.0949667	0.0533597	7040/60/3688/3678/5566/7124/4000/7171	8
NA	hsa04670	Leukocyte transendothelial migration	9/335	114/8164	0.0442365	0.0969925	0.0544979	60/7412/3688/5296/83700/5880/4478/7414/6387	9
NA	hsa04530	Tight junction	12/335	169/8164	0.04501	0.097963	0.0550432	5563/4627/60/3308/3688/83700/5566/5599/4629/595/4478/4628	12
NA	hsa04145	Phagosome	11/335	152/8164	0.0478128	0.103304	0.0580439	60/3688/3678/3107/8417/11151/2215/203068/84617/1778/81027	11
NA	hsa05321	Inflammatory bowel disease	6/335	65/8164	0.0496152	0.106421	0.0597956	7040/4790/7124/3553/3569/6778	6
NA	hsa04146	Peroxisome	7/335	82/8164	0.0506315	0.10782	0.0605814	51703/5189/3418/8540/847/6648/2180	7
NA	hsa04921	Oxytocin signaling pathway	11/335	154/8164	0.0516713	0.109248	0.061384	5563/60/3710/10645/3708/5566/4638/7226/595/1956/4846	11
NA	hsa04714	Thermogenesis	15/335	232/8164	0.0542486	0.113883	0.0639886	7249/7385/5606/5563/4705/60/1374/51703/7248/5566/5592/126129/5468/4719/2180	15
NA	hsa04150	mTOR signaling pathway	11/335	156/8164	0.0557346	0.116179	0.0652785	7249/5563/5296/7248/79726/81929/7124/7132/208/10000/3551	11
NA	hsa04979	Cholesterol metabolism	5/335	51/8164	0.0568795	0.117737	0.0661535	7416/706/114879/6646/10577	5
NA	hsa04972	Pancreatic secretion	8/335	102/8164	0.0577816	0.118121	0.0663696	3710/6558/3708/482/1359/476/760/280	8
NA	hsa04935	Growth hormone synthesis, secretion and action	9/335	120/8164	0.0578634	0.118121	0.0663696	6464/5606/3710/5296/3708/5566/5599/208/10000	9
NA	hsa00500	Starch and sucrose metabolism	4/335	36/8164	0.0584682	0.118538	0.066604	3099/3098/2821/280	4
NA	hsa04012	ErbB signaling pathway	7/335	85/8164	0.0593548	0.119517	0.067154	6464/4609/5296/5599/208/10000/1956	7
NA	hsa05120	Epithelial cell signaling in Helicobacter pylori infection	6/335	70/8164	0.0666492	0.133298	0.0748974	83700/4790/5599/1956/3551/836	6
NA	hsa04512	ECM-receptor interaction	7/335	88/8164	0.0689499	0.136974	0.0769628	3688/3678/9900/960/3339/1277/2335	7
NA	hsa04520	Adherens junction	6/335	71/8164	0.0704186	0.138959	0.0780782	60/4008/5880/7414/8826/1956	6
NA	hsa05235	PD-L1 expression and PD-1 checkpoint pathway in cancer	7/335	89/8164	0.0723431	0.141812	0.0796808	5606/5296/4790/208/10000/1956/3551	7
NA	hsa04072	Phospholipase D signaling pathway	10/335	148/8164	0.0827649	0.161174	0.0905599	7249/6464/5296/5337/8526/7248/208/10000/1956/5155	10
NA	hsa04923	Regulation of lipolysis in adipocytes	5/335	57/8164	0.0834471	0.16144	0.0907096	5296/5566/5592/208/10000	5
NA	hsa03320	PPAR signaling pathway	6/335	75/8164	0.0866992	0.165568	0.0930287	7316/1374/51703/126129/5468/2180	6
NA	hsa04918	Thyroid hormone synthesis	6/335	75/8164	0.0866992	0.165568	0.0930287	3710/3708/5566/482/9601/476	6
NA	hsa04310	Wnt signaling pathway	11/335	170/8164	0.0901238	0.171004	0.0960834	7157/4609/81839/5566/5599/6424/5880/23500/595/8454/7090	11
NA	hsa04613	Neutrophil extracellular trap formation	12/335	190/8164	0.0908102	0.171209	0.0961986	7416/291/10533/10013/60/5296/4790/2215/5880/208/10000/10014	12
NA	hsa05332	Graft-versus-host disease	4/335	42/8164	0.0920913	0.172526	0.0969382	3107/7124/3553/3569	4
NA	hsa04370	VEGF signaling pathway	5/335	59/8164	0.0935389	0.174135	0.0978427	5296/5880/208/10000/4846	5
NA	hsa04062	Chemokine signaling pathway	12/335	192/8164	0.0962833	0.178124	0.100084	6464/5580/5296/4790/5566/6347/5880/208/10000/3551/6387/4283	12
NA	hsa00071	Fatty acid degradation	4/335	43/8164	0.0984297	0.180964	0.10168	1374/51703/126129/2180	4
NA	hsa04612	Antigen processing and presentation	6/335	78/8164	0.100154	0.182997	0.102822	3303/3308/3107/3304/3320/7124	6
NA	hsa02010	ABC transporters	4/335	45/8164	0.111694	0.202831	0.113966	4363/10057/10257/5243	4
NA	hsa03250	Viral life cycle - HIV-1	5/335	63/8164	0.115488	0.208161	0.116961	684/4130/4300/5478/25939	5
NA	hsa04061	Viral protein interaction with cytokine and cytokine receptor	7/335	100/8164	0.116035	0.208161	0.116961	6347/7124/7132/3569/3570/6387/4283	7
NA	hsa04662	B cell receptor signaling pathway	6/335	82/8164	0.119698	0.213437	0.119925	5296/4790/5880/208/10000/3551	6
NA	hsa00030	Pentose phosphate pathway	3/335	30/8164	0.123333	0.217302	0.122097	2203/5214/2821	3
NA	hsa00630	Glyoxylate and dicarboxylate metabolism	3/335	30/8164	0.123333	0.217302	0.122097	2752/847/50	3
NA	hsa04914	Progesterone-mediated oocyte maturation	7/335	102/8164	0.125198	0.219282	0.12321	5296/5566/5599/3320/208/10000/699	7
NA	hsa00052	Galactose metabolism	3/335	31/8164	0.132629	0.230931	0.129755	3099/3098/5214	3
NA	hsa04660	T cell receptor signaling pathway	7/335	104/8164	0.134718	0.233196	0.131028	5296/4790/5599/7124/208/10000/3551	7
NA	hsa04911	Insulin secretion	6/335	86/8164	0.140984	0.242624	0.136325	3710/5566/482/3782/476/6616	6
NA	hsa04136	Autophagy - other	3/335	32/8164	0.14216	0.243234	0.136668	10533/55062/23710	3
NA	hsa05110	Vibrio cholerae infection	4/335	50/8164	0.148016	0.251797	0.141479	60/6558/5566/9601	4
NA	hsa04130	SNARE interactions in vesicular transport	3/335	33/8164	0.151912	0.254536	0.143018	8773/8673/8417	3
NA	hsa05211	Renal cell carcinoma	5/335	69/8164	0.1525	0.254536	0.143018	7040/5296/208/10000/5155	5
NA	hsa00910	Nitrogen metabolism	2/335	17/8164	0.15254	0.254536	0.143018	2752/760	2
NA	hsa04015	Rap1 signaling pathway	12/335	210/8164	0.154258	0.254536	0.143018	5606/60/3688/5296/5880/5216/7094/208/10000/1956/5155/2255	12
NA	hsa04060	Cytokine-cytokine receptor interaction	16/335	295/8164	0.154709	0.254536	0.143018	7040/90865/6347/3953/3597/7124/7132/3553/3569/3570/90/93/6387/3574/4283/85480	16
NA	hsa03013	Nucleocytoplasmic transport	7/335	108/8164	0.154786	0.254536	0.143018	3841/81929/22985/1917/10250/5411/22794	7
NA	hsa04727	GABAergic synapse	6/335	89/8164	0.158019	0.256999	0.144402	23710/10243/54407/5566/2752/27165	6
NA	hsa04976	Bile secretion	6/335	89/8164	0.158019	0.256999	0.144402	10257/5566/482/5243/476/760	6
NA	hsa04710	Circadian rhythm	3/335	34/8164	0.161869	0.26182	0.147111	5563/6096/8454	3
NA	hsa05168	Herpes simplex virus 1 infection	25/335	495/8164	0.163111	0.262395	0.147434	7157/596/7249/581/684/23586/54205/317/5296/3678/7248/3107/4790/6347/7124/841/64135/7132/3553/3569/3654/208/10000/3551/836	25
NA	hsa04141	Protein processing in endoplasmic reticulum	10/335	171/8164	0.164735	0.263576	0.148097	596/581/3303/3300/3304/5599/3320/9601/5034/8454	10
NA	hsa00061	Fatty acid biosynthesis	2/335	18/8164	0.167188	0.266062	0.149494	51703/2180	2
NA	hsa04014	Ras signaling pathway	13/335	235/8164	0.168409	0.266573	0.149781	6464/5296/5337/4790/5566/5599/5880/208/10000/1956/3551/5155/2255	13
NA	hsa04114	Oocyte meiosis	8/335	131/8164	0.169684	0.267162	0.150113	7531/3710/3708/367/5566/9126/699/8454	8
NA	hsa04725	Cholinergic synapse	7/335	113/8164	0.181674	0.283604	0.159351	596/3710/5296/3708/5566/208/10000	7
NA	hsa05323	Rheumatoid arthritis	6/335	93/8164	0.182043	0.283604	0.159351	7040/6347/7124/3553/3569/6387	6
NA	hsa04020	Calcium signaling pathway	13/335	240/8164	0.187047	0.288716	0.162223	7416/291/3710/3708/6786/5566/4638/5027/1956/4846/5155/2255/444	13
NA	hsa04724	Glutamatergic synapse	7/335	114/8164	0.187275	0.288716	0.162223	3710/3708/5337/54407/5566/2752/27165	7
NA	hsa00250	Alanine, aspartate and glutamate metabolism	3/335	37/8164	0.192821	0.294202	0.165305	2752/2806/27165	3
NA	hsa04960	Aldosterone-regulated sodium reabsorption	3/335	37/8164	0.192821	0.294202	0.165305	5296/482/476	3
NA	hsa04340	Hedgehog signaling pathway	4/335	56/8164	0.196643	0.296185	0.166419	596/5566/595/8454	4
NA	hsa04024	cAMP signaling pathway	12/335	221/8164	0.196951	0.296185	0.166419	5296/5337/10257/4790/5566/482/5599/5880/476/208/10000/5144	12
NA	hsa00100	Steroid biosynthesis	2/335	20/8164	0.197123	0.296185	0.166419	3930/6646	2
NA	hsa01212	Fatty acid metabolism	4/335	57/8164	0.205186	0.306743	0.172352	1374/51703/126129/2180	4
NA	hsa03015	mRNA surveillance pathway	6/335	97/8164	0.207415	0.308313	0.173234	23435/22985/26986/10250/5411/22794	6
NA	hsa05412	Arrhythmogenic right ventricular cardiomyopathy	5/335	77/8164	0.208319	0.308313	0.173234	60/3728/3688/3678/4000	5
NA	hsa04360	Axon guidance	10/335	182/8164	0.214212	0.315457	0.177248	3688/5296/5880/22885/7224/59277/1072/7223/2050/6387	10
NA	hsa04120	Ubiquitin mediated proteolysis	8/335	142/8164	0.227763	0.333751	0.187527	7316/7325/1161/672/63893/27339/8454/7324	8
NA	hsa04978	Mineral absorption	4/335	60/8164	0.231426	0.337448	0.189605	1317/482/3162/476	4
NA	hsa04614	Renin-angiotensin system	2/335	23/8164	0.243023	0.352622	0.198131	7064/1359	2
NA	hsa04974	Protein digestion and absorption	6/335	103/8164	0.247614	0.35753	0.200888	54407/482/1359/476/1277/6510	6
NA	hsa04940	Type I diabetes mellitus	3/335	43/8164	0.258307	0.37116	0.208546	3107/7124/3553	3
NA	hsa05202	Transcriptional misregulation in cancer	10/335	193/8164	0.26893	0.384556	0.216074	7157/581/3728/4609/4790/4300/8013/5468/3569/4286	10
NA	hsa04260	Cardiac muscle contraction	5/335	87/8164	0.285565	0.406381	0.228336	7385/482/476/7171/444	5
NA	hsa04650	Natural killer cell mediated cytotoxicity	7/335	131/8164	0.291581	0.411374	0.231142	6464/5296/3107/2215/5880/7124/836	7
NA	hsa01240	Biosynthesis of cofactors	8/335	153/8164	0.291853	0.411374	0.231142	4833/10243/7358/4831/212/8564/4522/4830	8
NA	hsa04390	Hippo signaling pathway	8/335	157/8164	0.316214	0.443598	0.249248	7040/60/7531/10413/4609/7004/595/332	8
NA	hsa04658	Th1 and Th2 cell differentiation	5/335	92/8164	0.326067	0.453316	0.254708	4853/4790/5599/3551/6778	5
NA	hsa04672	Intestinal immune network for IgA production	3/335	49/8164	0.326204	0.453316	0.254708	7040/3569/6387	3
NA	hsa04392	Hippo signaling pathway - multiple species	2/335	29/8164	0.335257	0.46372	0.260554	10413/7004	2
NA	hsa00330	Arginine and proline metabolism	3/335	51/8164	0.34894	0.480401	0.269927	2806/1152/4846	3
NA	hsa04961	Endocrine and other factor-regulated calcium reabsorption	3/335	53/8164	0.371596	0.507088	0.284921	5566/482/476	3
NA	hsa04550	Signaling pathways regulating pluripotency of stem cells	7/335	143/8164	0.37175	0.507088	0.284921	4609/5296/208/10000/90/93/9314	7
NA	hsa04925	Aldosterone synthesis and secretion	5/335	98/8164	0.375361	0.509664	0.286369	3710/3708/5566/482/476	5
NA	hsa03410	Base excision repair	2/335	33/8164	0.39503	0.533922	0.299999	142/10038	2
NA	hsa03018	RNA degradation	4/335	79/8164	0.40807	0.549039	0.308493	2023/2026/5214/26986	4
NA	hsa00983	Drug metabolism - other enzymes	4/335	80/8164	0.4174	0.559016	0.314099	4833/4831/4830/4258	4
NA	hsa04261	Adrenergic signaling in cardiomyocytes	7/335	150/8164	0.419262	0.559016	0.314099	596/5566/482/476/7171/208/10000	7
NA	hsa00240	Pyrimidine metabolism	3/335	58/8164	0.427445	0.56737	0.318793	4833/4831/4830	3
NA	hsa04330	Notch signaling pathway	3/335	59/8164	0.438419	0.57934	0.325518	4853/3280/7090	3
NA	hsa04730	Long-term depression	3/335	60/8164	0.449314	0.591097	0.332124	3710/3708/5592	3
NA	hsa04934	Cushing syndrome	7/335	155/8164	0.453043	0.593366	0.333399	1029/3710/1871/3708/5566/595/1956	7
NA	hsa04144	Endocytosis	11/335	251/8164	0.455654	0.594157	0.333843	3303/858/55048/5337/3107/137492/3304/9559/10565/55680/1956	11
NA	hsa04728	Dopaminergic synapse	6/335	132/8164	0.458747	0.595567	0.334636	3710/3708/5566/5599/208/10000	6
NA	hsa05330	Allograft rejection	2/335	38/8164	0.466062	0.602421	0.338487	3107/7124	2
NA	hsa03010	Ribosome	7/335	158/8164	0.473138	0.608908	0.342132	51081/6136/6134/6187/6223/4736/6173	7
NA	hsa00360	Phenylalanine metabolism	1/335	16/8164	0.488814	0.626359	0.351937	2806	1
NA	hsa04927	Cortisol synthesis and secretion	3/335	65/8164	0.502392	0.640982	0.360154	3710/3708/5566	3
NA	hsa04726	Serotonergic synapse	5/335	115/8164	0.512564	0.651155	0.365869	1843/3710/3708/5566/836	5
NA	hsa00380	Tryptophan metabolism	2/335	42/8164	0.519209	0.656777	0.369028	8564/847	2
NA	hsa04720	Long-term potentiation	3/335	67/8164	0.522885	0.658612	0.37006	3710/3708/5566	3
NA	hsa00860	Porphyrin metabolism	2/335	43/8164	0.531936	0.667174	0.37487	212/3162	2
NA	hsa04924	Renin secretion	3/335	69/8164	0.54291	0.677108	0.380452	3710/3708/5566	3
NA	hsa04962	Vasopressin-regulated water reabsorption	2/335	44/8164	0.544432	0.677108	0.380452	5566/1778	2
NA	hsa04070	Phosphatidylinositol signaling system	4/335	97/8164	0.567833	0.692761	0.389247	3710/5296/3708/8526	4
NA	hsa04713	Circadian entrainment	4/335	97/8164	0.567833	0.692761	0.389247	3710/3708/5566/5592	4
NA	hsa00532	Glycosaminoglycan biosynthesis - chondroitin sulfate / dermatan sulfate	1/335	20/8164	0.567852	0.692761	0.389247	9469	1
NA	hsa00670	One carbon pool by folate	1/335	20/8164	0.567852	0.692761	0.389247	4522	1
NA	hsa03050	Proteasome	2/335	46/8164	0.56872	0.692761	0.389247	5696/5699	2
NA	hsa04723	Retrograde endocannabinoid signaling	6/335	148/8164	0.571079	0.692785	0.38926	4705/3710/3708/5566/5599/4719	6
NA	hsa00340	Histidine metabolism	1/335	22/8164	0.602675	0.723071	0.406277	3176	1
NA	hsa00565	Ether lipid metabolism	2/335	49/8164	0.603373	0.723071	0.406277	5337/8540	2
NA	hsa05030	Cocaine addiction	2/335	49/8164	0.603373	0.723071	0.406277	4790/5566	2
NA	hsa04977	Vitamin digestion and absorption	1/335	24/8164	0.6347	0.757545	0.425648	4363	1
NA	hsa00600	Sphingolipid metabolism	2/335	53/8164	0.64625	0.768232	0.431653	8879/7357	2
NA	hsa03460	Fanconi anemia pathway	2/335	54/8164	0.656379	0.777153	0.436665	3280/672	2
NA	hsa00790	Folate biosynthesis	1/335	26/8164	0.664151	0.780114	0.438328	10243	1
NA	hsa04950	Maturity onset diabetes of the young	1/335	26/8164	0.664151	0.780114	0.438328	3280	1
NA	hsa00601	Glycosphingolipid biosynthesis - lacto and neolacto series	1/335	27/8164	0.677976	0.789389	0.44354	2651	1
NA	hsa04966	Collecting duct acid secretion	1/335	27/8164	0.677976	0.789389	0.44354	760	1
NA	hsa01232	Nucleotide metabolism	3/335	85/8164	0.684128	0.789389	0.44354	4833/4831/4830	3
NA	hsa04610	Complement and coagulation cascades	3/335	85/8164	0.684128	0.789389	0.44354	1604/2/3687	3
NA	hsa00480	Glutathione metabolism	2/335	57/8164	0.685381	0.789389	0.44354	3418/4258	2
NA	hsa00053	Ascorbate and aldarate metabolism	1/335	30/8164	0.716139	0.821616	0.461648	7358	1
NA	hsa05310	Asthma	1/335	31/8164	0.727829	0.831805	0.467373	7124	1
NA	hsa05217	Basal cell carcinoma	2/335	63/8164	0.737359	0.838145	0.470935	7157/581	2
NA	hsa00640	Propanoate metabolism	1/335	32/8164	0.73904	0.838145	0.470935	8801	1
NA	hsa03020	RNA polymerase	1/335	34/8164	0.760099	0.858738	0.482506	11128	1
NA	hsa00040	Pentose and glucuronate interconversions	1/335	35/8164	0.769984	0.8609	0.483721	7358	1
NA	hsa00230	Purine metabolism	4/335	128/8164	0.7768	0.8609	0.483721	4833/4831/4830/5144	4
NA	hsa04514	Cell adhesion molecules	5/335	157/8164	0.778327	0.8609	0.483721	7412/3688/3107/83700/9019	5
NA	hsa00350	Tyrosine metabolism	1/335	36/8164	0.779464	0.8609	0.483721	2806	1
NA	hsa00512	Mucin type O-glycan biosynthesis	1/335	36/8164	0.779464	0.8609	0.483721	2589	1
NA	hsa03030	DNA replication	1/335	36/8164	0.779464	0.8609	0.483721	4175	1
NA	hsa00190	Oxidative phosphorylation	4/335	134/8164	0.806359	0.887295	0.498551	7385/4705/54205/4719	4
NA	hsa00260	Glycine, serine and threonine metabolism	1/335	40/8164	0.813641	0.891992	0.50119	212	1
NA	hsa03440	Homologous recombination	1/335	41/8164	0.821326	0.897094	0.504057	672	1
NA	hsa04975	Fat digestion and absorption	1/335	43/8164	0.83576	0.909504	0.51103	2806	1
NA	hsa00514	Other types of O-glycan biosynthesis	1/335	47/8164	0.861233	0.927	0.520861	2589	1
NA	hsa00620	Pyruvate metabolism	1/335	47/8164	0.861233	0.927	0.520861	5160	1
NA	hsa03420	Nucleotide excision repair	1/335	47/8164	0.861233	0.927	0.520861	1161	1
NA	hsa04742	Taste transduction	2/335	86/8164	0.873912	0.937239	0.526614	3710/5566	2
NA	hsa00270	Cysteine and methionine metabolism	1/335	51/8164	0.882766	0.939923	0.528122	2806	1
NA	hsa04913	Ovarian steroidogenesis	1/335	51/8164	0.882766	0.939923	0.528122	5566	1
NA	hsa05034	Alcoholism	5/335	187/8164	0.887981	0.940935	0.52869	10013/6464/10645/5566/10014	5
NA	hsa05320	Autoimmune thyroid disease	1/335	53/8164	0.892248	0.940935	0.52869	3107	1
NA	hsa05032	Morphine addiction	2/335	91/8164	0.893252	0.940935	0.52869	5566/5144	2
NA	hsa05150	Staphylococcus aureus infection	2/335	96/8164	0.90981	0.954429	0.536272	2215/3875	2
NA	hsa04142	Lysosome	3/335	132/8164	0.912677	0.954429	0.536272	1509/10577/23062	3
NA	hsa00564	Glycerophospholipid metabolism	2/335	98/8164	0.915736	0.954429	0.536272	5337/8526	2
NA	hsa04916	Melanogenesis	2/335	101/8164	0.923944	0.958686	0.538664	5566/4286	2
NA	hsa00561	Glycerolipid metabolism	1/335	62/8164	0.926298	0.958686	0.538664	8526	1
NA	hsa05031	Amphetamine addiction	1/335	69/8164	0.945165	0.97142	0.545819	5566	1
NA	hsa05204	Chemical carcinogenesis - DNA adducts	1/335	69/8164	0.945165	0.97142	0.545819	4258	1
NA	hsa00982	Drug metabolism - cytochrome P450	1/335	72/8164	0.951696	0.973427	0.546947	4258	1
NA	hsa00562	Inositol phosphate metabolism	1/335	73/8164	0.953696	0.973427	0.546947	7167	1
NA	hsa00980	Metabolism of xenobiotics by cytochrome P450	1/335	78/8164	0.962522	0.975707	0.548228	4258	1
NA	hsa04721	Synaptic vesicle cycle	1/335	78/8164	0.962522	0.975707	0.548228	6616	1
NA	hsa05322	Systemic lupus erythematosus	2/335	136/8164	0.977904	0.987917	0.555088	2215/7124	2
NA	hsa03008	Ribosome biogenesis in eukaryotes	1/335	109/8164	0.98993	0.996664	0.560003	55226	1
NA	hsa04080	Neuroactive ligand-receptor interaction	7/335	362/8164	0.99349	0.996858	0.560112	706/3953/797/2908/5027/8862/7425	7
NA	hsa04740	Olfactory transduction	2/335	439/8164	1	1	0.561878	5566/5592	2
NA	DOID:2621	autonomic nervous system neoplasm	46/372	375/8007	8.95672e-10	2.63254e-07	1.10703e-07	TP53/SNCA/LRRK2/BCL2/BAX/PRKCD/DUSP1/CDKN2A/ABCC1/APAF1/MYC/ITGB1/ABCC4/MADD/NFKB1/MAPT/CCL2/ENO2/MAPK8/TGM2/TNF/HMOX1/CASP8/CCND1/P2RX7/LGALS1/CD44/PVT1/ABCB1/IL1B/CFL1/CTSD/IL6/IL6R/NME1/INA/EGFR/NOS3/SOD2/SNAP25/BIRC5/KLF4/ASPH/CXCL12/LGALS3BP/PYCARD	46
NA	DOID:769	neuroblastoma	46/372	375/8007	8.95672e-10	2.63254e-07	1.10703e-07	TP53/SNCA/LRRK2/BCL2/BAX/PRKCD/DUSP1/CDKN2A/ABCC1/APAF1/MYC/ITGB1/ABCC4/MADD/NFKB1/MAPT/CCL2/ENO2/MAPK8/TGM2/TNF/HMOX1/CASP8/CCND1/P2RX7/LGALS1/CD44/PVT1/ABCB1/IL1B/CFL1/CTSD/IL6/IL6R/NME1/INA/EGFR/NOS3/SOD2/SNAP25/BIRC5/KLF4/ASPH/CXCL12/LGALS3BP/PYCARD	46
NA	DOID:850	lung disease	55/372	499/8007	1.00478e-09	2.63254e-07	1.10703e-07	TP53/BCL2/TSC2/TGFB1/BAX/PRKCD/HSPA1A/TXN/CDKN2A/HSPA4/TRPV4/ABCC1/VCAM1/TSC1/HSPA1B/NFKB1/CCL2/LEPR/HSP90AA1/MYLK/FCGR3B/TREM1/RNASE2/HPS4/NR3C1/IL13RA1/TNF/HMOX1/PARP1/CASP8/CCND1/IFIH1/P2RX7/CD44/LMNA/IL1B/PPARG/COL1A1/IL6/MYH10/CSTA/S100A9/IKBKB/ACVR1/CAT/MMP13/NOS3/SOD2/PDE4D/KRT18/MMP8/CXCL12/IL7/CXCL9/TSLP	55
NA	DOID:1192	peripheral nervous system neoplasm	47/372	396/8007	1.74263e-09	3.28897e-07	1.38307e-07	TP53/SNCA/LRRK2/BCL2/BAX/PRKCD/DUSP1/CDKN2A/ABCC1/APAF1/MYC/ITGB1/ABCC4/MADD/NFKB1/MAPT/CCL2/ENO2/MAPK8/TGM2/TNF/HMOX1/CASP8/CCND1/P2RX7/LGALS1/CD44/PVT1/ABCB1/IL1B/CFL1/CTSD/IL6/IL6R/NME1/INA/EGFR/MMP13/NOS3/SOD2/SNAP25/BIRC5/KLF4/ASPH/CXCL12/LGALS3BP/PYCARD	47
NA	DOID:0060100	musculoskeletal system cancer	50/372	439/8007	2.09222e-09	3.28897e-07	1.38307e-07	TP53/BCL2/TGFB1/BAX/PRKCD/GAK/DUSP1/CDKN2A/JUP/HSPA4/ABCC1/DCN/YAP1/MYC/UCHL1/ITGB1/GRN/WWOX/CD9/MCAM/AR/NFKB1/MAPK8/ANXA5/TNF/TMSB4X/CASP8/CCND1/LGALS1/CD44/ABCB1/ANXA2/IL1B/PPARG/BRCA1/COL1A1/IL6/ACTA2/PRDX2/IGF2BP2/IGF2BP3/EGFR/MMP13/BUB1B/FN1/SOD2/CASP3/PDGFB/BIRC5/CXCL12	50
NA	DOID:18	urinary system disease	52/372	478/8007	4.84844e-09	6.35146e-07	2.6709e-07	TP53/TSC2/TGFB1/SHC1/HSPA1A/MYH9/CD55/DDX58/DUSP1/CDKN2A/PSMB8/TRPV4/VCAM1/RTN4/MYC/ITGB1/MCAM/AKAP12/CCL2/UBD/LEPR/FCGR3B/NR3C1/TNF/HMOX1/PARP1/CCND1/P2RX7/APOL1/TNFRSF1A/PVT1/ABCB1/ANXA2/IL1B/CFL1/PPARG/CA2/IL6/IL6R/CHGA/S100A8/S100A9/EGFR/NOS3/FN1/SOD2/STAT6/CASP3/PDE4D/KRT18/FGF10/NEK1	52
NA	DOID:201	connective tissue cancer	44/372	370/8007	5.71755e-09	6.41999e-07	2.69972e-07	TP53/BCL2/BAX/PRKCD/GAK/DUSP1/CDKN2A/HSPA4/ABCC1/DCN/YAP1/MYC/UCHL1/ITGB1/WWOX/CD9/MCAM/AR/NFKB1/MAPK8/ANXA5/TNF/TMSB4X/CASP8/CCND1/CD44/ABCB1/ANXA2/IL1B/PPARG/COL1A1/IL6/ACTA2/PRDX2/IGF2BP2/IGF2BP3/EGFR/MMP13/FN1/SOD2/CASP3/PDGFB/BIRC5/CXCL12	44
NA	DOID:0070004	myeloma	40/372	323/8007	9.41863e-09	9.2538e-07	3.89138e-07	BNIP3/TP53/BCL2/TGFB1/CDKN2A/VCAM1/DAZAP2/MYC/ITGB1/ITGA5/WWOX/CD9/MCAM/AR/NFKB1/MAPK8/HSP90AA1/FCGR3B/SFRP4/TNF/IDH2/CASP8/CCND1/CD44/ABCB1/IL1B/PPARG/COL1A1/IL6/IL6R/EEF1A2/EPHB4/MMP13/FN1/SOD2/PDGFB/MMP8/BIRC5/CXCL12/TANK	40
NA	DOID:9256	colorectal cancer	37/372	287/8007	1.19167e-08	1.02983e-06	4.33062e-07	TP53/BCL2/TGFB1/SHC1/BAX/PRKCD/HSPA1A/CD55/CDKN2A/DCN/CAV2/MYC/ITGB1/ITGA5/PTPN13/NFKB1/UBD/HSP90AA1/TNF/HMOX1/TMSB4X/CASP8/CCND1/CD44/LMNA/DDX17/ABCB1/IL1B/EGFR/MMP13/SOD2/CASP3/KRT18/BIRC5/ASPH/CXCL12/LGALS3BP	37
NA	DOID:5672	large intestine cancer	37/372	288/8007	1.31022e-08	1.02983e-06	4.33062e-07	TP53/BCL2/TGFB1/SHC1/BAX/PRKCD/HSPA1A/CD55/CDKN2A/DCN/CAV2/MYC/ITGB1/ITGA5/PTPN13/NFKB1/UBD/HSP90AA1/TNF/HMOX1/TMSB4X/CASP8/CCND1/CD44/LMNA/DDX17/ABCB1/IL1B/EGFR/MMP13/SOD2/CASP3/KRT18/BIRC5/ASPH/CXCL12/LGALS3BP	37
NA	DOID:4960	bone marrow cancer	40/372	328/8007	1.46492e-08	1.04327e-06	4.38712e-07	BNIP3/TP53/BCL2/TGFB1/CDKN2A/VCAM1/DAZAP2/MYC/ITGB1/ITGA5/WWOX/CD9/MCAM/AR/NFKB1/MAPK8/HSP90AA1/FCGR3B/SFRP4/TNF/IDH2/CASP8/CCND1/CD44/ABCB1/IL1B/PPARG/COL1A1/IL6/IL6R/EEF1A2/EPHB4/MMP13/FN1/SOD2/PDGFB/MMP8/BIRC5/CXCL12/TANK	40
NA	DOID:2349	arteriosclerosis	42/372	356/8007	1.65862e-08	1.04327e-06	4.38712e-07	TP53/NLRP3/TSPO/TGFB1/TXN/CDKN2A/CPT1A/VCAM1/RTN4/ECE1/GRN/JAM3/MCAM/RTN3/AR/NFKB1/CCL2/LEPR/TNF/HMOX1/LGALS1/HSPG2/TNFRSF1A/IL1B/PPARG/CA2/IL6/ACTA2/PPIA/S100A8/S100A9/CAT/NOS3/FN1/SOD2/CASP3/PDE4D/PDGFB/HDAC5/MMP8/CXCL12/MNDA	42
NA	DOID:10283	prostate cancer	47/372	425/8007	1.73254e-08	1.04327e-06	4.38712e-07	TP53/BCL2/TGFB1/SHC1/PRPF8/BAX/PRKCD/HSPA1A/CDKN2A/JUP/ABCC1/TXNIP/MYC/ITGB1/ITGA5/ABCC4/MCAM/SGTA/AR/NFKB1/CCL2/MAPK8/SFRP4/TNF/MYO6/CASP8/CCND1/LGALS1/HSPG2/IGF2BP1/ANXA2/RPL10/PPARG/BRCA1/COL1A1/IL6/FLNA/S100A8/S100A9/EGFR/IKBKB/BUB1B/SOD2/ACO2/BIRC5/CXCL12/MAK	47
NA	DOID:1936	atherosclerosis	41/372	344/8007	1.85824e-08	1.04327e-06	4.38712e-07	TP53/NLRP3/TSPO/TGFB1/TXN/CDKN2A/CPT1A/VCAM1/RTN4/ECE1/GRN/JAM3/RTN3/AR/NFKB1/CCL2/LEPR/TNF/HMOX1/LGALS1/HSPG2/TNFRSF1A/IL1B/PPARG/CA2/IL6/ACTA2/PPIA/S100A8/S100A9/CAT/NOS3/FN1/SOD2/CASP3/PDE4D/PDGFB/HDAC5/MMP8/CXCL12/MNDA	41
NA	DOID:2348	arteriosclerotic cardiovascular disease	41/372	345/8007	2.02099e-08	1.04991e-06	4.41506e-07	TP53/NLRP3/TSPO/TGFB1/TXN/CDKN2A/CPT1A/VCAM1/RTN4/ECE1/GRN/JAM3/RTN3/AR/NFKB1/CCL2/LEPR/TNF/HMOX1/LGALS1/HSPG2/TNFRSF1A/IL1B/PPARG/CA2/IL6/ACTA2/PPIA/S100A8/S100A9/CAT/NOS3/FN1/SOD2/CASP3/PDE4D/PDGFB/HDAC5/MMP8/CXCL12/MNDA	41
NA	DOID:184	bone cancer	33/372	243/8007	2.13723e-08	1.04991e-06	4.41506e-07	TP53/BCL2/BAX/GAK/DUSP1/CDKN2A/HSPA4/ABCC1/DCN/ITGB1/WWOX/CD9/AR/NFKB1/MAPK8/ANXA5/TNF/TMSB4X/CASP8/CD44/ABCB1/ANXA2/COL1A1/ACTA2/PRDX2/IGF2BP3/EGFR/MMP13/FN1/SOD2/CASP3/PDGFB/CXCL12	33
NA	DOID:219	colon cancer	36/372	282/8007	2.46789e-08	1.14104e-06	4.79826e-07	TP53/BCL2/TGFB1/SHC1/BAX/PRKCD/HSPA1A/CDKN2A/DCN/CAV2/MYC/ITGB1/ITGA5/PTPN13/NFKB1/UBD/HSP90AA1/TNF/HMOX1/TMSB4X/CASP8/CCND1/CD44/LMNA/DDX17/ABCB1/IL1B/EGFR/MMP13/SOD2/CASP3/KRT18/BIRC5/ASPH/CXCL12/LGALS3BP	36
NA	DOID:5517	stomach carcinoma	25/372	153/8007	3.01918e-08	1.25385e-06	5.27266e-07	BNIP3/TP53/BCL2/HK2/TGFB1/BAX/CDKN2A/MYC/ITGB1/NFKB1/CCL2/HMOX1/CCND1/LGALS1/CD44/IL1B/PPARG/IL6R/S100A8/EGFR/SOD2/CASP3/BIRC5/KLF4/CXCL12	25
NA	DOID:557	kidney disease	49/372	461/8007	3.03094e-08	1.25385e-06	5.27266e-07	TSC2/TGFB1/SHC1/HSPA1A/MYH9/CD55/DDX58/DUSP1/CDKN2A/PSMB8/TRPV4/VCAM1/RTN4/MYC/ITGB1/MCAM/AKAP12/CCL2/UBD/LEPR/FCGR3B/NR3C1/TNF/HMOX1/PARP1/CCND1/P2RX7/APOL1/TNFRSF1A/PVT1/ABCB1/ANXA2/IL1B/CFL1/PPARG/CA2/IL6/IL6R/CHGA/S100A8/S100A9/EGFR/NOS3/FN1/SOD2/CASP3/PDE4D/KRT18/NEK1	49
NA	DOID:3856	male reproductive organ cancer	47/372	435/8007	3.60401e-08	1.41638e-06	5.9561e-07	TP53/BCL2/TGFB1/SHC1/PRPF8/BAX/PRKCD/HSPA1A/CDKN2A/JUP/ABCC1/TXNIP/MYC/ITGB1/ITGA5/ABCC4/MCAM/SGTA/AR/NFKB1/CCL2/MAPK8/SFRP4/TNF/MYO6/CASP8/CCND1/LGALS1/HSPG2/IGF2BP1/ANXA2/RPL10/PPARG/BRCA1/COL1A1/IL6/FLNA/S100A8/S100A9/EGFR/IKBKB/BUB1B/SOD2/ACO2/BIRC5/CXCL12/MAK	47
NA	DOID:10155	intestinal cancer	37/372	300/8007	3.93289e-08	1.47203e-06	6.19012e-07	TP53/BCL2/TGFB1/SHC1/BAX/PRKCD/HSPA1A/CD55/CDKN2A/DCN/CAV2/MYC/ITGB1/ITGA5/PTPN13/NFKB1/UBD/HSP90AA1/TNF/HMOX1/TMSB4X/CASP8/CCND1/CD44/LMNA/DDX17/ABCB1/IL1B/EGFR/MMP13/SOD2/CASP3/KRT18/BIRC5/ASPH/CXCL12/LGALS3BP	37
NA	DOID:3717	gastric adenocarcinoma	19/372	94/8007	4.37044e-08	1.56144e-06	6.56612e-07	TP53/BCL2/HK2/TGFB1/BAX/CDKN2A/MYC/NFKB1/HMOX1/CCND1/LGALS1/CD44/IL1B/PPARG/IL6R/S100A8/EGFR/CASP3/KLF4	19
NA	DOID:13515	tuberous sclerosis	10/372	25/8007	7.26627e-08	2.45567e-06	1.03265e-06	TSC2/BAX/ABCC1/TSC1/NFKB1/CCL2/TNF/ABCB1/RBBP4/IKBKB	10
NA	DOID:1485	cystic fibrosis	23/372	138/8007	7.49822e-08	2.45567e-06	1.03265e-06	TGFB1/PRKAA2/BAX/TXN/TRPV4/UCHL1/SLC4A7/NFKB1/NME2/ANXA5/TREM1/TGM2/NR3C1/TNF/HMOX1/TNFRSF1A/ABCB1/IL1B/COL1A1/IL6/FLNA/IL6R/NME1	23
NA	DOID:2320	obstructive lung disease	37/372	308/8007	7.87882e-08	2.4771e-06	1.04166e-06	BCL2/TGFB1/BAX/HSPA1A/CDKN2A/TRPV4/ABCC1/VCAM1/HSPA1B/NFKB1/CCL2/LEPR/HSP90AA1/MYLK/TREM1/RNASE2/NR3C1/IL13RA1/TNF/HMOX1/PARP1/P2RX7/IL1B/PPARG/COL1A1/IL6/CSTA/ACVR1/CAT/MMP13/NOS3/SOD2/PDE4D/KRT18/MMP8/IL7/TSLP	37
NA	DOID:5082	liver cirrhosis	30/372	220/8007	8.78852e-08	2.65684e-06	1.11725e-06	TP53/SNCA/BCL2/TGFB1/STEAP3/BAX/CDKN2A/ABCC1/VCAM1/CAV2/ITGB1/ABCC4/PTPN13/NFKB1/TNF/CCND1/APLN/ANXA2/IL1B/PPARG/IL6/EGFR/FN1/SOD2/CASP3/KRT18/BIRC5/CXCL12/CXCL9/GNLY	30
NA	DOID:680	tauopathy	46/372	434/8007	9.16648e-08	2.66846e-06	1.12213e-06	TP53/SNCA/LRRK2/TSC2/TGFB1/BAX/HK1/A2M/CDKN2A/TARDBP/ENO1/NEFL/RTN4/UCHL1/ITGB1/GRN/SOAT1/RTN3/MAPT/CCL2/GLUL/ENO2/CKB/MAPK8/NEFM/HSP90AA1/HNMT/TNF/HMOX1/PARP1/HSPG2/TNFRSF1A/ABCB1/IL1B/MTHFD1/CTSD/PPARG/IL6/CHGA/CHGB/S100A9/ZC3H14/NOS3/SOD2/CASP3/CXCL9	46
NA	DOID:4450	renal cell carcinoma	39/372	342/8007	1.40883e-07	3.82488e-06	1.60843e-06	TP53/BCL2/TGFB1/BAX/BST2/DUSP1/CDKN2A/JUP/HSPA4/ABCC1/APAF1/MYC/UCHL1/ITGB1/NOTCH2/SOAT1/LRIG1/AR/NFKB1/CCL2/FCGR3B/TNF/CASP8/CCND1/CD44/ABCB1/SFPQ/PPARG/IL6/PFN1/TRPC4/IGF2BP3/EGFR/MMP13/SOD2/KRT18/MITF/BIRC5/CXCL12	39
NA	DOID:423	myopathy	43/372	398/8007	1.45988e-07	3.82488e-06	1.60843e-06	SLC25A4/TP53/SNCA/SPATA18/BCL2/TGFB1/PRKCD/TXN/SPTAN1/CDKN2A/TARDBP/TRPV4/ITPR1/APBB1/CXADR/SYNE2/AR/NFKB1/MAPT/CCL2/MYBPC1/TGM2/NR3C1/TNF/UTRN/IFIH1/DNAJA3/LMNA/HSPG2/MATR3/IL1B/IL6/VCL/FLNC/CHGA/PLS3/S100A8/BCLAF1/ACVR1/NOS3/SOD2/BIRC5/MBNL1	43
NA	DOID:66	muscle tissue disease	43/372	398/8007	1.45988e-07	3.82488e-06	1.60843e-06	SLC25A4/TP53/SNCA/SPATA18/BCL2/TGFB1/PRKCD/TXN/SPTAN1/CDKN2A/TARDBP/TRPV4/ITPR1/APBB1/CXADR/SYNE2/AR/NFKB1/MAPT/CCL2/MYBPC1/TGM2/NR3C1/TNF/UTRN/IFIH1/DNAJA3/LMNA/HSPG2/MATR3/IL1B/IL6/VCL/FLNC/CHGA/PLS3/S100A8/BCLAF1/ACVR1/NOS3/SOD2/BIRC5/MBNL1	43
NA	DOID:10286	prostate carcinoma	21/372	122/8007	1.58684e-07	3.97923e-06	1.67333e-06	TP53/BCL2/BAX/HSPA1A/TXNIP/MYC/ITGB1/AR/NFKB1/MAPK8/CASP8/IGF2BP1/RPL10/PPARG/COL1A1/S100A8/S100A9/EGFR/BUB1B/SOD2/ACO2	21
NA	DOID:9538	multiple myeloma	33/372	264/8007	1.62004e-07	3.97923e-06	1.67333e-06	BNIP3/TP53/BCL2/TGFB1/CDKN2A/VCAM1/DAZAP2/MYC/ITGB1/ITGA5/WWOX/CD9/NFKB1/MAPK8/HSP90AA1/FCGR3B/SFRP4/TNF/CASP8/CCND1/CD44/ABCB1/IL1B/PPARG/COL1A1/IL6/IL6R/EEF1A2/EPHB4/SOD2/BIRC5/CXCL12/TANK	33
NA	DOID:0050737	autosomal recessive disease	38/372	334/8007	2.18923e-07	5.21434e-06	2.19272e-06	TP53/TGFB1/PRKAA2/BAX/TXN/CDKN2A/TRPV4/ABCC1/VCAM1/E2F3/MYC/UCHL1/ITGB1/ABCC4/SLC4A7/SYNE2/NFKB1/NME2/MYH11/ANXA5/TREM1/HPS4/TGM2/NR3C1/TNF/HMOX1/PARP1/LMNA/TNFRSF1A/ABCB1/IL1B/COL1A1/IL6/FLNA/IL6R/NME1/PRPF19/CASP3	38
NA	DOID:0080000	muscular disease	43/372	408/8007	2.94272e-07	6.80123e-06	2.86003e-06	SLC25A4/TP53/SNCA/SPATA18/BCL2/TGFB1/PRKCD/TXN/SPTAN1/CDKN2A/TARDBP/TRPV4/ITPR1/APBB1/CXADR/SYNE2/AR/NFKB1/MAPT/CCL2/MYBPC1/TGM2/NR3C1/TNF/UTRN/IFIH1/DNAJA3/LMNA/HSPG2/MATR3/IL1B/IL6/VCL/FLNC/CHGA/PLS3/S100A8/BCLAF1/ACVR1/NOS3/SOD2/BIRC5/MBNL1	43
NA	DOID:4451	renal carcinoma	41/372	380/8007	3.02854e-07	6.80123e-06	2.86003e-06	TP53/BCL2/TGFB1/BAX/PRKCD/BST2/DUSP1/CDKN2A/JUP/HSPA4/ABCC1/APAF1/MYC/UCHL1/ITGB1/NOTCH2/SOAT1/LRIG1/AR/NFKB1/CCL2/FCGR3B/TNF/CASP8/CCND1/CD44/ABCB1/SFPQ/PPARG/IL6/PFN1/TRPC4/IGF2BP3/FUBP1/EGFR/MMP13/SOD2/KRT18/MITF/BIRC5/CXCL12	41
NA	DOID:10534	stomach cancer	33/372	274/8007	3.89776e-07	8.51011e-06	3.57864e-06	BNIP3/TP53/BCL2/HK2/TGFB1/BAX/CDKN2A/ITPR3/ABCC1/MYC/ITGB1/AR/NFKB1/CCL2/LEPR/HMOX1/CCND1/LGALS1/CD44/IL1B/PPARG/IL6/IRAK1/IL6R/S100A8/EGFR/SOD2/CASP3/BIRC5/KLF4/ASPH/CXCL12/LGALS3BP	33
NA	DOID:10652	Alzheimer's disease	44/372	430/8007	4.88161e-07	1.03701e-05	4.36081e-06	TP53/SNCA/LRRK2/TSC2/TGFB1/BAX/HK1/A2M/CDKN2A/TARDBP/ENO1/NEFL/RTN4/UCHL1/ITGB1/GRN/SOAT1/RTN3/MAPT/CCL2/GLUL/ENO2/CKB/NEFM/HSP90AA1/HNMT/TNF/HMOX1/PARP1/HSPG2/TNFRSF1A/ABCB1/IL1B/MTHFD1/CTSD/PPARG/IL6/CHGA/CHGB/S100A9/NOS3/SOD2/CASP3/CXCL9	44
NA	DOID:3347	osteosarcoma	28/372	215/8007	6.3076e-07	1.30468e-05	5.48639e-06	TP53/BCL2/BAX/GAK/DUSP1/CDKN2A/HSPA4/DCN/ITGB1/WWOX/CD9/NFKB1/MAPK8/ANXA5/TNF/TMSB4X/CASP8/CD44/ANXA2/COL1A1/ACTA2/PRDX2/IGF2BP3/EGFR/MMP13/FN1/CASP3/CXCL12	28
NA	DOID:8469	influenza	19/372	113/8007	9.06651e-07	1.81124e-05	7.61657e-06	TP53/HDAC6/TGFB1/BAX/TXN/BST2/DDX58/PIK3R2/SGPL1/CCL2/ISG15/MAPK8/TNF/IFIH1/ANXA2/NCL/ILF3/IKBKB/CASP3	19
NA	DOID:870	neuropathy	26/372	194/8007	9.2175e-07	1.81124e-05	7.61657e-06	MFN2/SLC25A4/TP53/SNCA/BCL2/GDAP1/TGFB1/PRKCD/TXN/TRPV4/NEFL/VANGL1/TDP1/NR3C1/TNF/PARP1/P2RX7/LGALS1/LMNA/TNFRSF1A/ABCB1/IL1B/IL6/GAN/NOS3/CASP3	26
NA	DOID:3082	interstitial lung disease	24/372	170/8007	9.45428e-07	1.81245e-05	7.62168e-06	TGFB1/PRKCD/CDKN2A/HSPA4/NFKB1/CCL2/FCGR3B/TREM1/HPS4/TNF/HMOX1/CASP8/CCND1/IFIH1/LMNA/IL1B/PPARG/IL6/S100A9/CAT/SOD2/MMP8/CXCL12/IL7	24
NA	DOID:3083	chronic obstructive pulmonary disease	28/372	220/8007	1.012e-06	1.89388e-05	7.9641e-06	BCL2/TGFB1/BAX/CDKN2A/TRPV4/ABCC1/VCAM1/NFKB1/CCL2/LEPR/HSP90AA1/TREM1/NR3C1/TNF/HMOX1/PARP1/IL1B/PPARG/COL1A1/IL6/CSTA/CAT/MMP13/NOS3/SOD2/PDE4D/KRT18/TSLP	28
NA	DOID:7319	axonal neuropathy	7/372	14/8007	1.1426e-06	2.08857e-05	8.7828e-06	MFN2/TRPV4/TDP1/TNF/LMNA/TNFRSF1A/GAN	7
NA	DOID:127	leiomyoma	17/372	95/8007	1.39741e-06	2.49628e-05	1.04973e-05	TP53/BCL2/TSC2/TGFB1/BAX/CDKN2A/AR/TNF/PARP1/CCND1/LGALS1/TNFRSF1A/IL1B/PPARG/COL1A1/IL6/EGFR	17
NA	DOID:0060116	sensory system cancer	21/372	139/8007	1.49972e-06	2.56256e-05	1.0776e-05	TP53/BCL2/CDKN2A/TARDBP/ABCC1/E2F3/MYC/MCAM/AKAP12/AR/NFKB1/HSP90AA1/CASP8/CCND1/LMNA/ABCB1/IL1B/RBBP4/NME1/CASP3/BIRC5	21
NA	DOID:2174	ocular cancer	21/372	139/8007	1.49972e-06	2.56256e-05	1.0776e-05	TP53/BCL2/CDKN2A/TARDBP/ABCC1/E2F3/MYC/MCAM/AKAP12/AR/NFKB1/HSP90AA1/CASP8/CCND1/LMNA/ABCB1/IL1B/RBBP4/NME1/CASP3/BIRC5	21
NA	DOID:3737	verrucous carcinoma	6/372	10/8007	1.73168e-06	2.89596e-05	1.2178e-05	TP53/BCL2/CDKN2A/HSPA4/CCND1/EGFR	6
NA	DOID:2394	ovarian cancer	34/372	312/8007	2.65246e-06	4.31708e-05	1.8154e-05	TP53/PLSCR1/BCL2/TGFB1/BAX/TXN/DUSP1/CDKN2A/ABCC1/MYC/ITGB1/GRN/WWOX/MCAM/NFKB1/TGM2/TNF/MYO6/CCND1/CD44/TNFRSF1A/ABCB1/IGF2BP1/CFL1/PPARG/BRCA1/IL6/NME1/IQGAP1/AKT3/EGFR/MMP13/CASP3/BIRC5	34
NA	DOID:1037	lymphoblastic leukemia	43/372	443/8007	2.74587e-06	4.31708e-05	1.8154e-05	TP53/BCL2/TGFB1/SHC1/BAX/PRKCD/HSPA1A/CDKN2A/ABCC1/RTN4/TXNIP/MYC/ITGB1/NOTCH2/ABCC4/CD9/HSPA1B/NFKB1/PRKACA/CCL2/ENO2/LEPR/HSP90AA1/ITGAX/HES1/MLLT3/TNF/PARP1/CASP8/CCND1/P2RX7/CD44/TNFRSF1A/ABCB1/IL1B/IL6/EPHB4/IKBKB/PDE4D/PDGFB/CXCL12/FMOD/IL7	43
NA	DOID:1520	colon carcinoma	23/372	168/8007	2.74623e-06	4.31708e-05	1.8154e-05	TP53/TGFB1/BAX/PRKCD/HSPA1A/DCN/MYC/PTPN13/NFKB1/UBD/TNF/HMOX1/TMSB4X/CASP8/CCND1/CD44/LMNA/ABCB1/IL1B/EGFR/KRT18/BIRC5/ASPH	23
NA	DOID:2151	malignant ovarian surface epithelial-stromal neoplasm	32/372	286/8007	3.0077e-06	4.46047e-05	1.8757e-05	TP53/PLSCR1/BCL2/TGFB1/BAX/TXN/DUSP1/CDKN2A/MYC/ITGB1/GRN/WWOX/MCAM/NFKB1/TGM2/TNF/MYO6/CCND1/CD44/TNFRSF1A/ABCB1/IGF2BP1/CFL1/PPARG/BRCA1/IL6/NME1/IQGAP1/EGFR/MMP13/CASP3/BIRC5	32
NA	DOID:2152	ovary epithelial cancer	32/372	286/8007	3.0077e-06	4.46047e-05	1.8757e-05	TP53/PLSCR1/BCL2/TGFB1/BAX/TXN/DUSP1/CDKN2A/MYC/ITGB1/GRN/WWOX/MCAM/NFKB1/TGM2/TNF/MYO6/CCND1/CD44/TNFRSF1A/ABCB1/IGF2BP1/CFL1/PPARG/BRCA1/IL6/NME1/IQGAP1/EGFR/MMP13/CASP3/BIRC5	32
NA	DOID:4001	ovarian carcinoma	32/372	286/8007	3.0077e-06	4.46047e-05	1.8757e-05	TP53/PLSCR1/BCL2/TGFB1/BAX/TXN/DUSP1/CDKN2A/MYC/ITGB1/GRN/WWOX/MCAM/NFKB1/TGM2/TNF/MYO6/CCND1/CD44/TNFRSF1A/ABCB1/IGF2BP1/CFL1/PPARG/BRCA1/IL6/NME1/IQGAP1/EGFR/MMP13/CASP3/BIRC5	32
NA	DOID:2615	papilloma	7/372	16/8007	3.51189e-06	5.11175e-05	2.14958e-05	TP53/BCL2/CDKN2A/CD44/CSTA/EGFR/BIRC5	7
NA	DOID:649	prion disease	8/372	22/8007	3.62826e-06	5.18511e-05	2.18043e-05	A2M/TARDBP/NFKB1/MAPT/ABCB1/CTSD/CHGA/CHGB	8
NA	DOID:5409	lung small cell carcinoma	14/372	72/8007	4.35815e-06	6.11698e-05	2.57229e-05	TP53/BCL2/CDKN2A/ABCC4/CD9/NR3C1/CASP8/CCND1/CD44/ABCB1/IGF2BP3/KRT18/BIRC5/CXCL12	14
NA	DOID:0060086	female reproductive organ benign neoplasm	11/372	45/8007	4.5766e-06	6.31089e-05	2.65384e-05	TP53/BCL2/TSC2/TGFB1/CDKN2A/AR/CCND1/LMNA/IL1B/COL1A1/IL6	11
NA	DOID:263	kidney cancer	42/372	437/8007	4.66251e-06	6.3185e-05	2.65704e-05	TP53/BCL2/TGFB1/BAX/PRKCD/BST2/DUSP1/CDKN2A/JUP/HSPA4/ABCC1/APAF1/MYC/UCHL1/ITGB1/NOTCH2/SOAT1/LRIG1/AR/NFKB1/CCL2/HSP90AA1/FCGR3B/TNF/CASP8/CCND1/CD44/ABCB1/SFPQ/PPARG/IL6/PFN1/TRPC4/IGF2BP3/FUBP1/EGFR/MMP13/SOD2/KRT18/MITF/BIRC5/CXCL12	42
NA	DOID:231	motor neuron disease	24/372	187/8007	5.27845e-06	6.86904e-05	2.88855e-05	SNCA/LRRK2/TARDBP/TRPV4/NEFL/RTN4/GRN/AR/MAPT/CCL2/NEFM/TNF/TRPM2/PARP1/HSPG2/TNFRSF1A/PABPC1/P4HB/CHGA/CHGB/PLS3/VGF/IFT74/CASP3	24
NA	DOID:11934	head and neck cancer	28/372	239/8007	5.2812e-06	6.86904e-05	2.88855e-05	TP53/BCL2/TGFB1/BAX/TAX1BP1/CDKN2A/ABCC1/ENO1/TXNIP/MYC/ITGB1/PTPN13/AR/NFKB1/MAPK8/TNF/CASP8/CCND1/CD44/BRCA1/IL6/EGFR/EPHB4/SOD2/CASP3/BIRC5/KLF4/CXCL12	28
NA	DOID:1967	leiomyosarcoma	9/372	30/8007	5.49234e-06	6.86904e-05	2.88855e-05	BCL2/CDKN2A/MYC/GRN/CCND1/LGALS1/ABCB1/BRCA1/BIRC5	9
NA	DOID:4230	smooth muscle cancer	9/372	30/8007	5.49234e-06	6.86904e-05	2.88855e-05	BCL2/CDKN2A/MYC/GRN/CCND1/LGALS1/ABCB1/BRCA1/BIRC5	9
NA	DOID:4195	hyperglycemia	20/372	139/8007	5.76021e-06	6.86904e-05	2.88855e-05	TGFB1/SHC1/PRKCD/CPT1A/TXNIP/MYC/UCHL1/PIK3R2/ECE1/MCAM/NFKB1/TNF/HMOX1/HSPG2/TNFRSF1A/PPARG/IL6/AKT2/NOS3/BIRC5	20
NA	DOID:768	retinoblastoma	18/372	116/8007	5.76581e-06	6.86904e-05	2.88855e-05	TP53/CDKN2A/TARDBP/ABCC1/E2F3/MYC/AKAP12/AR/NFKB1/CASP8/CCND1/LMNA/ABCB1/IL1B/RBBP4/NME1/CASP3/BIRC5	18
NA	DOID:771	retinal cell cancer	18/372	116/8007	5.76581e-06	6.86904e-05	2.88855e-05	TP53/CDKN2A/TARDBP/ABCC1/E2F3/MYC/AKAP12/AR/NFKB1/CASP8/CCND1/LMNA/ABCB1/IL1B/RBBP4/NME1/CASP3/BIRC5	18
NA	DOID:3602	toxic encephalopathy	11/372	46/8007	5.76789e-06	6.86904e-05	2.88855e-05	SNCA/LRRK2/BCL2/BAX/TXN/TARDBP/MAPT/KCNN3/ABCB1/ZC3H14/PDGFB	11
NA	DOID:3459	breast carcinoma	38/372	383/8007	6.52727e-06	7.65736e-05	3.22005e-05	TP53/BCL2/TGFB1/BAX/TXN/CD55/CDKN2A/JUP/ENO1/CAV2/MYC/ITGB1/ITGA5/PLD1/CCL2/ISG15/HSP90AA1/TNF/CASP8/CCND1/APLN/CD44/ABCB1/IL1B/NCL/PPARG/BRCA1/IL6/NME1/S100A8/S100A9/EGFR/BUB1B/SOD2/CASP3/KRT18/BIRC5/CXCL12	38
NA	DOID:74	hematopoietic system disease	44/372	474/8007	6.75533e-06	7.80837e-05	3.28355e-05	TP53/BCL2/TGFB1/BAX/MYH9/SPTAN1/CD55/DUSP1/CYCS/VCAM1/MYC/NOTCH2/PIK3R2/STIM1/ACBD5/AR/LEPR/HSP90AA1/FCGR3B/ALAS2/HES1/RNASE2/TNF/HMOX1/PARP1/IDH2/CCND1/TNFRSF1A/ANXA2/IL1B/CA2/IL6/RPS19/FLNA/GPI/MSN/PRDX2/CAT/NOS3/CASP3/BIRC5/CYB5R3/KLF4/IL7	44
NA	DOID:0050622	reproductive organ benign neoplasm	11/372	47/8007	7.22107e-06	8.22574e-05	3.45906e-05	TP53/BCL2/TSC2/TGFB1/CDKN2A/AR/CCND1/LMNA/IL1B/COL1A1/IL6	11
NA	DOID:4645	retinal cancer	18/372	118/8007	7.38201e-06	8.28894e-05	3.48564e-05	TP53/CDKN2A/TARDBP/ABCC1/E2F3/MYC/AKAP12/AR/NFKB1/CASP8/CCND1/LMNA/ABCB1/IL1B/RBBP4/NME1/CASP3/BIRC5	18
NA	DOID:4045	muscle cancer	17/372	107/8007	7.57674e-06	8.38777e-05	3.5272e-05	TP53/BCL2/TGFB1/CDKN2A/JUP/MYC/GRN/NFKB1/MAPK8/CCND1/LGALS1/ABCB1/BRCA1/EGFR/BUB1B/BIRC5/CXCL12	17
NA	DOID:0060122	integumentary system cancer	16/372	98/8007	9.82806e-06	0.00010582	4.44991e-05	TP53/BAX/CDKN2A/MYC/UCHL1/CCND1/CD44/IL6/S100A9/AKT2/EGFR/MMP13/SOD2/CASP3/KLF4/CXCL12	16
NA	DOID:4159	skin cancer	16/372	98/8007	9.82806e-06	0.00010582	4.44991e-05	TP53/BAX/CDKN2A/MYC/UCHL1/CCND1/CD44/IL6/S100A9/AKT2/EGFR/MMP13/SOD2/CASP3/KLF4/CXCL12	16
NA	DOID:3070	malignant glioma	25/372	207/8007	1.00074e-05	0.000106295	4.46987e-05	TP53/SNCA/BCL2/BAX/CDKN2A/MYC/ITGB1/NOTCH2/ITGA5/PLD1/TSC1/CCL2/ATP1B2/IL13RA1/IDH2/CASP8/CCND1/LGALS1/APLN/IL6/CASP3/PDGFB/BIRC5/CXCL12/S100A13	25
NA	DOID:1542	head and neck carcinoma	27/372	235/8007	1.12314e-05	0.000117706	4.94972e-05	TP53/BCL2/TGFB1/BAX/TAX1BP1/CDKN2A/ABCC1/ENO1/MYC/ITGB1/PTPN13/AR/NFKB1/MAPK8/TNF/CASP8/CCND1/CD44/BRCA1/IL6/EGFR/EPHB4/SOD2/CASP3/BIRC5/KLF4/CXCL12	27
NA	DOID:120	female reproductive organ cancer	42/372	455/8007	1.27804e-05	0.000132176	5.55824e-05	TP53/PLSCR1/BCL2/TGFB1/BAX/TXN/DUSP1/CDKN2A/JUP/ABCC1/MYC/ITGB1/GRN/WWOX/MCAM/AR/NFKB1/LEPR/TGM2/TNF/MYO6/CCND1/P2RX7/CD44/TNFRSF1A/ABCB1/IGF2BP1/CFL1/PPARG/BRCA1/IL6/NME1/IQGAP1/S100A8/IGF2BP3/AKT3/EGFR/MMP13/SOD2/CASP3/BIRC5/CXCL12	42
NA	DOID:37	skin disease	35/372	350/8007	1.29995e-05	0.000132697	5.58011e-05	TP53/NLRP3/BCL2/TSC2/TGFB1/BAX/CDKN2A/DST/ENO1/ITGB1/TSC1/AR/CCL2/HNMT/RNASE2/IL13RA1/TNF/HMOX1/CASP8/CCND1/LMNA/ANXA2/IL1B/PPARG/COL1A1/IL6/CHGA/CSTA/EGFR/CAT/SOD2/CASP3/KRT18/CXCL9/TSLP	35
NA	DOID:3770	pulmonary fibrosis	18/372	123/8007	1.33414e-05	0.00013444	5.65344e-05	TGFB1/PRKCD/CDKN2A/HSPA4/NFKB1/CCL2/FCGR3B/TREM1/HPS4/TNF/HMOX1/CCND1/LMNA/PPARG/IL6/S100A9/CXCL12/IL7	18
NA	DOID:3069	astrocytoma	17/372	112/8007	1.41732e-05	0.000141015	5.92991e-05	TP53/SNCA/BCL2/BAX/CDKN2A/MYC/ITGB1/PLD1/TSC1/CCL2/CCND1/LGALS1/IL6/CASP3/BIRC5/CXCL12/S100A13	17
NA	DOID:3627	aortic aneurysm	12/372	60/8007	1.56714e-05	0.000153971	6.47476e-05	PRKCD/RTN4/ITGB1/ITGA5/MYH11/CD44/PPARG/IL6/ACTA2/NOS3/FN1/MMP8	12
NA	DOID:0060084	cell type benign neoplasm	43/372	475/8007	1.62385e-05	0.000157573	6.62623e-05	TP53/BCL2/TSC2/TSPO/TGFB1/BAX/CDKN2A/YAP1/MYC/ITGB1/CXADR/MCAM/SNAP23/AR/NFKB1/LEPR/MYH11/SFRP4/TNF/HMOX1/PARP1/CASP8/CCND1/LGALS1/CD44/TNFRSF1A/ABCB1/IL1B/NCL/PPARG/BRCA1/COL1A1/IL6/NME1/CHGA/CSTA/EGFR/SOD2/CASP3/PDGFB/SNAP25/BIRC5/CXCL12	43
NA	DOID:1307	dementia	20/372	150/8007	1.8422e-05	0.000174029	7.31821e-05	TP53/SNCA/LRRK2/BCL2/TSC2/TGFB1/BAX/TARDBP/ECE1/GRN/RTN3/MAPT/GLS2/TNF/TNFRSF1A/IL1B/PPARG/IL6/NOS3/TOM1L2	20
NA	DOID:403	mouth disease	23/372	188/8007	1.8437e-05	0.000174029	7.31821e-05	MFN2/TP53/TGFB1/CDKN2A/NFKB1/CCL2/FCGR3B/TGM2/TNF/CD44/HSPG2/ABCB1/IL1B/PPARG/COL1A1/IL6/MSN/SMC3/S100A8/MMP13/CASP3/MMP8/BIRC5	23
NA	DOID:520	aortic disease	12/372	61/8007	1.87055e-05	0.000174029	7.31821e-05	PRKCD/RTN4/ITGB1/ITGA5/MYH11/CD44/PPARG/IL6/ACTA2/NOS3/FN1/MMP8	12
NA	DOID:9884	muscular dystrophy	16/372	103/8007	1.88199e-05	0.000174029	7.31821e-05	SLC25A4/SPATA18/BCL2/CDKN2A/ITPR1/SYNE2/MAPT/TGM2/NR3C1/TNF/UTRN/LMNA/HSPG2/MATR3/BCLAF1/MBNL1	16
NA	DOID:9352	type 2 diabetes mellitus	25/372	215/8007	1.94215e-05	0.000177503	7.46432e-05	SHC1/CDKN2A/ITPR3/TXNIP/ITGB1/HSPA1B/AR/CCL2/LEPR/CASP8/IFIH1/P2RX7/APLN/LMNA/PVT1/IL1B/IL6/IRAK1/IL6R/MSN/IGF2BP2/S100A8/S100A9/SOD2/CXCL12	25
NA	DOID:0060095	uterine benign neoplasm	10/372	43/8007	2.01036e-05	0.000179562	7.55087e-05	TP53/BCL2/TSC2/TGFB1/CDKN2A/AR/CCND1/IL1B/COL1A1/IL6	10
NA	DOID:13223	uterine fibroid	10/372	43/8007	2.01036e-05	0.000179562	7.55087e-05	TP53/BCL2/TSC2/TGFB1/CDKN2A/AR/CCND1/IL1B/COL1A1/IL6	10
NA	DOID:326	ischemia	24/372	204/8007	2.34811e-05	0.000207372	8.72035e-05	SNCA/BCL2/TGFB1/PRKCD/TXN/HSPA4/E2F3/NFKB1/MAPT/CCL2/MAPK8/ANXA5/TRPC5/TNF/PARP1/CD44/TNFRSF1A/PPARG/COL1A1/MYH10/NOS3/SOD2/CASP3/CXCL12	24
NA	DOID:1793	pancreatic cancer	32/372	319/8007	2.91287e-05	0.000254391	0.000106976	BNIP3/TP53/BCL2/TGFB1/BAX/CDKN2A/ABCC5/TXNIP/MYC/ITGB1/ABCC4/AKAP12/NFKB1/HSP90AA1/TGM2/TNF/CASP8/LGALS1/IL1B/CA2/BRCA1/IL6/FLNA/IL6R/IGF2BP3/AKT2/EGFR/IKBKB/SOD2/PIM1/BIRC5/CXCL12	32
NA	DOID:7998	hyperthyroidism	15/372	96/8007	3.19342e-05	0.000275827	0.00011599	TP53/BCL2/BAX/HLA-C/NFKB1/TNF/CASP8/IFIH1/ABCB1/IL1B/PPARG/IL6/IL6R/CHGA/CXCL9	15
NA	DOID:1074	kidney failure	20/372	156/8007	3.29338e-05	0.000281369	0.00011832	TGFB1/SHC1/HSPA1A/MYC/MCAM/CCL2/FCGR3B/PARP1/CCND1/TNFRSF1A/PVT1/ABCB1/IL1B/IL6/IL6R/CHGA/S100A8/S100A9/NOS3/FN1	20
NA	DOID:552	pneumonia	16/372	108/8007	3.44838e-05	0.000291444	0.000122557	TP53/TGFB1/TXN/CDKN2A/CCL2/MYLK/TREM1/IL13RA1/TNF/HMOX1/CCND1/IL1B/COL1A1/IL6/IKBKB/CXCL12	16
NA	DOID:2043	hepatitis B	23/372	197/8007	3.9277e-05	0.000328423	0.000138107	TP53/BCL2/TGFB1/CDKN2A/MYC/HLA-C/AR/NFKB1/CCL2/MAPK8/HSP90AA1/TNF/HMOX1/TMSB4X/P2RX7/TNFRSF1A/IL1B/PPARG/IL6/IL6R/KRT18/BIRC5/CXCL9	23
NA	DOID:0060005	autoimmune disease of endocrine system	14/372	87/8007	4.17779e-05	0.000345657	0.000145355	TP53/BCL2/BAX/HLA-C/NFKB1/CCL2/TNF/CASP8/IFIH1/IL1B/PPARG/IL6/IL6R/CXCL9	14
NA	DOID:50	thyroid gland disease	20/372	159/8007	4.34753e-05	0.000354647	0.000149135	TP53/BCL2/TGFB1/BAX/HLA-C/NFKB1/CCL2/TNF/CASP8/CCND1/IFIH1/LGALS1/ABCB1/IL1B/PPARG/COL1A1/IL6/IL6R/CHGA/CXCL9	20
NA	DOID:3179	inverted papilloma	5/372	10/8007	4.37669e-05	0.000354647	0.000149135	BCL2/CDKN2A/CSTA/EGFR/BIRC5	5
NA	DOID:9261	nasopharynx carcinoma	9/372	38/8007	4.4958e-05	0.000360582	0.000151631	CDKN2A/ABCC1/MYC/HSPA1B/CCL2/CCND1/IL6/CASP3/BIRC5	9
NA	DOID:767	muscular atrophy	10/372	47/8007	4.59704e-05	0.000364977	0.000153479	SNCA/TGFB1/TRPV4/AR/NFKB1/TNF/LMNA/HSPG2/PLS3/BCLAF1	10
NA	DOID:230	lateral sclerosis	16/372	111/8007	4.86424e-05	0.000382329	0.000160776	TARDBP/NEFL/RTN4/GRN/MAPT/CCL2/NEFM/TNF/TRPM2/PARP1/TNFRSF1A/P4HB/CHGA/CHGB/VGF/CASP3	16
NA	DOID:1107	esophageal carcinoma	17/372	123/8007	4.91627e-05	0.000382593	0.000160887	TP53/BCL2/TGFB1/BAX/CDKN2A/CAV2/MYC/AKAP12/CCL2/CCND1/CD44/PPARG/S100A8/S100A9/EGFR/SOD2/BIRC5	17
NA	DOID:14330	Parkinson's disease	22/372	187/8007	5.14421e-05	0.000396407	0.000166696	TP53/SNCA/LRRK2/TSC2/CDKN2A/TARDBP/UCHL1/GRN/WWOX/RTN3/MAPT/TGM2/TNF/HMOX1/PARP1/ABCB1/IL1B/PRDX2/FUBP1/CASP3/MEF2D/MTIF3	22
NA	DOID:11729	Lyme disease	6/372	16/8007	5.20081e-05	0.000396878	0.000166894	TGFB1/CCL2/ENO2/IL1B/IL6/MMP13	6
NA	DOID:3996	urinary system cancer	43/372	500/8007	5.58812e-05	0.000422333	0.000177598	TP53/BCL2/TGFB1/BAX/PRKCD/BST2/DUSP1/CDKN2A/JUP/HSPA4/ABCC1/APAF1/MYC/UCHL1/ITGB1/NOTCH2/SOAT1/LRIG1/AR/NFKB1/CCL2/LEPR/HSP90AA1/FCGR3B/TNF/CASP8/CCND1/CD44/ABCB1/SFPQ/PPARG/IL6/PFN1/TRPC4/IGF2BP3/FUBP1/EGFR/MMP13/SOD2/KRT18/MITF/BIRC5/CXCL12	43
NA	DOID:1091	tooth disease	20/372	162/8007	5.69298e-05	0.00042616	0.000179208	MFN2/TGFB1/CDKN2A/NFKB1/CCL2/FCGR3B/TNF/CD44/HSPG2/ABCB1/IL1B/PPARG/COL1A1/IL6/MSN/SMC3/S100A8/MMP13/CASP3/MMP8	20
NA	DOID:4971	myelofibrosis	10/372	49/8007	6.71385e-05	0.000497839	0.00020935	BNIP3/TGFB1/MCAM/TNF/IDH2/MMP13/FN1/PDGFB/MMP8/CXCL12	10
NA	DOID:16	integumentary system disease	36/372	394/8007	6.83621e-05	0.000502174	0.000211173	TP53/NLRP3/BCL2/TSC2/TGFB1/BAX/CDKN2A/DST/ENO1/ITGB1/TSC1/AR/CCL2/HNMT/RNASE2/IL13RA1/TNF/HMOX1/CASP8/CCND1/LMNA/ANXA2/IL1B/PPARG/COL1A1/IL6/CHGA/CSTA/EGFR/CAT/NOS3/SOD2/CASP3/KRT18/CXCL9/TSLP	36
NA	DOID:0060119	pharynx cancer	9/372	40/8007	6.94415e-05	0.00050538	0.000212521	CDKN2A/ABCC1/MYC/HSPA1B/CCL2/CCND1/IL6/CASP3/BIRC5	9
NA	DOID:12361	Graves' disease	13/372	80/8007	7.06113e-05	0.000509179	0.000214118	TP53/BCL2/BAX/HLA-C/NFKB1/TNF/CASP8/IFIH1/IL1B/PPARG/IL6/IL6R/CXCL9	13
NA	DOID:3388	periodontal disease	18/372	139/8007	7.12772e-05	0.000509308	0.000214173	TGFB1/CDKN2A/NFKB1/CCL2/FCGR3B/TNF/CD44/HSPG2/ABCB1/IL1B/PPARG/IL6/MSN/SMC3/S100A8/MMP13/CASP3/MMP8	18
NA	DOID:2213	hemorrhagic disease	19/372	152/8007	7.3484e-05	0.000520346	0.000218814	TGFB1/MYH9/CYCS/NOTCH2/STIM1/ACBD5/AR/LEPR/FCGR3B/HES1/HMOX1/IDH2/ANXA2/IL1B/IL6/FLNA/CAT/NOS3/CASP3	19
NA	DOID:0050890	synucleinopathy	24/372	220/8007	8.05042e-05	0.000555987	0.000233802	TP53/SNCA/LRRK2/TSC2/CDKN2A/TARDBP/NEFL/UCHL1/GRN/WWOX/RTN3/MAPT/TGM2/TNF/HMOX1/PARP1/ABCB1/IL1B/PRDX2/FUBP1/NOS3/CASP3/MEF2D/MTIF3	24
NA	DOID:0050624	gastrointestinal system benign neoplasm	10/372	50/8007	8.05089e-05	0.000555987	0.000233802	TP53/BCL2/CDKN2A/AR/CCND1/CD44/BRCA1/IL6/BIRC5/KLF4	10
NA	DOID:633	myositis	13/372	81/8007	8.06394e-05	0.000555987	0.000233802	TARDBP/APBB1/CCL2/TGM2/NR3C1/TNF/IFIH1/LMNA/IL1B/IL6/S100A8/ACVR1/NOS3	13
NA	DOID:1040	chronic lymphocytic leukemia	24/372	221/8007	8.65203e-05	0.000591347	0.000248672	TP53/BCL2/TGFB1/SHC1/BAX/PRKCD/HSPA1A/CDKN2A/MYC/ITGB1/NOTCH2/CCL2/HSP90AA1/ITGAX/TNF/CCND1/P2RX7/IL1B/IL6/IKBKB/PDE4D/PDGFB/CXCL12/FMOD	24
NA	DOID:374	nutrition disease	32/372	338/8007	9.00402e-05	0.0006101	0.000256557	MFN2/TGFB1/HK1/DUSP1/CDKN2A/VCAM1/GRN/HSPA1B/AR/CCL2/PDHA1/MAPK8/LEPR/PFKP/CALCB/ITGAX/NR3C1/TNF/CCND1/APLN/LMNA/TNFRSF1A/ABCB1/IL1B/MTHFD1/PPARG/IL6/PCM1/S100A8/S100A9/NOS3/SOD2	32
NA	DOID:5844	myocardial infarction	28/372	279/8007	9.215e-05	0.000619059	0.000260325	TP53/TGFB1/HSPA4/PSMB8/VCAM1/ITGB1/LRP8/VAMP8/MAPT/CCL2/ANXA5/TNF/HMOX1/PARP1/APLN/IL1B/LRRFIP1/CTSD/PPARG/IL6/TUBB1/PPIA/S100A9/ILF3/NOS3/FN1/KRT18/CXCL12	28
NA	DOID:15	reproductive system disease	35/372	386/8007	0.000100989	0.000672688	0.000282877	TP53/SNCA/NLRP3/BCL2/TGFB1/HSPA1A/CDKN2A/ITGB1/ITGA5/CD9/AR/CCL2/LEPR/TNF/CCND1/CD44/LMNA/ABCB1/IL1B/MTHFD1/BRCA1/IL6/IL6R/MTA2/EGFR/CAT/MMP13/NOS3/SOD2/BUB1/MMP8/BIRC5/PARP2/CXCL12/S100A13	35
NA	DOID:1319	brain cancer	9/372	42/8007	0.000104277	0.000688755	0.000289633	TP53/CDKN2A/MYC/MAPT/RAC2/APLN/CAT/BIRC5/CXCL12	9
NA	DOID:9119	acute myeloid leukemia	15/372	107/8007	0.000115454	0.000756221	0.000318004	PLSCR1/BCL2/BAX/CDKN2A/ABCC1/MYC/CCL2/LEPR/MYH11/CASP8/IL1B/IL6/BIRC5/CXCL12/IL7	15
NA	DOID:0060049	autoimmune disease of urogenital tract	12/372	73/8007	0.00011925	0.000768285	0.000323077	SNCA/TGFB1/ABCC1/CAV2/ABCC4/PTPN13/TNF/ANXA2/FN1/KRT18/CXCL9/GNLY	12
NA	DOID:12236	primary biliary cirrhosis	12/372	73/8007	0.00011925	0.000768285	0.000323077	SNCA/TGFB1/ABCC1/CAV2/ABCC4/PTPN13/TNF/ANXA2/FN1/KRT18/CXCL9/GNLY	12
NA	DOID:5041	esophageal cancer	18/372	145/8007	0.000124101	0.000788072	0.000331398	TP53/BCL2/TGFB1/BAX/CDKN2A/CAV2/MYC/AKAP12/AR/CCL2/CCND1/CD44/PPARG/S100A8/S100A9/EGFR/SOD2/BIRC5	18
NA	DOID:299	adenocarcinoma	19/372	158/8007	0.000124327	0.000788072	0.000331398	TP53/BCL2/BAX/CDKN2A/ABCC1/ITGB1/TNF/CCND1/IL1B/BRCA1/NME1/S100A8/IGF2BP3/EGFR/CAT/SOD2/CASP3/KRT18/MITF	19
NA	DOID:936	brain disease	39/372	454/8007	0.000129589	0.000814857	0.000342661	UBC/SNCA/LRRK2/TSPO/SPTAN1/ACTB/A2M/TARDBP/ABCC1/VCAM1/RTN4/ABCC5/NOTCH2/GPHN/GRN/SV2A/AR/NFKB1/MAPT/CCL2/ENO2/ISG15/HNMT/KCNN3/MYBPC1/TNF/CASP8/ABCB1/ANXA2/IL1B/CTSD/PPIB/IL6/CHGA/CHGB/FUBP1/EGFR/NOS3/CASP3	39
NA	DOID:2600	laryngeal carcinoma	7/372	26/8007	0.000134802	0.000840909	0.000353617	BCL2/CDKN2A/MYC/LGALS1/IL6/CASP3/BIRC5	7
NA	DOID:526	Human immunodeficiency virus infectious disease	20/372	173/8007	0.000143508	0.000888166	0.000373489	TP53/HDAC6/BCL2/TGFB1/BAX/NEFL/VCAM1/HLA-C/CCL2/MAPK8/LEPR/NR3C1/TNF/CASP8/NCL/SOD2/BIRC5/CXCL12/IL7/GNLY	20
NA	DOID:0050736	autosomal dominant disease	36/372	409/8007	0.000146632	0.000900412	0.000378638	TP53/BCL2/TSC2/TGFB1/BAX/DNAJB2/CDKN2A/ITPR3/ABCC1/MYC/UCHL1/TSC1/AR/NFKB1/CCL2/ISG15/CKB/MYBPC1/TNF/PARP1/CASP8/CCND1/ABCB1/NCL/RBBP4/BRCA1/COL1A1/FLNA/VCL/NME1/EGFR/IKBKB/NOS3/KRT18/MITF/BIRC5	36
NA	DOID:10952	nephritis	18/372	147/8007	0.000148125	0.000902528	0.000379528	TGFB1/MYH9/DDX58/DUSP1/CDKN2A/VCAM1/CCL2/LEPR/FCGR3B/TNF/P2RX7/APOL1/ANXA2/PPARG/IL6/NOS3/SOD2/CASP3	18
NA	DOID:5520	head and neck squamous cell carcinoma	20/372	174/8007	0.000155362	0.000939345	0.000395011	TP53/BCL2/TGFB1/BAX/CDKN2A/MYC/ITGB1/PTPN13/NFKB1/MAPK8/CASP8/CCND1/CD44/IL6/EGFR/EPHB4/SOD2/CASP3/KLF4/CXCL12	20
NA	DOID:13378	Kawasaki disease	10/372	54/8007	0.000158872	0.00095323	0.000400849	TGFB1/ITPR3/HLA-C/CCL2/TNF/IL1B/S100A8/S100A9/MMP13/CASP3	10
NA	DOID:1724	duodenal ulcer	7/372	27/8007	0.0001748	0.00104086	0.000437698	TP53/TGFB1/HSPA1A/HNMT/TNF/IL1B/IL6	7
NA	DOID:9588	encephalitis	10/372	55/8007	0.000186291	0.00109425	0.000460153	VCAM1/NOTCH2/GRN/MAPT/ENO2/ISG15/MYBPC1/PPIB/IL6/FUBP1	10
NA	DOID:3620	central nervous system cancer	16/372	124/8007	0.000186552	0.00109425	0.000460153	TP53/BCL2/YWHAE/CDKN2A/YAP1/MYC/MAPT/RAC2/CASP8/CCND1/APLN/IGF2BP1/EGFR/CAT/BIRC5/CXCL12	16
NA	DOID:288	endometriosis of uterus	5/372	13/8007	0.000199012	0.00115017	0.000483666	CDKN2A/CCL2/CCND1/IL6/CAT	5
NA	DOID:3086	gingival overgrowth	5/372	13/8007	0.000199012	0.00115017	0.000483666	TGFB1/HSPG2/ABCB1/IL6/MMP8	5
NA	DOID:452	pleomorphic adenoma	6/372	20/8007	0.000214823	0.00123249	0.000518282	TP53/CDKN2A/AR/CCND1/CD44/BRCA1	6
NA	DOID:75	lymphatic system disease	14/372	101/8007	0.000219272	0.0012489	0.000525182	TP53/TGFB1/ITPR3/HLA-C/CCL2/ITGAX/TNF/CASP8/IL1B/NPC2/S100A8/S100A9/MMP13/CASP3	14
NA	DOID:9446	cholangitis	7/372	28/8007	0.000223874	0.00126386	0.000531474	TP53/CDKN2A/HLA-C/TREM1/PPARG/IL6/KRT18	7
NA	DOID:974	upper respiratory tract disease	16/372	126/8007	0.000225115	0.00126386	0.000531474	NLRP3/BCL2/TGFB1/HSPA1A/IL33/VCAM1/HLA-C/MCAM/NFKB1/TNF/HMOX1/IL6/EGFR/NOS3/CASP3/TSLP	16
NA	DOID:229	female reproductive system disease	21/372	193/8007	0.000232175	0.00129425	0.000544255	SNCA/CDKN2A/AR/CCL2/LEPR/TNF/CCND1/LMNA/IL1B/MTHFD1/IL6/IL6R/MTA2/CAT/MMP13/NOS3/SOD2/MMP8/BIRC5/CXCL12/S100A13	21
NA	DOID:1176	bronchial disease	18/372	153/8007	0.000246372	0.00136372	0.000573468	BCL2/TGFB1/BAX/HSPA1A/HSPA1B/MYLK/RNASE2/IL13RA1/TNF/P2RX7/IL1B/S100A9/ACVR1/CAT/NOS3/SOD2/MMP8/IL7	18
NA	DOID:2645	benign mesothelioma	10/372	57/8007	0.000253169	0.00139154	0.000585167	TP53/CDKN2A/YAP1/ITGB1/MCAM/SFRP4/EGFR/SOD2/CASP3/BIRC5	10
NA	DOID:783	end stage renal failure	8/372	38/8007	0.000288517	0.00156934	0.000659934	SHC1/CCL2/FCGR3B/PVT1/IL1B/IL6/CHGA/NOS3	8
NA	DOID:332	amyotrophic lateral sclerosis	18/372	155/8007	0.000289867	0.00156934	0.000659934	LRRK2/TARDBP/NEFL/RTN4/GRN/AR/MAPT/CCL2/TNF/TRPM2/PARP1/TNFRSF1A/P4HB/CHGA/CHGB/VGF/IFT74/CASP3	18
NA	DOID:1602	lymphadenitis	10/372	58/8007	0.000293503	0.00156934	0.000659934	TGFB1/ITPR3/HLA-C/CCL2/TNF/IL1B/S100A8/S100A9/MMP13/CASP3	10
NA	DOID:9942	lymph node disease	10/372	58/8007	0.000293503	0.00156934	0.000659934	TGFB1/ITPR3/HLA-C/CCL2/TNF/IL1B/S100A8/S100A9/MMP13/CASP3	10
NA	DOID:3149	keratoacanthoma	5/372	14/8007	0.000297843	0.00158179	0.000665168	TP53/CDKN2A/CCND1/CD44/S100A9	5
NA	DOID:9408	acute myocardial infarction	13/372	92/8007	0.000301896	0.00159255	0.000669695	TP53/TGFB1/HSPA4/CCL2/ANXA5/TNF/HMOX1/IL1B/PPARG/IL6/NOS3/FN1/KRT18	13
NA	DOID:345	uterine disease	9/372	48/8007	0.000306418	0.00160563	0.000675194	CDKN2A/CCL2/TNF/CCND1/MTHFD1/IL6/CAT/NOS3/SOD2	9
NA	DOID:4989	pancreatitis	15/372	117/8007	0.000316588	0.00164794	0.000692985	TGFB1/A2M/CDKN2A/HSPA1B/CCL2/TREM1/TNF/CD44/TNFRSF1A/IL1B/CA2/IL6/CHGA/SOD2/PDGFB	15
NA	DOID:3393	coronary artery disease	31/372	348/8007	0.000346967	0.00179419	0.000754485	TP53/TGFB1/CDKN2A/HSPA4/PSMB8/VCAM1/ITGB1/LRP8/VAMP8/MAPT/CCL2/ANXA5/TNF/HMOX1/PARP1/APLN/IL1B/LRRFIP1/CTSD/PPARG/IL6/TUBB1/PPIA/S100A9/ILF3/NOS3/FN1/SOD2/KRT18/MMP8/CXCL12	31
NA	DOID:26	pancreas disease	19/372	171/8007	0.000350609	0.00180117	0.000757422	TGFB1/A2M/CDKN2A/CPT1A/VCAM1/HSPA1B/NFKB1/CCL2/TREM1/TNF/CD44/TNFRSF1A/IL1B/PPARG/CA2/IL6/CHGA/SOD2/PDGFB	19
NA	DOID:2871	endometrial carcinoma	12/372	82/8007	0.000368574	0.00188116	0.000791061	BCL2/CDKN2A/JUP/MYC/AR/LEPR/CCND1/P2RX7/IL6/S100A8/IGF2BP3/BIRC5	12
NA	DOID:6000	congestive heart failure	23/372	229/8007	0.000385523	0.00195497	0.000822099	TP53/TGFB1/DUSP1/HSPA4/VCAM1/RTN4/NISCH/HSPA1B/LEPR/FCGR3B/TNF/HMOX1/PARP1/APLN/LMNA/TNFRSF1A/PPARG/IL6/CHGA/MMP13/NOS3/HDAC5/IL7	23
NA	DOID:854	collagen disease	21/372	201/8007	0.000405452	0.00204286	0.000859056	VDAC1/SNCA/TGFB1/HSPA4/DCN/LBR/CCL2/TREM1/TNF/PARP1/TMSB4X/CASP8/LMNA/IL1B/COL1A1/IL6/FLNA/NOS3/CASP3/PDGFB/BIRC5	21
NA	DOID:28	endocrine system disease	34/372	399/8007	0.000411944	0.00206235	0.000867251	TP53/BCL2/TGFB1/BAX/A2M/CDKN2A/CPT1A/VCAM1/HLA-C/HSPA1B/AR/NFKB1/CCL2/TREM1/NR3C1/TNF/CASP8/CCND1/IFIH1/LGALS1/CD44/TNFRSF1A/ABCB1/IL1B/PPARG/CA2/COL1A1/IL6/IL6R/CHGA/NOS3/SOD2/PDGFB/CXCL9	34
NA	DOID:11949	Creutzfeldt-Jakob disease	5/372	15/8007	0.000429853	0.00213838	0.000899226	MAPT/ABCB1/CTSD/CHGA/CHGB	5
NA	DOID:319	spinal cord disease	7/372	31/8007	0.000440722	0.00217866	0.000916165	NEFL/HLA-C/AR/LEPR/MTHFD1/COL1A1/IL6	7
NA	DOID:654	overnutrition	29/372	322/8007	0.000449385	0.0022076	0.000928334	MFN2/TGFB1/HK1/DUSP1/CDKN2A/VCAM1/GRN/HSPA1B/AR/CCL2/MAPK8/LEPR/PFKP/CALCB/ITGAX/NR3C1/TNF/CCND1/APLN/LMNA/TNFRSF1A/ABCB1/IL1B/PPARG/IL6/S100A8/S100A9/NOS3/SOD2	29
NA	DOID:4074	pancreas adenocarcinoma	18/372	161/8007	0.000462865	0.0022597	0.000950242	TP53/BCL2/TGFB1/CDKN2A/AKAP12/TGM2/TNF/LGALS1/IL1B/BRCA1/IL6/FLNA/IGF2BP3/AKT2/EGFR/IKBKB/PIM1/CXCL12	18
NA	DOID:0060036	intrinsic cardiomyopathy	16/372	135/8007	0.000496674	0.00240979	0.00101336	TP53/TGFB1/CXADR/AR/NFKB1/CCL2/MYBPC1/TNF/DNAJA3/LMNA/IL1B/IL6/VCL/CHGA/NOS3/BIRC5	16
NA	DOID:1380	endometrial cancer	13/372	97/8007	0.000510823	0.00246323	0.00103583	BCL2/CDKN2A/JUP/MYC/ITGB1/AR/LEPR/CCND1/P2RX7/IL6/S100A8/IGF2BP3/BIRC5	13
NA	DOID:0050700	cardiomyopathy	17/372	149/8007	0.000523004	0.00250659	0.00105407	TP53/TGFB1/TXN/CXADR/AR/NFKB1/CCL2/MYBPC1/TNF/DNAJA3/LMNA/IL1B/IL6/VCL/CHGA/NOS3/BIRC5	17
NA	DOID:363	uterine cancer	13/372	98/8007	0.000564739	0.00269021	0.00113128	BCL2/CDKN2A/JUP/MYC/ITGB1/AR/LEPR/CCND1/P2RX7/IL6/S100A8/IGF2BP3/BIRC5	13
NA	DOID:4607	biliary tract cancer	19/372	178/8007	0.000581724	0.00275443	0.00115828	TP53/BCL2/TGFB1/BAX/DUSP1/CDKN2A/MYC/WWOX/TNF/CCND1/ABCB1/ANXA2/PPARG/IL6/NME1/EGFR/BIRC5/ASPH/CXCL12	19
NA	DOID:11077	brucellosis	8/372	42/8007	0.000591832	0.00278551	0.00117135	TGFB1/PSMB8/TNF/TNFRSF1A/ABCB1/IL1B/IL6/PYCARD	8
NA	DOID:1993	rectum cancer	5/372	16/8007	0.0006016	0.00279798	0.0011766	BCL2/BAX/CD55/CASP3/CXCL12	5
NA	DOID:321	tropical spastic paraparesis	5/372	16/8007	0.0006016	0.00279798	0.0011766	TGFB1/TAX1BP1/NEFL/HLA-C/IL6	5
NA	DOID:9970	obesity	28/372	313/8007	0.000626499	0.00289663	0.00121808	MFN2/TGFB1/HK1/CDKN2A/VCAM1/GRN/HSPA1B/AR/CCL2/MAPK8/LEPR/PFKP/CALCB/ITGAX/NR3C1/TNF/CCND1/APLN/LMNA/TNFRSF1A/ABCB1/IL1B/PPARG/IL6/S100A8/S100A9/NOS3/SOD2	28
NA	DOID:169	neuroendocrine tumor	6/372	24/8007	0.000636965	0.00290871	0.00122316	BCL2/BAX/NFKB1/CASP8/CCND1/IL6	6
NA	DOID:3151	skin squamous cell carcinoma	6/372	24/8007	0.000636965	0.00290871	0.00122316	TP53/CDKN2A/CCND1/CD44/S100A9/AKT2	6
NA	DOID:8857	lupus erythematosus	12/372	87/8007	0.000640212	0.00290871	0.00122316	BCL2/ITPR3/ITGB1/CCL2/P2RX7/IL1B/IL6/IRAK1/CAT/SOD2/CASP3/CXCL12	12
NA	DOID:1483	gingival disease	7/372	33/8007	0.0006608	0.00298408	0.00125486	TGFB1/HSPG2/ABCB1/IL1B/IL6/SMC3/MMP8	7
NA	DOID:0050338	primary bacterial infectious disease	23/372	238/8007	0.000665576	0.00298408	0.00125486	TP53/SNCA/NLRP3/BCL2/TGFB1/PSMB8/MYO18A/ITGB1/ITGA5/NFKB1/CCL2/ENO2/TREM1/ITGAX/TNF/P2RX7/TNFRSF1A/ABCB1/IL1B/PPARG/IL6/MMP13/PYCARD	23
NA	DOID:1247	blood coagulation disease	19/372	180/8007	0.00066819	0.00298408	0.00125486	TGFB1/MYH9/CYCS/NOTCH2/STIM1/ACBD5/AR/LEPR/FCGR3B/HES1/HMOX1/IDH2/ANXA2/IL1B/IL6/FLNA/CAT/NOS3/CASP3	19
NA	DOID:289	endometriosis	12/372	88/8007	0.00071097	0.00315719	0.00132765	CDKN2A/AR/CCL2/LEPR/CCND1/IL1B/IL6/IL6R/CAT/MMP13/BIRC5/S100A13	12
NA	DOID:3314	angiomyolipoma	4/372	10/8007	0.000770054	0.00340035	0.00142991	TP53/TSC2/EGFR/CXCL12	4
NA	DOID:2237	hepatitis	35/372	431/8007	0.000821341	0.0035758	0.00150369	ATG7/TP53/BCL2/TGFB1/BAX/DDX58/CDKN2A/CPT1A/VCAM1/MYC/HLA-C/AR/NFKB1/CCL2/ISG15/MAPK8/HSP90AA1/TNF/HMOX1/TMSB4X/CASP8/P2RX7/TNFRSF1A/SFPQ/IL1B/PPARG/IL6/IL6R/PPIA/EGFR/SOD2/KRT18/BIRC5/CXCL12/CXCL9	35
NA	DOID:3908	non-small cell lung carcinoma	35/372	431/8007	0.000821341	0.0035758	0.00150369	TP53/BCL2/TGFB1/PRKCD/CDKN2A/JUP/ENO1/YAP1/MYC/ITGB1/ECE1/ITGA5/WWOX/NFKB1/ACIN1/HSP90AA1/TNF/HMOX1/ABCB1/IL1B/PPARG/BRCA1/IL6/EEF1A2/NME1/CSTA/S100A8/S100A9/EGFR/FN1/SOD2/PDGFB/KRT18/BIRC5/CXCL12	35
NA	DOID:2377	multiple sclerosis	18/372	169/8007	0.000827655	0.0035758	0.00150369	A2M/HSPA4/RTN4/GRN/HLA-C/MAPT/CCL2/CKB/LEPR/FCGR3B/NR3C1/HMOX1/IFIH1/IL1B/IL6/IL6R/CAT/CXCL12	18
NA	DOID:4896	bile duct adenocarcinoma	15/372	128/8007	0.000832534	0.0035758	0.00150369	TP53/BCL2/TGFB1/BAX/DUSP1/CDKN2A/WWOX/CCND1/ANXA2/PPARG/IL6/EGFR/BIRC5/ASPH/CXCL12	15
NA	DOID:4947	cholangiocarcinoma	15/372	128/8007	0.000832534	0.0035758	0.00150369	TP53/BCL2/TGFB1/BAX/DUSP1/CDKN2A/WWOX/CCND1/ANXA2/PPARG/IL6/EGFR/BIRC5/ASPH/CXCL12	15
NA	DOID:750	peptic ulcer disease	10/372	66/8007	0.000852581	0.003642	0.00153152	TP53/TGFB1/HSPA1A/CCL2/TREM1/HNMT/TNF/IL1B/PPARG/IL6	10
NA	DOID:8692	myeloid leukemia	16/372	142/8007	0.000869373	0.00368394	0.00154916	PLSCR1/BCL2/BAX/CDKN2A/ABCC1/MYC/CCL2/LEPR/MYH11/CASP8/CCND1/IL1B/IL6/BIRC5/CXCL12/IL7	16
NA	DOID:11162	respiratory failure	9/372	55/8007	0.000871773	0.00368394	0.00154916	TGFB1/HSPA1A/NFKB1/MYLK/IL1B/IL6/MYH10/NOS3/SOD2	9
NA	DOID:0080008	ischemic bone disease	8/372	45/8007	0.000956968	0.00399265	0.00167898	TP53/ANXA5/TNF/ABCB1/ANXA2/PPARG/MMP13/NOS3	8
NA	DOID:13207	proliferative diabetic retinopathy	7/372	35/8007	0.000960064	0.00399265	0.00167898	VCAM1/NFKB1/CCL2/TNF/APLN/IL6/CXCL12	7
NA	DOID:2596	larynx cancer	7/372	35/8007	0.000960064	0.00399265	0.00167898	BCL2/CDKN2A/MYC/LGALS1/IL6/CASP3/BIRC5	7
NA	DOID:9455	lipid storage disease	15/372	130/8007	0.000978765	0.004049	0.00170267	TGFB1/VCAM1/ACSL5/LEPR/TNF/HMOX1/APLN/LMNA/PPARG/IL6/NPC2/NOS3/SOD2/KRT18/BIRC5	15
NA	DOID:2893	cervix carcinoma	13/372	104/8007	0.000999588	0.00411349	0.00172979	TP53/BCL2/BAX/CDKN2A/MYC/NFKB1/CCND1/IL6/AKT3/EGFR/SOD2/BIRC5/CXCL12	13
NA	DOID:8398	osteoarthritis	19/372	187/8007	0.00106381	0.00435498	0.00183134	NLRP3/TGFB1/PRKCD/NFKB1/TNF/HMOX1/IL1B/PPARG/COL1A1/IL6/IL6R/TPI1/CHGA/EPHB4/IKBKB/MMP13/SOD2/CXCL12/IL7	19
NA	DOID:200	giant cell tumor	5/372	18/8007	0.00109266	0.00438725	0.00184491	TP53/UCHL1/CCND1/MMP13/BIRC5	5
NA	DOID:9428	intracranial hypertension	5/372	18/8007	0.00109266	0.00438725	0.00184491	MAPT/TNF/CASP8/IL1B/CASP3	5
NA	DOID:0060085	organ system benign neoplasm	24/372	262/8007	0.00109343	0.00438725	0.00184491	TP53/BCL2/TSC2/TGFB1/BAX/TXN/CDKN2A/ITGB1/SNAP23/AR/LEPR/CCND1/CD44/LMNA/IL1B/BRCA1/COL1A1/IL6/NME1/EGFR/SNAP25/BIRC5/KLF4/CXCL12	24
NA	DOID:4362	cervical cancer	13/372	105/8007	0.00109402	0.00438725	0.00184491	TP53/BCL2/BAX/CDKN2A/MYC/NFKB1/CCND1/IL6/AKT3/EGFR/SOD2/BIRC5/CXCL12	13
NA	DOID:5158	pleural cancer	7/372	36/8007	0.00114505	0.00454552	0.00191147	TP53/CDKN2A/YAP1/MCAM/EGFR/SOD2/BIRC5	7
NA	DOID:7474	malignant pleural mesothelioma	7/372	36/8007	0.00114505	0.00454552	0.00191147	TP53/CDKN2A/YAP1/MCAM/EGFR/SOD2/BIRC5	7
NA	DOID:3307	teratoma	4/372	11/8007	0.00116598	0.00458229	0.00192693	TP53/CDKN2A/KRT18/BIRC5	4
NA	DOID:4988	alcoholic pancreatitis	4/372	11/8007	0.00116598	0.00458229	0.00192693	HSPA1B/CCL2/TNF/SOD2	4
NA	DOID:12894	Sjogren's syndrome	10/372	69/8007	0.00121417	0.00473589	0.00199152	TXN/SPTAN1/ITPR3/ITPR1/TNF/CASP8/IL1B/RBBP4/NOS3/IL7	10
NA	DOID:9074	systemic lupus erythematosus	11/372	81/8007	0.00121711	0.00473589	0.00199152	BCL2/ITPR3/ITGB1/CCL2/P2RX7/IL1B/IRAK1/CAT/SOD2/CASP3/CXCL12	11
NA	DOID:3213	demyelinating disease	18/372	175/8007	0.00124264	0.00479604	0.00201682	A2M/HSPA4/RTN4/GRN/HLA-C/MAPT/CCL2/CKB/LEPR/FCGR3B/NR3C1/HMOX1/IFIH1/IL1B/IL6/IL6R/CAT/CXCL12	18
NA	DOID:10159	osteonecrosis	6/372	27/8007	0.00124477	0.00479604	0.00201682	TP53/ANXA5/ABCB1/ANXA2/PPARG/NOS3	6
NA	DOID:824	periodontitis	14/372	120/8007	0.00128538	0.00492835	0.00207246	TGFB1/CDKN2A/NFKB1/CCL2/FCGR3B/TNF/CD44/IL1B/PPARG/IL6/SMC3/S100A8/CASP3/MMP8	14
NA	DOID:2841	asthma	15/372	134/8007	0.00133704	0.00508781	0.00213951	BCL2/TGFB1/BAX/HSPA1A/HSPA1B/MYLK/RNASE2/IL13RA1/P2RX7/IL1B/ACVR1/CAT/NOS3/SOD2/IL7	15
NA	DOID:1168	familial hyperlipidemia	11/372	82/8007	0.00134858	0.00508781	0.00213951	CD55/ACSL5/TXNIP/OSBPL10/NFKB1/CCL2/TNF/PPARG/IL6/EGFR/FN1	11
NA	DOID:255	hemangioma	7/372	37/8007	0.00135688	0.00508781	0.00213951	TP53/AR/NFKB1/CCND1/IL1B/IL6/PDGFB	7
NA	DOID:3068	glioblastoma multiforme	10/372	70/8007	0.00135934	0.00508781	0.00213951	BCL2/BAX/CDKN2A/MYC/CCL2/CCND1/LGALS1/CASP3/BIRC5/CXCL12	10
NA	DOID:784	chronic kidney failure	10/372	70/8007	0.00135934	0.00508781	0.00213951	TGFB1/SHC1/MCAM/CCL2/FCGR3B/PVT1/IL1B/IL6/CHGA/NOS3	10
NA	DOID:2876	laryngeal squamous cell carcinoma	5/372	19/8007	0.00142702	0.00531583	0.0022354	BCL2/CDKN2A/MYC/LGALS1/BIRC5	5
NA	DOID:440	neuromuscular disease	11/372	83/8007	0.00149148	0.00552973	0.00232534	MFN2/GDAP1/TGFB1/TRPV4/NEFL/NR3C1/TNF/LGALS1/LMNA/ABCB1/IL6	11
NA	DOID:865	vasculitis	14/372	122/8007	0.00150965	0.00557081	0.00234262	HSPA4/ENO1/CCL2/FCGR3B/TNF/HMOX1/TNFRSF1A/IL1B/IL6/S100A9/NOS3/SOD2/CXCL12/LGALS3BP	14
NA	DOID:1686	glaucoma	13/372	109/8007	0.00154962	0.00567796	0.00238768	TP53/BCL2/TGFB1/BAX/HSPA4/CAV2/NFKB1/TNF/TNFRSF1A/IL1B/NOS3/SOD2/CASP3	13
NA	DOID:1398	parasitic infectious disease	16/372	150/8007	0.00156395	0.00567796	0.00238768	BCL2/TGFB1/MAPK8/TNF/HMOX1/P2RX7/TNFRSF1A/IL1B/IL6/NOS3/STAT6/CASP3/KRT18/BIRC5/IL7/CXCL9	16
NA	DOID:3211	lysosomal storage disease	16/372	150/8007	0.00156395	0.00567796	0.00238768	SNCA/TGFB1/VCAM1/ACSL5/LEPR/TNF/HMOX1/APLN/LMNA/PPARG/IL6/NPC2/NOS3/SOD2/KRT18/BIRC5	16
NA	DOID:1036	chronic leukemia	21/372	223/8007	0.00156758	0.00567796	0.00238768	TP53/BCL2/BAX/MYH9/CDKN2A/DCN/MYC/AR/NFKB1/MAPK8/NME2/HES1/TNF/CCND1/P2RX7/IL6/CEBPZ/AKT2/AKT3/BIRC5/CXCL12	21
NA	DOID:1596	mental depression	7/372	38/8007	0.00159812	0.00576203	0.00242303	SNCA/RTN4/ITGB1/AR/MAPT/CCL2/P2RX7	7
NA	DOID:11714	gestational diabetes	9/372	60/8007	0.00165202	0.00592915	0.00249331	TGFB1/NFKB1/CCL2/TNF/APLN/LMNA/IL1B/PPARG/IL6	9
NA	DOID:3500	gallbladder adenocarcinoma	4/372	12/8007	0.00168532	0.00596693	0.0025092	CDKN2A/MYC/NME1/EGFR	4
NA	DOID:4305	bone giant cell tumor	4/372	12/8007	0.00168532	0.00596693	0.0025092	TP53/CCND1/MMP13/BIRC5	4
NA	DOID:5688	Werner syndrome	4/372	12/8007	0.00168532	0.00596693	0.0025092	MYC/PARP1/LMNA/PRPF19	4
NA	DOID:104	bacterial infectious disease	24/372	271/8007	0.00173668	0.00612122	0.00257408	TP53/SNCA/NLRP3/BCL2/TGFB1/PSMB8/MYO18A/ITGB1/ITGA5/NFKB1/CCL2/ENO2/TREM1/ITGAX/TNF/P2RX7/TNFRSF1A/ABCB1/IL1B/PPARG/IL6/IRAK1/MMP13/PYCARD	24
NA	DOID:13189	gout	6/372	29/8007	0.00184661	0.00647403	0.00272244	NLRP3/TGFB1/TNF/IL1B/IL6/IL6R	6
NA	DOID:3498	pancreatic ductal adenocarcinoma	12/372	98/8007	0.00185325	0.00647403	0.00272244	TP53/TGFB1/AKAP12/TGM2/TNF/LGALS1/IL6/FLNA/IGF2BP3/AKT2/EGFR/PIM1	12
NA	DOID:3744	cervical squamous cell carcinoma	10/372	73/8007	0.00188164	0.0065441	0.00275191	BCL2/BAX/CDKN2A/MYC/NFKB1/CCND1/IL6/AKT3/SOD2/BIRC5	10
NA	DOID:3376	bone osteosarcoma	8/372	50/8007	0.00194682	0.00674096	0.00283469	BCL2/BAX/CDKN2A/ITGB1/CASP8/ACTA2/CASP3/CXCL12	8
NA	DOID:13241	Behcet's disease	11/372	86/8007	0.0019963	0.00688199	0.00289399	HSPA4/ENO1/CCL2/TNF/HMOX1/TNFRSF1A/IL1B/NOS3/SOD2/CXCL12/LGALS3BP	11
NA	DOID:4481	allergic rhinitis	12/372	99/8007	0.00202289	0.00694319	0.00291973	NLRP3/BCL2/TGFB1/IL33/VCAM1/HLA-C/NFKB1/TNF/HMOX1/IL6/EGFR/TSLP	12
NA	DOID:4606	bile duct cancer	15/372	140/8007	0.00207693	0.00705854	0.00296824	TP53/BCL2/TGFB1/BAX/DUSP1/CDKN2A/WWOX/CCND1/ANXA2/PPARG/IL6/EGFR/BIRC5/ASPH/CXCL12	15
NA	DOID:4897	bile duct carcinoma	15/372	140/8007	0.00207693	0.00705854	0.00296824	TP53/BCL2/TGFB1/BAX/DUSP1/CDKN2A/WWOX/CCND1/ANXA2/PPARG/IL6/EGFR/BIRC5/ASPH/CXCL12	15
NA	DOID:1781	thyroid cancer	20/372	213/8007	0.00208344	0.00705854	0.00296824	TP53/BCL2/TGFB1/TXN/CDKN2A/DCN/LBR/HLA-C/NFKB1/CCL2/MAPK8/LEPR/CCND1/P2RX7/TP53INP1/PPARG/EGFR/FN1/SOD2/BIRC5	20
NA	DOID:2355	anemia	22/372	244/8007	0.00213368	0.00719772	0.00302676	TP53/TGFB1/BAX/SPTAN1/CD55/VCAM1/STIM1/HSP90AA1/ALAS2/HES1/TNF/PARP1/TNFRSF1A/IL1B/CA2/IL6/RPS19/GPI/MSN/PRDX2/CYB5R3/IL7	22
NA	DOID:3111	cystadenocarcinoma	7/372	40/8007	0.00217973	0.00725961	0.00305279	TP53/CDKN2A/TNF/BRCA1/NME1/IGF2BP3/EGFR	7
NA	DOID:3114	serous cystadenocarcinoma	7/372	40/8007	0.00217973	0.00725961	0.00305279	TP53/CDKN2A/TNF/BRCA1/NME1/IGF2BP3/EGFR	7
NA	DOID:4866	salivary gland adenoid cystic carcinoma	7/372	40/8007	0.00217973	0.00725961	0.00305279	TP53/BCL2/CDKN2A/MCAM/CCND1/CTSD/BIRC5	7
NA	DOID:657	adenoma	28/372	340/8007	0.00220842	0.00732362	0.00307971	TP53/BCL2/TSPO/TGFB1/BAX/CDKN2A/MYC/ITGB1/CXADR/SNAP23/AR/LEPR/MYH11/HMOX1/CASP8/CCND1/CD44/ABCB1/PPARG/BRCA1/IL6/NME1/CHGA/EGFR/CASP3/SNAP25/BIRC5/CXCL12	28
NA	DOID:4948	gallbladder carcinoma	8/372	51/8007	0.00221758	0.00732362	0.00307971	TP53/CDKN2A/MYC/TNF/CCND1/ABCB1/NME1/EGFR	8
NA	DOID:450	myotonic disease	5/372	21/8007	0.00231296	0.00753909	0.00317032	CDKN2A/MAPT/TNF/HSPG2/MBNL1	5
NA	DOID:5940	malignant peripheral nerve sheath tumor	5/372	21/8007	0.00231296	0.00753909	0.00317032	TP53/CDKN2A/CD44/EGFR/MMP13	5
NA	DOID:9743	diabetic neuropathy	5/372	21/8007	0.00231296	0.00753909	0.00317032	SLC25A4/PRKCD/TXN/PARP1/NOS3	5
NA	DOID:3963	thyroid carcinoma	19/372	200/8007	0.00233883	0.00753909	0.00317032	TP53/BCL2/TGFB1/TXN/CDKN2A/DCN/LBR/HLA-C/NFKB1/CCL2/MAPK8/LEPR/CCND1/P2RX7/TP53INP1/PPARG/EGFR/FN1/BIRC5	19
NA	DOID:3371	chondrosarcoma	9/372	63/8007	0.00234006	0.00753909	0.00317032	PRKCD/CDKN2A/ITGB1/NFKB1/TNF/ABCB1/PPARG/IL6/MMP13	9
NA	DOID:678	progressive supranuclear palsy	4/372	13/8007	0.0023459	0.00753909	0.00317032	SNCA/LRRK2/TARDBP/MAPT	4
NA	DOID:399	tuberculosis	16/372	156/8007	0.00234997	0.00753909	0.00317032	TP53/NLRP3/BCL2/TGFB1/MYO18A/ITGB1/ITGA5/NFKB1/CCL2/ITGAX/TNF/P2RX7/IL1B/PPARG/IL6/PYCARD	16
NA	DOID:2163	nasal cavity disease	12/372	101/8007	0.00240039	0.00758928	0.00319142	NLRP3/BCL2/TGFB1/IL33/VCAM1/HLA-C/NFKB1/TNF/HMOX1/IL6/EGFR/TSLP	12
NA	DOID:2825	nose disease	12/372	101/8007	0.00240039	0.00758928	0.00319142	NLRP3/BCL2/TGFB1/IL33/VCAM1/HLA-C/NFKB1/TNF/HMOX1/IL6/EGFR/TSLP	12
NA	DOID:4483	rhinitis	12/372	101/8007	0.00240039	0.00758928	0.00319142	NLRP3/BCL2/TGFB1/IL33/VCAM1/HLA-C/NFKB1/TNF/HMOX1/IL6/EGFR/TSLP	12
NA	DOID:0060058	lymphoma	11/372	88/8007	0.00240424	0.00758928	0.00319142	BCL2/BAX/CDKN2A/MYC/CCND1/LGALS1/IL1B/IL6/PLS3/CASP3/BIRC5	11
NA	DOID:3121	gallbladder cancer	8/372	52/8007	0.00251707	0.00790938	0.00332603	TP53/CDKN2A/MYC/TNF/CCND1/ABCB1/NME1/EGFR	8
NA	DOID:5157	benign pleural mesothelioma	7/372	41/8007	0.00252577	0.00790938	0.00332603	TP53/CDKN2A/YAP1/MCAM/EGFR/SOD2/BIRC5	7
NA	DOID:11394	adult respiratory distress syndrome	6/372	31/8007	0.00264636	0.00825412	0.003471	TGFB1/NFKB1/MYLK/IL1B/IL6/NOS3	6
NA	DOID:1575	rheumatic disease	18/372	188/8007	0.00277383	0.00854992	0.00359539	SNCA/TGFB1/HSPA4/LBR/CCL2/TREM1/TNF/PARP1/TMSB4X/CASP8/LMNA/IL1B/COL1A1/IL6/NOS3/CASP3/PDGFB/BIRC5	18
NA	DOID:418	systemic scleroderma	18/372	188/8007	0.00277383	0.00854992	0.00359539	SNCA/TGFB1/HSPA4/LBR/CCL2/TREM1/TNF/PARP1/TMSB4X/CASP8/LMNA/IL1B/COL1A1/IL6/NOS3/CASP3/PDGFB/BIRC5	18
NA	DOID:419	scleroderma	18/372	188/8007	0.00277383	0.00854992	0.00359539	SNCA/TGFB1/HSPA4/LBR/CCL2/TREM1/TNF/PARP1/TMSB4X/CASP8/LMNA/IL1B/COL1A1/IL6/NOS3/CASP3/PDGFB/BIRC5	18
NA	DOID:3565	meningioma	10/372	77/8007	0.00281844	0.00865348	0.00363893	TP53/BCL2/YWHAE/CDKN2A/YAP1/CASP8/CCND1/IGF2BP1/EGFR/BIRC5	10
NA	DOID:7166	thyroiditis	8/372	53/8007	0.00284731	0.00870812	0.00366191	TGFB1/CCL2/CASP8/IFIH1/COL1A1/IL6/IL6R/CXCL9	8
NA	DOID:0060071	pre-malignant neoplasm	5/372	22/8007	0.00288087	0.00877659	0.00369071	CDKN2A/CCND1/S100A9/IGF2BP3/BIRC5	5
NA	DOID:12217	Lewy body dementia	7/372	42/8007	0.00291256	0.00883888	0.0037169	SNCA/LRRK2/TARDBP/GRN/RTN3/MAPT/NOS3	7
NA	DOID:655	inherited metabolic disorder	27/372	331/8007	0.00301215	0.00910595	0.00382921	SNCA/TGFB1/CD55/VCAM1/ACSL5/TXNIP/OSBPL10/NFKB1/CCL2/LEPR/ALAS2/TNF/HMOX1/APLN/LMNA/PPARG/IL6/NDUFS1/SLC1A5/NPC2/EGFR/NOS3/FN1/SOD2/KRT18/BIRC5/CXCL12	27
NA	DOID:1003	pelvic inflammatory disease	4/372	14/8007	0.00316512	0.00945925	0.00397778	SNCA/CCL2/MTA2/CXCL12	4
NA	DOID:12206	dengue hemorrhagic fever	4/372	14/8007	0.00316512	0.00945925	0.00397778	TGFB1/VCAM1/CCL2/TNF	4
NA	DOID:12689	acoustic neuroma	4/372	14/8007	0.00316512	0.00945925	0.00397778	TGFB1/CCND1/CD44/EGFR	4
NA	DOID:5223	infertility	19/372	206/8007	0.00326431	0.00971874	0.00408689	TP53/NLRP3/TGFB1/ITGB1/ITGA5/CD9/AR/CCL2/TNF/CD44/LMNA/ABCB1/IL1B/BRCA1/IL6/IL6R/NOS3/BUB1/BIRC5	19
NA	DOID:4905	pancreatic carcinoma	21/372	237/8007	0.00328976	0.00975754	0.00410321	TP53/BCL2/TGFB1/CDKN2A/ABCC5/ABCC4/AKAP12/NFKB1/TGM2/TNF/LGALS1/IL1B/BRCA1/IL6/FLNA/IGF2BP3/AKT2/EGFR/IKBKB/PIM1/CXCL12	21
NA	DOID:3146	lipid metabolism disorder	11/372	92/8007	0.00342242	0.010075	0.00423671	CD55/ACSL5/TXNIP/OSBPL10/NFKB1/CCL2/TNF/PPARG/IL6/EGFR/FN1	11
NA	DOID:9500	leukocyte disease	11/372	92/8007	0.00342242	0.010075	0.00423671	BCL2/TGFB1/DUSP1/MYC/RNASE2/TNF/TNFRSF1A/IL6/BIRC5/KLF4/IL7	11
NA	DOID:11723	Duchenne muscular dystrophy	5/372	23/8007	0.00354307	0.0103526	0.00435345	ITPR1/TGM2/NR3C1/UTRN/HSPG2	5
NA	DOID:4914	esophagus adenocarcinoma	5/372	23/8007	0.00354307	0.0103526	0.00435345	TGFB1/MYC/PPARG/SOD2/BIRC5	5
NA	DOID:4766	embryoma	28/372	352/8007	0.00362919	0.010565	0.00444275	BCL2/SHC1/BAX/CDKN2A/ABCC1/RTN4/SDCBP/MYC/ITGB1/MCAM/AR/HSP90AA1/SFRP4/CASP8/CCND1/P2RX7/LGALS1/IGF2BP1/NCL/IL6/CAT/SOD2/KRT18/MITF/BIRC5/MEF2D/CXCL12/MTUS1	28
NA	DOID:3355	fibrosarcoma	6/372	33/8007	0.00368115	0.010639	0.00447388	TP53/CD9/TNF/COL1A1/IL6/PDGFB	6
NA	DOID:1115	sarcoma	18/372	193/8007	0.00368169	0.010639	0.00447388	TP53/BCL2/CDKN2A/TARDBP/MYC/NFKB1/MAPT/TNF/PARP1/CASP8/CCND1/ABCB1/IL1B/IL6/EGFR/SOD2/PDGFB/BIRC5	18
NA	DOID:12930	dilated cardiomyopathy	11/372	93/8007	0.0037245	0.0107233	0.00450933	TP53/TGFB1/CXADR/NFKB1/MYBPC1/TNF/DNAJA3/LMNA/IL1B/IL6/CHGA	11
NA	DOID:350	mastocytosis	7/372	44/8007	0.00382059	0.0109598	0.00460878	BCL2/TGFB1/DUSP1/MYC/TNFRSF1A/IL6/KLF4	7
NA	DOID:1588	thrombocytopenia	9/372	68/8007	0.00397472	0.0113605	0.00477727	TGFB1/MYH9/CYCS/STIM1/ACBD5/LEPR/FCGR3B/IL6/FLNA	9
NA	DOID:0060101	benign glioma	4/372	15/8007	0.00415976	0.0117611	0.00494572	TSC2/CDKN2A/CCND1/NCL	4
NA	DOID:1395	schistosomiasis	4/372	15/8007	0.00415976	0.0117611	0.00494572	BCL2/TNF/STAT6/KRT18	4
NA	DOID:4844	benign ependymoma	4/372	15/8007	0.00415976	0.0117611	0.00494572	TSC2/CDKN2A/CCND1/NCL	4
NA	DOID:3969	papillary thyroid carcinoma	12/372	108/8007	0.00419844	0.0118279	0.00497382	TP53/TXN/CDKN2A/LBR/CCL2/MAPK8/LEPR/CCND1/P2RX7/PPARG/EGFR/FN1	12
NA	DOID:688	embryonal cancer	29/372	373/8007	0.00429502	0.0119814	0.00503837	BCL2/SHC1/BAX/CDKN2A/ABCC1/RTN4/SDCBP/MYC/ITGB1/MCAM/AR/HSP90AA1/SFRP4/CASP8/CCND1/P2RX7/LGALS1/IGF2BP1/NCL/IL6/EGFR/CAT/SOD2/KRT18/MITF/BIRC5/MEF2D/CXCL12/MTUS1	29
NA	DOID:10223	dermatomyositis	6/372	34/8007	0.00429866	0.0119814	0.00503837	CCL2/TGM2/TNF/IFIH1/IL1B/IL6	6
NA	DOID:13250	diarrhea	6/372	34/8007	0.00429866	0.0119814	0.00503837	ABCC4/TNF/ABCB1/CHGA/S100A8/EGFR	6
NA	DOID:0050904	salivary gland carcinoma	8/372	57/8007	0.00451833	0.0125491	0.00527712	TP53/BCL2/CDKN2A/MCAM/CCND1/CTSD/EGFR/BIRC5	8
NA	DOID:2218	blood platelet disease	11/372	96/8007	0.00476055	0.0131753	0.00554044	TGFB1/MYH9/CYCS/STIM1/ACBD5/AR/LEPR/FCGR3B/IDH2/IL6/FLNA	11
NA	DOID:2994	germ cell cancer	31/372	410/8007	0.00482887	0.0133175	0.00560024	TP53/BCL2/SHC1/BAX/CDKN2A/ABCC1/RTN4/SDCBP/MYC/ITGB1/MCAM/AR/HSP90AA1/SFRP4/CASP8/CCND1/P2RX7/LGALS1/IGF2BP1/NCL/IL6/EGFR/CAT/SOD2/KRT18/MITF/BIRC5/KLF4/MEF2D/CXCL12/MTUS1	31
NA	DOID:10316	pneumoconiosis	6/372	35/8007	0.00498941	0.0136456	0.00573821	NFKB1/TNF/CASP8/IL1B/CAT/SOD2	6
NA	DOID:2462	retinal vascular disease	8/372	58/8007	0.00503464	0.0136456	0.00573821	VCAM1/NFKB1/CCL2/TNF/APLN/IL6/SOD2/CXCL12	8
NA	DOID:3451	skin carcinoma	8/372	58/8007	0.00503464	0.0136456	0.00573821	TP53/CDKN2A/CCND1/CD44/IL6/S100A9/AKT2/CXCL12	8
NA	DOID:8850	salivary gland cancer	8/372	58/8007	0.00503464	0.0136456	0.00573821	TP53/BCL2/CDKN2A/MCAM/CCND1/CTSD/EGFR/BIRC5	8
NA	DOID:8947	diabetic retinopathy	8/372	58/8007	0.00503464	0.0136456	0.00573821	VCAM1/NFKB1/CCL2/TNF/APLN/IL6/SOD2/CXCL12	8
NA	DOID:5113	nutritional deficiency disease	5/372	25/8007	0.00518336	0.0140004	0.00588741	CDKN2A/PDHA1/LEPR/MTHFD1/PCM1	5
NA	DOID:3326	purpura	9/372	71/8007	0.00531733	0.0142919	0.00600998	TGFB1/NOTCH2/HES1/HMOX1/IL1B/IL6/CAT/NOS3/CASP3	9
NA	DOID:12205	dengue disease	4/372	16/8007	0.00534582	0.0142919	0.00600998	TGFB1/VCAM1/CCL2/TNF	4
NA	DOID:2526	prostate adenocarcinoma	4/372	16/8007	0.00534582	0.0142919	0.00600998	ITGB1/AR/RPL10/SOD2	4
NA	DOID:1428	endocrine pancreas disease	8/372	59/8007	0.00559493	0.0149072	0.00626872	CPT1A/VCAM1/NFKB1/CCL2/TNF/IL1B/PPARG/IL6	8
NA	DOID:1883	hepatitis C	20/372	233/8007	0.00581405	0.0154387	0.00649222	ATG7/TP53/TGFB1/DDX58/CDKN2A/CPT1A/HLA-C/NFKB1/CCL2/ISG15/TNF/HMOX1/CASP8/IL1B/PPARG/IL6/PPIA/EGFR/SOD2/KRT18	20
NA	DOID:13809	familial combined hyperlipidemia	5/372	26/8007	0.00617773	0.0163219	0.00686364	TXNIP/OSBPL10/NFKB1/PPARG/FN1	5
NA	DOID:5295	intestinal disease	15/372	157/8007	0.0061882	0.0163219	0.00686364	TP53/TSC2/CDKN2A/VCAM1/TXNIP/HSPA1B/LEPR/MYH11/KCNN3/IL1B/CA2/IL6/FLNA/S100A8/CXCL9	15
NA	DOID:4138	bile duct disease	10/372	86/8007	0.00629106	0.0165377	0.00695439	TP53/CDKN2A/ABCC4/HLA-C/TREM1/HMOX1/PPARG/IL6/ACTG2/KRT18	10
NA	DOID:6364	migraine	9/372	73/8007	0.00639119	0.0167449	0.00704153	AR/NFKB1/ENO2/HNMT/KCNN3/TNF/IL1B/IL6/NOS3	9
NA	DOID:2742	auditory system disease	11/372	100/8007	0.00648376	0.016931	0.00711978	TGFB1/TXN/MYH9/CDKN2A/IL1B/COL1A1/IL6/IL6R/MYO1C/EGFR/NOS3	11
NA	DOID:10941	intracranial aneurysm	4/372	17/8007	0.00673835	0.0174222	0.00732632	TNF/IL6/NOS3/CASP3	4
NA	DOID:8923	skin melanoma	4/372	17/8007	0.00673835	0.0174222	0.00732632	BAX/CDKN2A/MMP13/CASP3	4
NA	DOID:9253	gastrointestinal stromal tumor	4/372	17/8007	0.00673835	0.0174222	0.00732632	BCL2/BAX/CDKN2A/ABCC1	4
NA	DOID:9741	biliary tract disease	10/372	87/8007	0.00682333	0.0175552	0.00738226	TP53/CDKN2A/ABCC4/HLA-C/TREM1/HMOX1/PPARG/IL6/ACTG2/KRT18	10
NA	DOID:14250	Down syndrome	8/372	61/8007	0.0068568	0.0175552	0.00738226	MAPT/CCL2/CA2/IL6/ACVR1/CASP3/SNAP25/GNLY	8
NA	DOID:8618	oral cavity cancer	8/372	61/8007	0.0068568	0.0175552	0.00738226	TP53/BCL2/CDKN2A/MCAM/CCND1/CTSD/EGFR/BIRC5	8
NA	DOID:349	systemic mastocytosis	6/372	38/8007	0.00754992	0.0191761	0.00806389	TGFB1/DUSP1/MYC/TNFRSF1A/IL6/KLF4	6
NA	DOID:883	parasitic helminthiasis infectious disease	6/372	38/8007	0.00754992	0.0191761	0.00806389	BCL2/MAPK8/TNF/STAT6/CASP3/KRT18	6
NA	DOID:3454	brain infarction	8/372	62/8007	0.0075631	0.0191761	0.00806389	TGFB1/NFKB1/CCL2/NR3C1/TNF/IL6/NOS3/PDE4D	8
NA	DOID:1564	fungal infectious disease	9/372	76/8007	0.00830546	0.0206421	0.00868037	TGFB1/CDKN2A/NFKB1/FCGR3B/TNFRSF1A/IL1B/IL6/S100A8/SOD2	9
NA	DOID:3748	esophagus squamous cell carcinoma	8/372	63/8007	0.00832282	0.0206421	0.00868037	TP53/BCL2/BAX/CDKN2A/CAV2/CCND1/S100A8/S100A9	8
NA	DOID:11722	myotonic dystrophy type 1	4/372	18/8007	0.0083514	0.0206421	0.00868037	CDKN2A/MAPT/TNF/MBNL1	4
NA	DOID:2730	epidermolysis bullosa	4/372	18/8007	0.0083514	0.0206421	0.00868037	TGFB1/DST/COL1A1/KRT18	4
NA	DOID:3479	uveal cancer	4/372	18/8007	0.0083514	0.0206421	0.00868037	CDKN2A/MCAM/HSP90AA1/CCND1	4
NA	DOID:4248	coronary stenosis	4/372	18/8007	0.0083514	0.0206421	0.00868037	CCL2/TNF/APLN/IL6	4
NA	DOID:6039	uveal melanoma	4/372	18/8007	0.0083514	0.0206421	0.00868037	CDKN2A/MCAM/HSP90AA1/CCND1	4
NA	DOID:8719	in situ carcinoma	4/372	18/8007	0.0083514	0.0206421	0.00868037	CCND1/S100A9/IGF2BP3/BIRC5	4
NA	DOID:3910	lung adenocarcinoma	16/372	178/8007	0.00850344	0.0209521	0.00881069	TP53/TGFB1/CDKN2A/MYC/ITGB1/ITGA5/ACIN1/HMOX1/BRCA1/IL6/EEF1A2/S100A8/S100A9/EGFR/SOD2/CXCL12	16
NA	DOID:2473	opportunistic mycosis	6/372	39/8007	0.00858237	0.0210804	0.00886468	TGFB1/NFKB1/FCGR3B/TNFRSF1A/IL1B/IL6	6
NA	DOID:8567	Hodgkin's lymphoma	7/372	51/8007	0.00874558	0.0214144	0.00900512	BCL2/BAX/CDKN2A/LGALS1/IL1B/CASP3/BIRC5	7
NA	DOID:6432	pulmonary hypertension	9/372	77/8007	0.00903168	0.0220463	0.00927083	PRKG1/TNF/HMOX1/APLN/PPARG/IL6/TRPC4/NOS3/CXCL12	9
NA	DOID:10608	celiac disease	10/372	91/8007	0.00930942	0.0224071	0.00942256	BCL2/TGFB1/NFKB1/UBD/TGM2/TNF/PARP1/CD44/IL1B/IL6	10
NA	DOID:13636	Fanconi's anemia	3/372	10/8007	0.00935054	0.0224071	0.00942256	BAX/SPTAN1/HSP90AA1	3
NA	DOID:13949	interstitial cystitis	3/372	10/8007	0.00935054	0.0224071	0.00942256	TP53/IL6/FGF10	3
NA	DOID:14256	adult-onset Still's disease	3/372	10/8007	0.00935054	0.0224071	0.00942256	TGFB1/HMOX1/S100A9	3
NA	DOID:1678	chronic interstitial cystitis	3/372	10/8007	0.00935054	0.0224071	0.00942256	TP53/IL6/FGF10	3
NA	DOID:9008	psoriatic arthritis	3/372	10/8007	0.00935054	0.0224071	0.00942256	IL1B/S100A8/S100A9	3
NA	DOID:3193	peripheral nerve sheath neoplasm	5/372	29/8007	0.00995189	0.0237036	0.00996777	TP53/CDKN2A/CD44/EGFR/MMP13	5
NA	DOID:4798	aggressive systemic mastocytosis	5/372	29/8007	0.00995189	0.0237036	0.00996777	TGFB1/DUSP1/TNFRSF1A/IL6/KLF4	5
NA	DOID:4029	gastritis	8/372	65/8007	0.010012	0.0237748	0.00999771	TP53/TGFB1/SLC7A2/NFKB1/TNF/IL1B/TP53INP1/TSLP	8
NA	DOID:1342	congenital hypoplastic anemia	4/372	19/8007	0.0101979	0.023927	0.0100617	BAX/SPTAN1/HSP90AA1/RPS19	4
NA	DOID:2731	vesiculobullous skin disease	4/372	19/8007	0.0101979	0.023927	0.0100617	TGFB1/DST/COL1A1/KRT18	4
NA	DOID:3095	germ cell and embryonal cancer	4/372	19/8007	0.0101979	0.023927	0.0100617	TP53/CDKN2A/KRT18/BIRC5	4
NA	DOID:9206	Barrett's esophagus	4/372	19/8007	0.0101979	0.023927	0.0100617	CDKN2A/IL6/IGF2BP3/SOD2	4
NA	DOID:2921	glomerulonephritis	9/372	79/8007	0.0106273	0.0247387	0.010403	TGFB1/MYH9/VCAM1/CCL2/LEPR/P2RX7/APOL1/IL6/SOD2	9
NA	DOID:3247	rhabdomyosarcoma	9/372	79/8007	0.0106273	0.0247387	0.010403	TP53/TGFB1/CDKN2A/JUP/NFKB1/MAPK8/EGFR/BUB1B/CXCL12	9
NA	DOID:11054	urinary bladder cancer	11/372	107/8007	0.0106383	0.0247387	0.010403	TP53/TGFB1/BAX/CDKN2A/JUP/MYC/ITGB1/LEPR/CCND1/SOD2/BIRC5	11
NA	DOID:0060060	non-Hodgkin lymphoma	6/372	41/8007	0.0109442	0.0253004	0.0106393	BAX/CDKN2A/MYC/CCND1/IL6/PLS3	6
NA	DOID:437	myasthenia gravis	6/372	41/8007	0.0109442	0.0253004	0.0106393	TGFB1/NR3C1/TNF/LGALS1/ABCB1/IL6	6
NA	DOID:2018	hyperinsulinism	7/372	54/8007	0.0118838	0.027392	0.0115188	CPT1A/VCAM1/NFKB1/CCL2/TNF/PPARG/IL6	7
NA	DOID:12306	vitiligo	8/372	67/8007	0.0119435	0.0274492	0.0115428	TP53/PSMB8/HLA-C/TNF/IL6/CAT/SMOC2/TSLP	8
NA	DOID:0060031	autoimmune disease of gastrointestinal tract	11/372	109/8007	0.0121366	0.0275336	0.0115783	BCL2/TGFB1/NFKB1/UBD/TGM2/TNF/PARP1/CD44/IL1B/IL6/KRT18	11
NA	DOID:0050136	systemic mycosis	6/372	42/8007	0.0122828	0.0275336	0.0115783	TGFB1/NFKB1/FCGR3B/TNFRSF1A/IL1B/IL6	6
NA	DOID:439	neuromuscular junction disease	6/372	42/8007	0.0122828	0.0275336	0.0115783	TGFB1/NR3C1/TNF/LGALS1/ABCB1/IL6	6
NA	DOID:10883	herpangina	4/372	20/8007	0.0122896	0.0275336	0.0115783	BCL2/CDKN2A/HSP90AA1/S100A8	4
NA	DOID:3302	chordoma	4/372	20/8007	0.0122896	0.0275336	0.0115783	CDKN2A/ABCC1/AR/ABCB1	4
NA	DOID:3303	notochordal cancer	4/372	20/8007	0.0122896	0.0275336	0.0115783	CDKN2A/ABCC1/AR/ABCB1	4
NA	DOID:799	varicose veins	4/372	20/8007	0.0122896	0.0275336	0.0115783	TP53/TNF/HMOX1/PARP1	4
NA	DOID:10273	heart conduction disease	3/372	11/8007	0.0124197	0.0275336	0.0115783	TGFB1/TNF/LMNA	3
NA	DOID:1586	rheumatic fever	3/372	11/8007	0.0124197	0.0275336	0.0115783	TGFB1/FCGR3B/TNF	3
NA	DOID:2566	corneal dystrophy	3/372	11/8007	0.0124197	0.0275336	0.0115783	TGFB1/CAT/BIRC5	3
NA	DOID:3021	acute kidney failure	3/372	11/8007	0.0124197	0.0275336	0.0115783	HSPA1A/PARP1/IL6R	3
NA	DOID:3507	dermatofibrosarcoma protuberans	3/372	11/8007	0.0124197	0.0275336	0.0115783	TP53/COL1A1/PDGFB	3
NA	DOID:9452	fatty liver disease	10/372	95/8007	0.0124357	0.0275336	0.0115783	TGFB1/ACSL5/LEPR/TNF/HMOX1/APLN/LMNA/PPARG/KRT18/BIRC5	10
NA	DOID:438	autoimmune disease of the nervous system	7/372	55/8007	0.0130906	0.0289023	0.0121539	TGFB1/NR3C1/TNF/LGALS1/ABCB1/IL1B/IL6	7
NA	DOID:5100	middle ear disease	5/372	31/8007	0.0132007	0.0290637	0.0122218	CDKN2A/IL1B/IL6/IL6R/EGFR	5
NA	DOID:381	arthropathy	10/372	97/8007	0.0142678	0.0313254	0.0131729	HLA-C/CCL2/TNF/TNFRSF1A/IL1B/IL6/SOD2/SAMHD1/IL7/RGS1	10
NA	DOID:3526	cerebral infarction	7/372	56/8007	0.014383	0.0314904	0.0132423	TGFB1/NFKB1/NR3C1/TNF/IL6/NOS3/PDE4D	7
NA	DOID:4043	skeletal muscle cancer	9/372	83/8007	0.0144421	0.0315198	0.0132546	TP53/TGFB1/CDKN2A/JUP/NFKB1/MAPK8/EGFR/BUB1B/CXCL12	9
NA	DOID:2723	dermatitis	16/372	189/8007	0.0145885	0.0315198	0.0132546	ENO1/ITGB1/HNMT/RNASE2/IL13RA1/TNF/HMOX1/ANXA2/IL1B/PPARG/IL6/CHGA/CSTA/CASP3/CXCL9/TSLP	16
NA	DOID:3324	mood disorder	16/372	189/8007	0.0145885	0.0315198	0.0132546	SNCA/BCL2/RTN4/ITGB1/AR/MAPT/CCL2/NR3C1/TNF/TRPM2/P2RX7/NR4A3/ABCB1/ANXA2/IL1B/VGF	16
NA	DOID:3702	cervical adenocarcinoma	4/372	21/8007	0.0146371	0.0315198	0.0132546	TP53/CDKN2A/EGFR/CXCL12	4
NA	DOID:4752	multiple system atrophy	4/372	21/8007	0.0146371	0.0315198	0.0132546	SNCA/LRRK2/NEFL/MAPT	4
NA	DOID:8283	peritonitis	4/372	21/8007	0.0146371	0.0315198	0.0132546	CCL2/TREM1/TNF/IL6R	4
NA	DOID:5683	hereditary breast ovarian cancer	18/372	222/8007	0.0150063	0.0322267	0.0135519	TP53/BCL2/TGFB1/CDKN2A/MYC/AR/ISG15/PARP1/CASP8/CCND1/ABCB1/NCL/BRCA1/COL1A1/FLNA/NME1/EGFR/KRT18	18
NA	DOID:10595	Charcot-Marie-Tooth disease	5/372	32/8007	0.0150653	0.0322651	0.013568	MFN2/GDAP1/TRPV4/NEFL/LMNA	5
NA	DOID:1555	urticaria	6/372	44/8007	0.0152975	0.0326735	0.0137398	NLRP3/TGFB1/HNMT/TNF/CAT/SOD2	6
NA	DOID:11335	sarcoidosis	9/372	84/8007	0.0155363	0.0330935	0.0139164	TGFB1/CCL2/TNF/IL1B/PPARG/COL1A1/IL6/S100A8/S100A9	9
NA	DOID:11266	hemorrhagic fever with renal syndrome	3/372	12/8007	0.0159979	0.0331777	0.0139518	VCAM1/IL6/FN1	3
NA	DOID:12337	varicocele	3/372	12/8007	0.0159979	0.0331777	0.0139518	TP53/HMOX1/PARP1	3
[truncated: 415 more rows]
