# Supplementary material for: Identification and validation of key mitophagy-related biomarkers in the pathogenesis of proliferative diabetic retinopathy
Source: Front Endocrinol (Lausanne). 2025 Oct 29;16:1652898. doi: 10.3389/fendo.2025.1652898 (PMC12605334; doi:10.3389/fendo.2025.1652898)
Supplement: Supplementary file 7 [file Table6.xlsx]

## Sheet: Sheet1
Table S6 GSEA Enrichment Results
ID	Description	setSize	enrichmentScore	NES	pvalue	p.adjust	qvalues	rank	leading_edge	core_enrichment
NABA_MATRISOME	NABA_MATRISOME	34	0.730708	2.84921	1e-10	2.43e-08	1.63158e-08	128	tags=83%, list=21%, signal=70%	S100A8/COL1A1/FN1/MMP13/TNF/TNF/TNF/TNF/TNF/TNF/TNF/TNF/SFRP4/S100A9/DCN/HSPG2/HAPLN1/IL1B/FMOD/CXCL12/PDGFB/ANXA2/MMP8/CXCL9/TGFB1/IL6/CCL2/NTN4/TGM2/LGALS1/CSTA/FGF10/S100A16/CTSD
NABA_MATRISOME_ASSOCIATED	NABA_MATRISOME_ASSOCIATED	26	0.709387	2.60633	1.11515e-08	1.35491e-06	9.09732e-07	128	tags=82%, list=21%, signal=68%	S100A8/MMP13/TNF/TNF/TNF/TNF/TNF/TNF/TNF/TNF/SFRP4/S100A9/IL1B/CXCL12/PDGFB/ANXA2/MMP8/CXCL9/TGFB1/IL6/CCL2/TGM2/LGALS1/CSTA/FGF10/S100A16/CTSD
WP_BURN_WOUND_HEALING	WP_BURN_WOUND_HEALING	17	0.769699	2.523	9.21959e-08	7.46787e-06	5.01416e-06	98	tags=83%, list=16%, signal=73%	COL1A1/FN1/MMP13/TNF/TNF/TNF/TNF/TNF/TNF/TNF/TNF/S100A9/DCN/IL1B/CXCL12/TGFB1/IL6/CCL2/KLF4/PFN1
REACTOME_EXTRACELLULAR_MATRIX_ORGANIZATION	REACTOME_EXTRACELLULAR_MATRIX_ORGANIZATION	23	0.712229	2.52147	1.30691e-07	7.93948e-06	5.33082e-06	140	tags=78%, list=23%, signal=63%	COL1A1/FN1/MMP13/ITGA5/DCN/HSPG2/HAPLN1/FMOD/PDGFB/MMP8/TGFB1/VCAM1/ITGB1/ITGAX/NTN4/CD44/CTSD/A2M
WP_IL18_SIGNALING_PATHWAY	WP_IL18_SIGNALING_PATHWAY	31	0.627121	2.40536	1.01773e-06	4.94616e-05	3.32101e-05	95	tags=61%, list=16%, signal=54%	COL1A1/FN1/MMP13/TNF/TNF/TNF/TNF/TNF/TNF/TNF/TNF/ACTA2/IL1B/MMP8/TMSB4X/IL6/CCL2/PLD1/CASP8/HMOX1/GRN/PRKCD/TGM2
NABA_SECRETED_FACTORS	NABA_SECRETED_FACTORS	16	0.741563	2.37955	2.23069e-06	9.03428e-05	6.0659e-05	67	tags=78%, list=11%, signal=72%	S100A8/TNF/TNF/TNF/TNF/TNF/TNF/TNF/TNF/SFRP4/S100A9/IL1B/CXCL12/PDGFB/CXCL9/TGFB1/IL6/CCL2
REACTOME_CYTOKINE_SIGNALING_IN_IMMUNE_SYSTEM	REACTOME_CYTOKINE_SIGNALING_IN_IMMUNE_SYSTEM	61	0.491504	2.18963	9.41682e-06	0.000326898	0.00021949	179	tags=65%, list=30%, signal=53%	FN1/TNF/TNF/TNF/TNF/TNF/TNF/TNF/TNF/PSMB10/BST2/IL1B/TSLP/ANXA2/PIK3R2/ISG15/TGFB1/VCAM1/IL6/CCL2/ITGB1/STAT6/ITGAX/CCND1/HMOX1/PRKCD/SAMHD1/MSN/BIRC5/GBP2/CD44/IL6R/PSMB8/PSMB8/PSMB8/PSMB8/PSMB8/PSMB8/PSMB8/PSMB8/TNFRSF1A/BCL2/FLNA/SHC1/IL7/FLNB/PIM1/HLA-C/HLA-C/HLA-C/HLA-C/HLA-C/HLA-C/HLA-C
WP_OVERVIEW_OF_PROINFLAMMATORY_AND_PROFIBROTIC_MEDIATORS	WP_OVERVIEW_OF_PROINFLAMMATORY_AND_PROFIBROTIC_MEDIATORS	11	0.779718	2.20539	1.42832e-05	0.000433852	0.000291302	67	tags=83%, list=11%, signal=76%	TNF/TNF/TNF/TNF/TNF/TNF/TNF/TNF/IL1B/CXCL12/TSLP/CXCL9/TGFB1/IL6/CCL2
REACTOME_INNATE_IMMUNE_SYSTEM	REACTOME_INNATE_IMMUNE_SYSTEM	86	0.437564	2.04595	4.78612e-05	0.00129225	0.00086766	253	tags=65%, list=42%, signal=47%	S100A8/GNLY/RNASE2/FCGR3B/PSMB10/BST2/S100A9/PYCARD/IL1B/RAC2/TXNIP/ANXA2/PIK3R2/ISG15/TREM1/MMP8/PLD1/STAT6/CASP8/ITGAX/NLRP3/HMOX1/VAMP8/GRN/PRKCD/MYH9/ITPR3/IFIH1/CD44/CD55/CTSD/ALPK1/PSMB8/PSMB8/PSMB8/PSMB8/PSMB8/PSMB8/PSMB8/PSMB8/NOS3/BCL2/VAT1/IQGAP1/SHC1/SDCBP/OSTF1/NPC2/MYO1C/HLA-C/HLA-C/HLA-C/HLA-C/HLA-C/HLA-C/HLA-C/ACTB/TRPM2/P2RX7/IRAK1/STOM/ITPR1/ATG7/SNAP23/MAP2K3/MOSPD2/DDX58/LRRFIP…
REACTOME_RHO_GTPASE_EFFECTORS	REACTOME_RHO_GTPASE_EFFECTORS	25	0.594193	2.16468	8.02366e-05	0.00194975	0.00130912	150	tags=63%, list=25%, signal=50%	S100A8/TUBB1/S100A9/MYH11/MYH11/TUBB6/RAC2/ITGB1/PRKCD/PFN1/MYH9/BIRC5/AR/BUB1B/BUB1/FLNA/IQGAP1
REACTOME_DEGRADATION_OF_THE_EXTRACELLULAR_MATRIX	REACTOME_DEGRADATION_OF_THE_EXTRACELLULAR_MATRIX	10	0.758255	2.08892	0.000123641	0.00258707	0.00173704	140	tags=90%, list=23%, signal=70%	COL1A1/FN1/MMP13/DCN/HSPG2/MMP8/CD44/CTSD/A2M
REACTOME_INTERLEUKIN_4_AND_INTERLEUKIN_13_SIGNALING	REACTOME_INTERLEUKIN_4_AND_INTERLEUKIN_13_SIGNALING	20	0.643844	2.19575	0.000127789	0.00258707	0.00173704	88	tags=70%, list=15%, signal=63%	FN1/TNF/TNF/TNF/TNF/TNF/TNF/TNF/TNF/IL1B/TGFB1/VCAM1/IL6/CCL2/ITGB1/STAT6/ITGAX/CCND1/HMOX1
WP_NETWORK_MAP_OF_SARSCOV2_SIGNALING_PATHWAY	WP_NETWORK_MAP_OF_SARSCOV2_SIGNALING_PATHWAY	26	0.581929	2.13804	0.000138403	0.00258707	0.00173704	109	tags=64%, list=18%, signal=55%	FN1/TNF/TNF/TNF/TNF/TNF/TNF/TNF/TNF/BST2/IL1B/CXCL12/APOL1/CXCL9/IL6/CCL2/CASP8/NLRP3/STEAP3/BIRC5/IFIH1
KEGG_PATHWAYS_IN_CANCER	KEGG_PATHWAYS_IN_CANCER	31	0.547466	2.09984	0.000149275	0.00259099	0.00173967	120	tags=50%, list=20%, signal=42%	FN1/RAC2/PDGFB/CDKN2A/PIK3R2/PPARG/TGFB1/IL6/ITGB1/PLD1/CASP8/CCND1/BIRC5/AR/FGF10/MITF
WP_MRNA_PROCESSING	WP_MRNA_PROCESSING	12	-0.648493	-2.31594	0.000199571	0.00323306	0.00217078	156	tags=90%, list=26%, signal=69%	DHX8/RBM39/SF3B2/U2AF2/PRMT1/PRPF4B/DHX16/DHX16/DHX16/DHX16/DHX16/DHX16/DHX16/DHX16/PRPF8/PRPF8/SRRM1/SFPQ
KEGG_SPLICEOSOME	KEGG_SPLICEOSOME	13	-0.615905	-2.25568	0.000252344	0.00383248	0.00257325	166	tags=86%, list=27%, signal=66%	HSPA1A/HSPA1A/HSPA1A/HSPA1A/HSPA1A/DHX8/SF3B2/RBM25/U2AF2/DHX16/DHX16/DHX16/DHX16/DHX16/DHX16/DHX16/DHX16/PRPF8/PRPF8/ACIN1/HSPA1B/HSPA1B/HSPA1B/HSPA1B/HSPA1B
WP_OREXIN_RECEPTOR_PATHWAY	WP_OREXIN_RECEPTOR_PATHWAY	14	0.675821	2.09465	0.000272153	0.00389019	0.002612	86	tags=76%, list=14%, signal=68%	MMP13/TNF/TNF/TNF/TNF/TNF/TNF/TNF/TNF/IL1B/PIK3R2/PPARG/VCAM1/IL6/PLD1/KLF4
REACTOME_PLATELET_ACTIVATION_SIGNALING_AND_AGGREGATION	REACTOME_PLATELET_ACTIVATION_SIGNALING_AND_AGGREGATION	24	0.572078	2.05336	0.000345569	0.00426133	0.00286119	153	tags=62%, list=25%, signal=49%	COL1A1/FN1/RAC2/PDGFB/PIK3R2/TMSB4X/TGFB1/PRKCD/PFN1/ITPR3/CALU/A2M/FLNA/ABCC4/SHC1
KEGG_NOD_LIKE_RECEPTOR_SIGNALING_PATHWAY	KEGG_NOD_LIKE_RECEPTOR_SIGNALING_PATHWAY	11	0.711908	2.01359	0.000365879	0.00426133	0.00286119	85	tags=78%, list=14%, signal=69%	TNF/TNF/TNF/TNF/TNF/TNF/TNF/TNF/PYCARD/IL1B/IL6/CCL2/CASP8/NLRP3
WP_MALIGNANT_PLEURAL_MESOTHELIOMA	WP_MALIGNANT_PLEURAL_MESOTHELIOMA	39	0.509087	2.05089	0.000365942	0.00426133	0.00286119	123	tags=45%, list=20%, signal=38%	FN1/ACTG2/SFRP4/ACTA2/IL1B/CXCL12/PDGFB/CDKN2A/TGFB1/TEAD4/IL6/CCL2/ITGB1/NLRP3/CCND1/ITPR3/FGF10/CD44
KEGG_REGULATION_OF_ACTIN_CYTOSKELETON	KEGG_REGULATION_OF_ACTIN_CYTOSKELETON	21	0.590191	2.04112	0.000368263	0.00426133	0.00286119	112	tags=57%, list=19%, signal=48%	FN1/ITGA5/RAC2/PDGFB/PIK3R2/TMSB4X/ITGB1/ITGAX/MSN/PFN1/MYH9/FGF10
WP_ALLOGRAFT_REJECTION	WP_ALLOGRAFT_REJECTION	12	0.689678	2.01163	0.000479263	0.00529368	0.00355434	179	tags=92%, list=30%, signal=68%	GNLY/TNF/TNF/TNF/TNF/TNF/TNF/TNF/TNF/IL1B/CXCL12/CXCL9/TGFB1/CASP8/ABCB1/CD55/HLA-C/HLA-C/HLA-C/HLA-C/HLA-C/HLA-C/HLA-C
REACTOME_MRNA_SPLICING	REACTOME_MRNA_SPLICING	12	-0.614865	-2.19585	0.000524531	0.00554178	0.00372093	122	tags=80%, list=20%, signal=66%	SF3B2/U2AF2/CASC3/PDCD7/DHX16/DHX16/DHX16/DHX16/DHX16/DHX16/DHX16/DHX16/PRPF8/PRPF8/SRRM1/SRRM2
REACTOME_SIGNALING_BY_INTERLEUKINS	REACTOME_SIGNALING_BY_INTERLEUKINS	46	0.477136	1.99937	0.000590583	0.00597913	0.00401458	143	tags=59%, list=24%, signal=50%	FN1/TNF/TNF/TNF/TNF/TNF/TNF/TNF/TNF/PSMB10/IL1B/TSLP/ANXA2/PIK3R2/TGFB1/VCAM1/IL6/CCL2/ITGB1/STAT6/ITGAX/CCND1/HMOX1/MSN/BIRC5/IL6R/PSMB8/PSMB8/PSMB8/PSMB8/PSMB8/PSMB8/PSMB8/PSMB8/TNFRSF1A/BCL2
KEGG_CYTOKINE_CYTOKINE_RECEPTOR_INTERACTION	KEGG_CYTOKINE_CYTOKINE_RECEPTOR_INTERACTION	17	0.621867	2.03842	0.000615137	0.00597913	0.00401458	67	tags=67%, list=11%, signal=62%	TNF/TNF/TNF/TNF/TNF/TNF/TNF/TNF/IL1B/CXCL12/TSLP/PDGFB/CXCL9/TGFB1/IL6/CCL2
WP_SARSCOV2_INNATE_IMMUNITY_EVASION_AND_CELLSPECIFIC_IMMUNE_RESPONSE	WP_SARSCOV2_INNATE_IMMUNITY_EVASION_AND_CELLSPECIFIC_IMMUNE_RESPONSE	11	0.693208	1.9607	0.000790352	0.00738675	0.0049597	82	tags=78%, list=14%, signal=69%	TNF/TNF/TNF/TNF/TNF/TNF/TNF/TNF/CXCL12/CXCL9/TGFB1/IL6/CCL2/CASP8
KEGG_FOCAL_ADHESION	KEGG_FOCAL_ADHESION	23	0.554583	1.96337	0.000897271	0.00778703	0.00522846	197	tags=68%, list=33%, signal=48%	COL1A1/FN1/ITGA5/RAC2/PDGFB/PIK3R2/ITGB1/CCND1/FLNC/BCL2/FLNA/SHC1/FLNB/ACTB/ZYX/ZYX/TLN1
WP_FOCAL_ADHESION	WP_FOCAL_ADHESION	23	0.554583	1.96337	0.000897271	0.00778703	0.00522846	197	tags=68%, list=33%, signal=48%	COL1A1/FN1/ITGA5/RAC2/PDGFB/PIK3R2/ITGB1/CCND1/FLNC/BCL2/FLNA/SHC1/FLNB/ACTB/ZYX/ZYX/TLN1
WP_VITAMIN_D_RECEPTOR_PATHWAY	WP_VITAMIN_D_RECEPTOR_PATHWAY	11	0.683176	1.93232	0.00109274	0.00915641	0.00614791	117	tags=73%, list=19%, signal=60%	S100A8/S100A9/CDKN2A/TREM1/TGFB1/KLF4/CCND1/ABCB1
REACTOME_PROCESSING_OF_CAPPED_INTRON_CONTAINING_PRE_MRNA	REACTOME_PROCESSING_OF_CAPPED_INTRON_CONTAINING_PRE_MRNA	13	-0.573654	-2.10094	0.00116604	0.00944492	0.00634162	122	tags=76%, list=20%, signal=63%	SF3B2/U2AF2/CASC3/PDCD7/DHX16/DHX16/DHX16/DHX16/DHX16/DHX16/DHX16/DHX16/PRPF8/PRPF8/SRRM1/SRRM2
REACTOME_CELL_SURFACE_INTERACTIONS_AT_THE_VASCULAR_WALL	REACTOME_CELL_SURFACE_INTERACTIONS_AT_THE_VASCULAR_WALL	14	0.633784	1.96436	0.00138265	0.0108382	0.00727712	84	tags=57%, list=14%, signal=50%	COL1A1/FN1/ITGA5/PIK3R2/TREM1/TGFB1/ITGB1/ITGAX
REACTOME_DEVELOPMENTAL_BIOLOGY	REACTOME_DEVELOPMENTAL_BIOLOGY	57	0.420102	1.84012	0.00151761	0.0114723	0.00770288	158	tags=55%, list=26%, signal=47%	TNF/TNF/TNF/TNF/TNF/TNF/TNF/TNF/PSMB10/ITGA5/TUBB1/KRT18/MYH11/MYH11/CXCL12/TUBB6/PIK3R2/PPARG/TGFB1/TRPC5/ITGB1/KLF4/NTN4/MSN/PFN1/CSTA/MYH9/FGF10/UTRN/IL6R/PSMB8/PSMB8/PSMB8/PSMB8/PSMB8/PSMB8/PSMB8/PSMB8/SHC1/SDCBP/TRPC4
REACTOME_HEMOSTASIS	REACTOME_HEMOSTASIS	50	0.4529	1.93005	0.00155797	0.0114723	0.00770288	153	tags=49%, list=25%, signal=40%	COL1A1/FN1/ITGA5/TUBB1/TUBB6/RAC2/PDGFB/ANXA2/PIK3R2/TREM1/TMSB4X/TGFB1/ITGB1/ITGAX/PRKCD/PFN1/ITPR3/CALU/CD44/A2M/NOS3/DOCK8/FLNA/ABCC4/SHC1
WP_ADIPOGENESIS	WP_ADIPOGENESIS	10	0.691197	1.90418	0.00182009	0.0130083	0.00873419	77	tags=76%, list=13%, signal=69%	TNF/TNF/TNF/TNF/TNF/TNF/TNF/TNF/SFRP4/PPARG/TGFB1/IL6/STAT6
WP_EBOLA_VIRUS_INFECTION_IN_HOST	WP_EBOLA_VIRUS_INFECTION_IN_HOST	16	0.588515	1.88844	0.00260487	0.0180852	0.012143	181	tags=82%, list=30%, signal=59%	ITGA5/BST2/PIK3R2/ITGB1/FLNC/FLNA/IQGAP1/SCIN/NPC2/FLNB/HLA-C/HLA-C/HLA-C/HLA-C/HLA-C/HLA-C/HLA-C/ACTB
WP_SPINAL_CORD_INJURY	WP_SPINAL_CORD_INJURY	11	0.646796	1.82942	0.00358138	0.0241743	0.0162314	87	tags=72%, list=14%, signal=64%	TNF/TNF/TNF/TNF/TNF/TNF/TNF/TNF/IL1B/TGFB1/IL6/CCL2/CCND1
WP_FOCAL_ADHESION_PI3KAKTMTORSIGNALING_PATHWAY	WP_FOCAL_ADHESION_PI3KAKTMTORSIGNALING_PATHWAY	18	0.553608	1.83568	0.00470002	0.0308677	0.0207255	142	tags=53%, list=24%, signal=42%	COL1A1/FN1/ITGA5/PDGFB/PIK3R2/ITGB1/ITGAX/FGF10/IL6R/NOS3
REACTOME_INTERFERON_SIGNALING	REACTOME_INTERFERON_SIGNALING	16	0.570696	1.83126	0.00565014	0.0361312	0.0242596	179	tags=83%, list=30%, signal=61%	BST2/ISG15/VCAM1/PRKCD/SAMHD1/GBP2/CD44/PSMB8/PSMB8/PSMB8/PSMB8/PSMB8/PSMB8/PSMB8/PSMB8/FLNA/FLNB/HLA-C/HLA-C/HLA-C/HLA-C/HLA-C/HLA-C/HLA-C
WP_PI3KAKT_SIGNALING_PATHWAY	WP_PI3KAKT_SIGNALING_PATHWAY	25	0.486816	1.7735	0.00635669	0.0396071	0.0265934	160	tags=50%, list=26%, signal=38%	COL1A1/FN1/ITGA5/PDGFB/PIK3R2/IL6/ITGB1/CCND1/FGF10/IL6R/NOS3/BCL2/IL7
REACTOME_CLEC7A_DECTIN_1_SIGNALING	REACTOME_CLEC7A_DECTIN_1_SIGNALING	12	0.608562	1.77504	0.00737708	0.0439512	0.0295102	138	tags=74%, list=23%, signal=59%	PSMB10/PYCARD/IL1B/CASP8/PRKCD/ITPR3/PSMB8/PSMB8/PSMB8/PSMB8/PSMB8/PSMB8/PSMB8/PSMB8
REACTOME_ADAPTIVE_IMMUNE_SYSTEM	REACTOME_ADAPTIVE_IMMUNE_SYSTEM	38	0.435569	1.74053	0.00741563	0.0439512	0.0295102	182	tags=55%, list=30%, signal=42%	S100A8/COL1A1/PSMB10/TUBB1/S100A9/TUBB6/PIK3R2/TREM1/VCAM1/ITGB1/VAMP8/ITPR3/CTSD/PSMB8/PSMB8/PSMB8/PSMB8/PSMB8/PSMB8/PSMB8/PSMB8/HLA-C/HLA-C/HLA-C/HLA-C/HLA-C/HLA-C/HLA-C/PRKG1
KEGG_TOLL_LIKE_RECEPTOR_SIGNALING_PATHWAY	KEGG_TOLL_LIKE_RECEPTOR_SIGNALING_PATHWAY	13	0.598349	1.81351	0.00824076	0.0465699	0.0312685	82	tags=62%, list=14%, signal=55%	TNF/TNF/TNF/TNF/TNF/TNF/TNF/TNF/IL1B/PIK3R2/CXCL9/IL6/CASP8
WP_TOLLLIKE_RECEPTOR_SIGNALING_PATHWAY	WP_TOLLLIKE_RECEPTOR_SIGNALING_PATHWAY	13	0.598349	1.81351	0.00824076	0.0465699	0.0312685	82	tags=62%, list=14%, signal=55%	TNF/TNF/TNF/TNF/TNF/TNF/TNF/TNF/IL1B/PIK3R2/CXCL9/IL6/CASP8
REACTOME_LEISHMANIA_INFECTION	REACTOME_LEISHMANIA_INFECTION	17	0.545351	1.78761	0.00849375	0.0469086	0.031496	213	tags=72%, list=35%, signal=48%	PYCARD/IL1B/TXNIP/IL6/NLRP3/HMOX1/MYH9/ITPR3/MYO1C/ACTB/CALCB/P2RX7/ITPR1
REACTOME_TRANSCRIPTIONAL_REGULATION_BY_RUNX2	REACTOME_TRANSCRIPTIONAL_REGULATION_BY_RUNX2	16	0.550277	1.76574	0.00896758	0.0484249	0.032514	138	tags=58%, list=23%, signal=47%	COL1A1/MMP13/PSMB10/ITGA5/CCND1/AR/PSMB8/PSMB8/PSMB8/PSMB8/PSMB8/PSMB8/PSMB8/PSMB8
