# Supplementary material for: Identification and validation of key mitophagy-related biomarkers in the pathogenesis of proliferative diabetic retinopathy
Source: Front Endocrinol (Lausanne). 2025 Oct 29;16:1652898. doi: 10.3389/fendo.2025.1652898 (PMC12605334; doi:10.3389/fendo.2025.1652898)
Supplement: Supplementary file 8 [file Table7.xlsx]

## Sheet: Sheet1
Table S7 Pathway Enrichment
pathway	IIr1	IIr2	Nr1	Nr2	Nr3	IIbp1	IIbp2	IIbp3	IIbp4	IInp1	IInp2	IInp3	IIp1	IIp2	IIp3	IIp4	IIrbp1	IIrbp2	IIrp1	IIrp2	IIsp1	IIsp2	Ip1	Ip2	Ip3
BIOCARTA_GRANULOCYTES_PATHWAY	-0.186116	-0.175825	-0.194304	-0.232998	-0.235647	0.0328048	-0.00167813	-0.0604759	0.102671	-0.0101839	0.0494738	0.0838556	0.131213	0.121474	0.047194	0.0831898	0.0441556	0.0594688	-0.0378102	0.124222	-0.0290894	-0.0664529	0.0424418	0.0895374	0.00923798
BIOCARTA_LYM_PATHWAY	-0.0586007	-0.0603381	-0.140561	-0.162798	-0.167174	0.134009	0.0963488	0.12912	0.223808	0.145921	0.187517	0.176543	0.175152	0.210267	0.195161	0.159068	0.17876	0.19763	0.113287	0.175835	0.102236	0.0283206	0.141486	0.177403	0.114106
BIOCARTA_BLYMPHOCYTE_PATHWAY	-0.0490128	-0.0866043	-0.203612	-0.228421	-0.232784	0.150205	0.044465	0.0235101	0.312237	0.127791	0.247141	0.182351	0.279563	0.194922	0.163803	0.190546	0.241618	0.284004	0.0722347	0.330367	0.0977958	0.00708237	0.209538	0.316045	0.151221
BIOCARTA_CARM_ER_PATHWAY	0.22099	0.225847	0.222554	0.283428	0.256786	0.223229	0.233223	0.235642	0.206871	0.222112	0.214908	0.233584	0.230162	0.220621	0.23147	0.203367	0.218089	0.224859	0.226802	0.235955	0.220313	0.194892	0.240784	0.245225	0.2025
BIOCARTA_LAIR_PATHWAY	-0.0528398	-0.0547029	-0.132423	-0.136611	-0.11378	0.127649	0.120272	0.0416569	0.181166	0.070352	0.105644	0.138431	0.173064	0.14824	0.11157	0.199444	0.114523	0.125138	0.118284	0.155254	0.103379	0.0838377	0.126857	0.166947	0.134353
BIOCARTA_VDR_PATHWAY	0.28443	0.286075	0.285759	0.332813	0.35411	0.217527	0.207072	0.267476	0.260825	0.283718	0.263783	0.248504	0.264675	0.263605	0.299669	0.222448	0.277975	0.264767	0.268071	0.283635	0.273558	0.21037	0.266777	0.279992	0.24003
BIOCARTA_MTA3_PATHWAY	0.0650449	0.058679	0.0431167	0.1065	0.0532966	0.0673244	0.136474	0.0855221	0.147304	0.151369	0.0996305	0.0409781	0.0964982	0.0784394	0.117797	0.0323418	0.098727	0.124681	0.103412	0.1185	0.0944788	0.0425977	0.120363	0.131915	0.0893714
BIOCARTA_GABA_PATHWAY	0.178853	0.170048	0.204969	0.132098	0.146306	0.234297	0.205788	0.14134	0.032937	0.0216668	0.100543	0.120457	0.0404683	0.0302724	0.0245812	0.225677	0.0543018	0.0448264	0.0475261	0.0328117	0.206039	0.290534	0.0362105	0.0627012	0.223786
BIOCARTA_EGFR_SMRTE_PATHWAY	0.262252	0.287241	0.276916	0.287941	0.286065	0.248912	0.26177	0.254005	0.24452	0.195316	0.14482	0.28871	0.229988	0.259781	0.20104	0.274986	0.207314	0.19991	0.235582	0.222271	0.269959	0.27183	0.263785	0.274969	0.248658
BIOCARTA_MONOCYTE_PATHWAY	0.0317506	0.0423826	-0.0539671	-0.147853	-0.105903	0.237638	0.188611	0.128086	0.322411	0.221102	0.293857	0.251471	0.319655	0.328899	0.271039	0.261526	0.288643	0.266483	0.19732	0.323991	0.208861	0.116413	0.259651	0.290911	0.257376
BIOCARTA_RARRXR_PATHWAY	0.246501	0.254445	0.203225	0.290189	0.276981	0.104057	0.229907	0.195481	0.22347	0.222052	0.20325	0.223402	0.233526	0.242147	0.252326	0.208333	0.211803	0.191768	0.21258	0.217359	0.198817	0.211277	0.280866	0.239088	0.176758
BIOCARTA_NUCLEARRS_PATHWAY	-0.0777663	-0.0944667	-0.0245346	-0.0283002	-0.0531028	0.0417961	0.0788954	-0.00295855	-0.0520739	-0.0768975	-0.0812817	0.024665	-0.0573672	-0.0332993	-0.0681637	0.0747124	-0.0531395	-0.0690602	-0.0393893	-0.0788455	-0.0305199	0.109789	-0.0170139	-0.0439941	0.0220226
BIOCARTA_RANMS_PATHWAY	0.214533	0.195743	0.145974	0.224014	0.186167	0.227918	0.157395	0.194102	0.217716	0.309165	0.173987	0.146947	0.220744	0.203807	0.270225	0.129363	0.243841	0.203762	0.196117	0.24823	0.211567	0.0362041	0.176484	0.202585	0.113834
BIOCARTA_TEL_PATHWAY	0.243623	0.271482	0.249044	0.25353	0.239612	0.266095	0.248731	0.29147	0.294017	0.315597	0.303143	0.266818	0.297142	0.296247	0.314992	0.260359	0.302488	0.302148	0.31343	0.313253	0.284883	0.222608	0.313319	0.314546	0.287092
BIOCARTA_SARS_PATHWAY	0.119865	0.11699	0.119112	0.13319	0.126314	0.0852126	0.0108583	0.0880295	0.0846968	0.133491	0.141531	0.085713	0.127108	0.123924	0.133451	0.0364043	0.132281	0.120041	0.0792811	0.116194	0.106716	-0.0291324	0.109129	0.0884934	0.126206
BIOCARTA_PDZS_PATHWAY	0.383571	0.394041	0.400117	0.41467	0.414824	0.315175	0.342867	0.302323	0.276178	0.245539	0.237333	0.283194	0.307707	0.290487	0.2514	0.309994	0.248965	0.227074	0.310632	0.244118	0.377018	0.293466	0.303407	0.278174	0.309318
BIOCARTA_RACC_PATHWAY	0.0392927	0.0310242	0.169429	0.104349	0.102094	0.24431	0.264421	0.218496	0.126368	0.11426	0.0856425	0.210311	0.0210849	0.07749	0.130522	0.197565	0.104491	0.0659806	0.0972322	0.0794361	0.165756	0.23554	0.116699	0.1418	0.224499
BIOCARTA_EICOSANOID_PATHWAY	-0.10931	-0.121706	-0.0732752	-0.0929381	-0.135942	0.104794	0.107728	0.0214296	0.0817341	0.0785901	0.0592661	0.0610783	0.0600861	0.0979426	0.0789916	0.16346	0.0657985	0.110318	0.0646745	0.0935	0.00567576	0.118875	0.101085	0.0595291	0.0674345
BIOCARTA_CHREBP_PATHWAY	0.164991	0.162817	0.18385	0.177229	0.132729	0.139973	0.151413	0.145515	0.115343	0.0964926	0.116994	0.105955	0.103026	0.117708	0.0992871	0.150994	0.101475	0.11148	0.113208	0.108618	0.140747	0.149999	0.124982	0.115802	0.15874
BIOCARTA_LIS1_PATHWAY	0.180868	0.146369	0.200791	0.191301	0.228492	0.18052	0.209484	0.194597	0.117826	0.135573	0.142157	0.193984	0.0993163	0.139309	0.131514	0.181367	0.133387	0.129463	0.149647	0.134683	0.175543	0.148592	0.140482	0.113491	0.202464
BIOCARTA_HSWI_SNF_PATHWAY	0.318963	0.323307	0.300428	0.385983	0.359849	0.254473	0.28319	0.319829	0.311565	0.34025	0.336746	0.263951	0.327239	0.315731	0.330486	0.233019	0.345196	0.329873	0.319046	0.321146	0.299964	0.241969	0.313801	0.307354	0.269583
BIOCARTA_PCAF_PATHWAY	0.128935	0.133334	0.110312	0.116957	0.163899	0.120287	0.0755403	0.144605	0.221619	0.21119	0.162338	0.189094	0.247752	0.218697	0.207859	0.110006	0.177394	0.213582	0.158353	0.25376	0.102558	0.103929	0.193895	0.197422	0.157532
BIOCARTA_LYMPHOCYTE_PATHWAY	0.0913521	0.0838801	-0.0367261	-0.11662	-0.0740849	0.250367	0.199959	0.168544	0.365822	0.249221	0.302117	0.267554	0.359902	0.352671	0.311636	0.277479	0.296554	0.308667	0.232031	0.364495	0.245456	0.135097	0.288148	0.298032	0.276043
BIOCARTA_AMAN_PATHWAY	0.0765407	0.0675638	0.0451112	0.0499097	0.0488318	0.0284713	0.0782324	0.0771732	0.070231	0.0583147	0.017856	0.0643603	0.0775573	0.0547111	0.0719762	0.11398	0.0523483	0.0982816	0.077867	0.110275	0.049362	0.0626909	0.0873708	0.078457	0.0522046
BIOCARTA_NEUTROPHIL_PATHWAY	-0.03712	-0.0149969	-0.128451	-0.212524	-0.180915	0.18436	0.120027	0.0596147	0.330444	0.183115	0.245193	0.20244	0.32381	0.309009	0.240986	0.207132	0.231454	0.246787	0.146124	0.328993	0.171001	0.0317022	0.241417	0.262178	0.217149
BIOCARTA_EFP_PATHWAY	0.0975191	0.0784147	0.0390183	0.080607	0.0861321	0.151077	0.125784	0.142375	0.136761	0.217791	0.123891	0.087038	0.108564	0.131809	0.184321	0.0826984	0.179064	0.184491	0.15969	0.196717	0.13598	0.0923156	0.147816	0.168642	0.0595322
BIOCARTA_CREM_PATHWAY	0.158394	0.127513	0.200206	0.20753	0.182862	0.236483	0.232555	0.266714	0.126046	0.085602	0.0496701	0.284681	0.0891125	0.0658388	0.176866	0.218184	0.186964	0.113743	0.0631377	0.0473981	0.249547	0.277448	0.0812499	0.12375	0.217516
BIOCARTA_ERAD_PATHWAY	0.268652	0.265124	0.234273	0.214122	0.234465	0.146103	0.146804	0.220351	0.282782	0.276019	0.249332	0.206775	0.293888	0.254871	0.269567	0.203249	0.281221	0.266706	0.255632	0.301688	0.250088	0.0743149	0.283033	0.290531	0.198091
BIOCARTA_BTG2_PATHWAY	0.163561	0.127892	0.0201982	0.114187	0.0867975	0.153539	0.0849581	0.13682	0.126819	0.215809	0.222785	0.156646	0.206553	0.127471	0.212236	0.127017	0.162275	0.208702	0.18226	0.171548	0.162205	0.00412649	0.164006	0.19805	0.134594
BIOCARTA_TERT_PATHWAY	0.11598	0.102128	0.0708206	0.123816	0.112723	0.115237	0.0903297	0.157701	0.165982	0.182995	0.21394	0.21777	0.193201	0.230033	0.220751	0.13809	0.194365	0.187156	0.179826	0.22145	0.108997	0.13982	0.184706	0.238532	0.166565
BIOCARTA_GHRELIN_PATHWAY	-0.00881172	-0.0426957	-0.182445	-0.143947	-0.172995	-0.0443719	0.129369	-0.0212338	0.0609436	0.0541187	0.0312995	-0.152957	0.0570779	0.0244412	0.0237874	-0.119969	-0.0413021	0.101832	0.0925467	-0.0231647	0.0351559	-0.0608682	0.0695808	0.0789599	0.0710376
BIOCARTA_VOBESITY_PATHWAY	-0.0949627	-0.142606	-0.0798212	-0.0970839	-0.0778176	-0.00618949	0.0468048	0.0410181	-0.0361943	-0.0472885	-0.0693533	0.131869	-0.00282709	-0.033996	0.0241664	0.0697074	0.0413197	-0.0439565	-0.0515662	-0.041008	-0.0263424	0.0971252	0.0283478	-0.00252005	0.0185862
BIOCARTA_ERBB3_PATHWAY	0.276194	0.275852	0.227451	0.184044	0.178842	0.23125	0.253679	0.180513	-0.0286309	0.0901001	0.173921	0.241969	0.153507	0.128588	0.13395	0.276339	0.0951381	0.124254	0.228102	0.0653006	0.243365	0.258108	0.210861	0.0885387	0.289273
BIOCARTA_CTBP1_PATHWAY	0.220111	0.164539	0.194867	0.205248	0.170569	0.194763	0.175254	0.182135	0.122683	0.173196	0.21429	0.147742	0.168729	0.173598	0.172442	0.137519	0.168581	0.119952	0.114842	0.134328	0.182038	0.0784346	0.137385	0.130548	0.185024
BIOCARTA_PRION_PATHWAY	0.295484	0.323445	0.224265	0.312818	0.283878	0.313355	0.298848	0.278721	0.319175	0.358543	0.358787	0.251855	0.363876	0.345639	0.319331	0.240854	0.331789	0.338564	0.360129	0.350776	0.353309	0.198352	0.352467	0.348901	0.366647
BIOCARTA_PLK3_PATHWAY	0.077795	0.0805105	0.0952093	0.089223	0.069737	0.179565	0.20848	0.150419	0.166165	0.228576	0.156706	0.096787	0.14676	0.163311	0.198931	0.192765	0.195216	0.204399	0.1816	0.227887	0.116834	0.149344	0.185013	0.205585	0.1931
BIOCARTA_FXR_PATHWAY	-0.123536	-0.173988	-0.0791349	-0.0193631	-0.0138202	-0.0122719	0.112269	-0.00492056	-0.0339791	-0.0569549	-0.0400436	0.112621	-0.00579309	0.027708	-0.0100286	0.0572998	-0.0150916	-0.0516061	-0.0514032	-0.0438514	-0.00988693	0.091603	0.0609062	-0.0111327	-0.00890447
BIOCARTA_MHC_PATHWAY	0.191412	0.156875	-0.11662	-0.0643801	-0.131239	0.181969	0.0806008	0.182402	0.358837	0.252365	0.325021	0.225637	0.28513	0.304061	0.281	0.173757	0.35473	0.367523	0.182261	0.376543	0.167609	-0.0212035	0.223458	0.337624	0.164981
BIOCARTA_ACETAMINOPHEN_PATHWAY	-0.246535	-0.226608	-0.246171	-0.248964	-0.246009	-0.154513	-0.21028	-0.264258	-0.152605	-0.0738883	-0.0261403	-0.19811	-0.0361492	-0.0176624	-0.0192209	-0.184666	-0.0987772	-0.128777	-0.0681845	-0.0864013	-0.142371	-0.0465342	-0.0643561	-0.155646	-0.0992724
BIOCARTA_PRC2_PATHWAY	0.261855	0.253218	0.23167	0.294342	0.292449	0.0723111	0.0997955	0.200476	0.248077	0.225793	0.220237	0.199057	0.200357	0.258242	0.228272	0.119276	0.227864	0.215547	0.192242	0.242706	0.178188	0.134994	0.177372	0.243076	0.128877
BIOCARTA_SM_PATHWAY	0.181273	0.133615	0.0915041	0.0953886	0.0262559	0.0347421	-0.0996858	0.0517389	0.0442572	0.148298	0.131005	0.102835	0.106135	0.129593	0.149267	-0.0199415	0.150054	0.171311	0.0747824	0.117785	0.0498194	-0.0879717	0.022314	0.07558	0.0195551
BIOCARTA_RANBP2_PATHWAY	0.344798	0.356415	0.352079	0.357876	0.366264	0.295595	0.276097	0.361118	0.324048	0.340682	0.34024	0.357767	0.351002	0.355294	0.354038	0.294821	0.360111	0.352067	0.346043	0.351565	0.352231	0.269148	0.332289	0.335443	0.321216
BIOCARTA_IRES_PATHWAY	0.383391	0.389822	0.36794	0.375628	0.342811	0.341926	0.290088	0.367608	0.363461	0.385929	0.404884	0.362097	0.363469	0.369881	0.378699	0.348964	0.391832	0.39836	0.362571	0.376268	0.373233	0.156761	0.344743	0.344891	0.356419
BIOCARTA_PLC_PATHWAY	0.237222	0.257338	0.273129	0.275614	0.2571	0.352146	0.253849	0.344322	0.37731	0.358909	0.274747	0.355185	0.365757	0.332304	0.360997	0.342302	0.358114	0.368603	0.335527	0.410647	0.336343	0.198854	0.35276	0.378028	0.326836
BIOCARTA_BBCELL_PATHWAY	-0.0558343	-0.114535	-0.266943	-0.155731	-0.206631	0.0657892	-0.0641851	-0.00483384	0.314231	0.102706	0.200239	0.0959836	0.22859	0.18211	0.120205	0.147647	0.280285	0.313804	0.0547089	0.308862	0.067232	0.0449201	0.156978	0.324872	0.0560896
BIOCARTA_CDC25_PATHWAY	0.0974071	0.0666137	0.062243	0.126237	0.113174	0.10596	0.0966265	0.0593114	0.0456961	0.156274	0.00222698	0.0123572	0.0812592	0.0537634	0.102243	0.0937742	0.0720045	0.115287	0.102616	0.112963	0.0246701	0.00848578	0.063333	0.0972311	0.103309
BIOCARTA_DSP_PATHWAY	0.0920635	0.0564336	0.0188723	0.0740251	0.0597959	0.0652749	-0.0556999	0.0772878	0.154405	0.0825774	0.0671357	0.0948389	0.153102	0.106686	0.126597	0.0186444	0.0589665	0.108043	0.0786131	0.142079	0.0809715	-0.00519943	0.111498	0.106596	0.0586558
BIOCARTA_NPC_PATHWAY	0.264251	0.250712	0.210822	0.288999	0.267542	0.222738	0.184294	0.237216	0.274752	0.283011	0.246462	0.22446	0.276125	0.259561	0.272588	0.234423	0.266795	0.267427	0.239435	0.29024	0.242947	0.109252	0.236499	0.266389	0.164096
BIOCARTA_FLUMAZENIL_PATHWAY	0.0968915	0.0778019	0.160666	0.0668864	0.0590542	0.277753	0.243345	0.122331	-0.00263936	-0.026719	0.0659544	0.124884	0.00658086	-0.00268144	-0.0143574	0.211156	0.00915038	-0.0111771	0.0104338	-0.00852554	0.166987	0.271794	0.00112316	0.0500605	0.220954
BIOCARTA_MELANOCYTE_PATHWAY	0.163682	0.184973	0.193239	0.150813	0.137678	0.330083	0.304995	0.342013	0.342237	0.342466	0.286321	0.363085	0.296462	0.29641	0.355307	0.317955	0.32802	0.31466	0.282326	0.325043	0.26926	0.322601	0.295856	0.336865	0.296641
BIOCARTA_S1P_PATHWAY	0.244993	0.245899	0.276776	0.232792	0.264113	0.123536	0.187425	0.205401	0.164743	0.242479	0.156208	0.104848	0.245657	0.162507	0.219728	0.175902	0.228915	0.214458	0.227023	0.207812	0.204913	0.122196	0.267191	0.171067	0.15107
BIOCARTA_HBX_PATHWAY	0.155609	0.194319	0.152193	0.143332	0.206677	0.198591	0.244262	0.239041	0.289785	0.305043	0.296104	0.247152	0.309069	0.295883	0.288777	0.231406	0.279851	0.312733	0.254577	0.31616	0.219355	0.202019	0.315044	0.322093	0.243488
BIOCARTA_MALATEX_PATHWAY	0.205732	0.205206	0.198952	0.187145	0.199092	0.0739326	0.094703	0.122929	0.204348	0.173264	0.251545	0.0480108	0.175466	0.127945	0.15397	0.078813	0.187654	0.200532	0.167676	0.175463	0.155659	0.0463621	0.191946	0.128377	0.0348999
BIOCARTA_TSP1_PATHWAY	0.255435	0.222546	0.196534	0.243869	0.249464	0.394901	0.280498	0.35748	0.389242	0.396052	0.344271	0.334213	0.354361	0.391444	0.459092	0.371787	0.367258	0.408	0.346124	0.391601	0.380146	0.31513	0.385805	0.427782	0.41669
BIOCARTA_NPP1_PATHWAY	0.0911531	0.114251	0.183256	0.094122	0.146409	0.357903	0.358642	0.18134	0.138419	0.178179	0.25676	0.256157	0.21231	0.165192	0.152658	0.3084	0.155689	0.157124	0.26247	0.106643	0.266413	0.402289	0.222278	0.183	0.325262
BIOCARTA_CPSF_PATHWAY	0.189009	0.17393	0.152579	0.170094	0.19986	0.0998833	0.0535494	0.144785	0.161116	0.180315	0.118387	0.103691	0.146767	0.12316	0.139587	0.0878458	0.155761	0.154103	0.144309	0.166659	0.134196	0.0813919	0.126198	0.130553	0.0755455
BIOCARTA_HES_PATHWAY	0.0764101	0.09062	0.0305405	0.0504353	0.0577306	0.0291809	-0.00478345	0.11983	0.111718	0.127981	0.0965053	0.0766628	0.0978877	0.0931555	0.117361	-0.0064357	0.104488	0.0593509	0.0894479	0.0876885	-0.00416488	-0.0391602	0.0856473	0.089702	0.0516426
BIOCARTA_ERBB4_PATHWAY	0.371225	0.414186	0.438433	0.344221	0.366918	0.455006	0.442282	0.398319	0.274508	0.391823	0.402911	0.388041	0.419121	0.362354	0.353108	0.432825	0.338661	0.299281	0.424753	0.34692	0.42867	0.398536	0.412798	0.42325	0.446056
BIOCARTA_RHODOPSIN_PATHWAY	0.358591	0.353683	0.35688	0.382707	0.368441	-0.178149	-0.138501	-0.25737	-0.24859	-0.287589	-0.160669	-0.203531	-0.335327	-0.275239	-0.315328	-0.173761	-0.280482	-0.2503	-0.324321	-0.28902	0.320511	-0.0318312	-0.29965	-0.228906	-0.2069
BIOCARTA_RNAPOL3_PATHWAY	0.206573	0.21198	0.190927	0.275458	0.254218	0.0376678	0.146447	0.180687	0.176849	0.206909	0.0768304	0.0933549	0.162435	0.124153	0.157535	0.0974114	0.166269	0.139626	0.180158	0.137749	0.165448	0.133711	0.151898	0.0963072	0.0718333
BIOCARTA_TERC_PATHWAY	0.332169	0.326264	0.327657	0.326731	0.334039	0.299204	0.128411	0.328006	0.317839	0.356174	0.381473	0.285816	0.376885	0.379788	0.383007	0.292302	0.390901	0.361125	0.344966	0.373424	0.313012	0.266911	0.354514	0.335392	0.323836
BIOCARTA_EOSINOPHILS_PATHWAY	-0.124438	-0.222004	-0.340106	-0.226833	-0.304122	-0.0347917	-0.140509	-0.144925	0.0976554	-0.108109	-0.0192976	0.00600539	-0.00132002	-0.0473612	-0.0359709	-0.0354598	0.0736143	0.0742555	-0.138561	0.0643155	-0.075739	-0.183511	-0.0628139	0.0538268	-0.0931044
BIOCARTA_REELIN_PATHWAY	0.197523	0.206505	0.234506	0.217097	0.252188	0.138476	0.20005	0.149574	0.0201095	0.0303577	0.00459314	0.162823	0.0670841	0.10379	0.049214	0.238077	0.0244555	0.0102276	0.143431	0.00273431	0.195921	0.174923	0.123989	0.0489636	0.209993
BIOCARTA_BARD1_PATHWAY	0.0792548	0.0843872	0.0580525	0.096506	0.0544731	0.112649	0.119416	0.0641036	0.0850171	0.111252	0.116043	0.0534296	-0.0671199	0.0496051	0.0441999	0.124902	0.0673341	0.0340852	0.0132378	0.0255432	0.0655101	0.151776	0.0855069	0.0444049	0.0638599
BIOCARTA_LDL_PATHWAY	-0.040998	-0.137421	-0.0823761	-0.106877	0.00997011	-0.0732155	-0.0959171	0.00705034	0.0153413	0.0680161	-0.0129453	0.0886526	0.0849198	-0.0294458	0.0483419	-0.0270855	0.062911	0.105723	0.00670541	0.00749609	-0.0409277	-0.168964	0.112848	-0.00921036	-0.0454659
BIOCARTA_SAM68_PATHWAY	0.275674	0.269722	0.216703	0.228279	0.276413	0.212939	0.149168	0.214416	0.242351	0.269479	0.206775	0.217601	0.318019	0.209633	0.231294	0.187322	0.232645	0.255306	0.230843	0.246738	0.194758	0.104363	0.238003	0.24669	0.196433
BIOCARTA_FBW7_PATHWAY	0.149855	0.168095	0.129597	0.192924	0.17092	0.128782	0.0897608	0.144805	0.158831	0.20132	0.0790148	0.157898	0.14569	0.171618	0.188585	0.121102	0.139214	0.192143	0.152832	0.171757	0.136391	0.0907637	0.141279	0.148918	0.103328
BIOCARTA_CB1R_PATHWAY	-0.139986	-0.0645849	-0.0504155	-0.151693	-0.132149	0.0217906	0.0656323	-0.0632583	-0.0174327	-0.0572664	0.000201688	0.0342121	0.0599188	-0.0783894	-0.0473951	0.0298445	0.00322832	-0.0545884	-0.0353044	-0.0243018	-0.07863	0.043633	-0.00857744	0.0375559	-0.0495119
BIOCARTA_SUMO_PATHWAY	0.35778	0.268977	0.255145	0.218649	0.207602	0.155241	0.0977892	0.207035	0.248126	0.298477	0.331436	0.20258	0.292193	0.298128	0.298551	0.0891088	0.310106	0.273552	0.208532	0.259965	0.23515	-0.000545785	0.192794	0.236942	0.221201
BIOCARTA_IFNA_PATHWAY	0.124057	0.160424	0.0951499	0.160704	0.158698	0.180052	0.151588	0.216913	0.242955	0.223514	0.249082	0.193214	0.243224	0.232173	0.227271	0.170774	0.206406	0.216676	0.206973	0.230902	0.208704	0.145993	0.246115	0.230777	0.202856
BIOCARTA_PKC_PATHWAY	0.259978	0.287542	0.308116	0.276155	0.287442	0.327276	0.285132	0.371031	0.366559	0.369879	0.353903	0.334618	0.37503	0.355179	0.375186	0.345977	0.362036	0.385357	0.356736	0.378205	0.325575	0.317578	0.366689	0.403914	0.339577
BIOCARTA_PPARG_PATHWAY	0.208841	0.184707	0.234382	0.242376	0.273632	0.249219	0.300125	0.294248	0.206535	0.174635	0.173155	0.330796	0.232524	0.196829	0.220831	0.309848	0.240691	0.170303	0.185308	0.190982	0.225564	0.256494	0.271302	0.214017	0.237989
BIOCARTA_ION_PATHWAY	0.113357	0.166904	0.168503	0.227052	0.259138	0.250898	0.165172	0.192695	0.274927	0.223387	0.231567	0.214848	0.286314	0.198259	0.242758	0.265915	0.191205	0.256952	0.229421	0.309392	0.191005	0.160603	0.247307	0.236823	0.26799
BIOCARTA_PELP1_PATHWAY	0.260111	0.229325	0.237308	0.30268	0.284545	0.276956	0.269629	0.281382	0.261275	0.224873	0.183872	0.286161	0.277794	0.256444	0.236547	0.23573	0.272337	0.269013	0.252628	0.293464	0.221613	0.287065	0.273933	0.260687	0.248787
BIOCARTA_STAT3_PATHWAY	0.229025	0.246039	0.156858	0.23528	0.262698	0.227524	0.215721	0.239606	0.285173	0.293869	0.265249	0.254879	0.339758	0.295315	0.256552	0.238772	0.265767	0.279306	0.253995	0.317825	0.242466	0.130937	0.286109	0.291084	0.230629
BIOCARTA_EEA1_PATHWAY	0.363891	0.381873	0.3351	0.340082	0.344466	0.22289	0.231317	0.233331	0.215235	0.306047	0.300357	0.219567	0.288608	0.325506	0.205831	0.247185	0.20311	0.160281	0.32846	0.24434	0.330519	0.278334	0.350159	0.294044	0.311262
BIOCARTA_MITR_PATHWAY	0.0693627	0.0596061	0.101048	0.0546402	0.0119245	0.0790311	0.111816	0.112705	0.101861	0.134574	0.0271699	0.123352	0.124616	0.034724	0.100975	0.0873605	0.158648	0.103141	0.0983509	0.0830228	0.0403767	0.0872128	0.0989222	0.063422	0.0885614
BIOCARTA_CIRCADIAN_PATHWAY	0.283236	0.298183	0.302496	0.244869	0.303649	0.195981	0.223554	0.2351	0.220535	0.240347	0.212071	0.25155	0.217758	0.228536	0.238546	0.25199	0.257918	0.226852	0.246489	0.230429	0.226126	0.188348	0.267218	0.301081	0.199847
BIOCARTA_RECK_PATHWAY	0.0377401	0.0293982	-0.0423734	-0.0382602	-0.0700778	0.164236	0.155367	0.222492	0.164468	0.23126	0.253109	0.0414329	0.144722	0.128485	0.243459	0.0522416	0.19278	0.162601	0.199868	0.152102	0.111085	0.0285868	0.240596	0.187252	0.146633
BIOCARTA_MSP_PATHWAY	-0.304539	-0.300002	-0.4141	-0.311068	-0.164138	-0.214589	-0.22291	-0.258336	-0.177278	-0.0292112	-0.197341	-0.112737	-0.0525581	-0.0926751	-0.0146814	-0.184907	-0.172745	-0.0494221	-0.112879	-0.0610132	-0.175307	-0.246499	-0.0821531	-0.0404947	-0.214053
BIOCARTA_SLRP_PATHWAY	-0.120734	-0.169694	-0.22451	-0.235685	-0.198606	0.0242874	0.146724	0.119203	0.302643	0.202614	0.253383	0.064434	0.258512	0.276011	0.246492	-0.00687763	0.0584509	0.0808629	0.321313	0.154092	0.0123401	-0.0274479	0.24984	0.279461	0.18584
BIOCARTA_ALTERNATIVE_PATHWAY	-0.0992302	-0.0904682	-0.094438	-0.156086	-0.0999747	0.131768	0.200272	0.0383048	0.108701	-0.0668912	-0.0710786	0.162668	0.0898215	-0.0370952	-0.0326517	0.199494	0.0251116	0.00865149	0.0257526	0.0921057	0.0588066	0.192138	-0.0308289	0.0912184	0.161982
BIOCARTA_FOSB_PATHWAY	0.00550975	0.0355847	-0.0969039	0.0931627	0.104343	0.0185172	-0.101313	-0.150013	-0.22452	-0.0825446	-0.138889	-0.186225	-0.152266	-0.0938616	-0.124549	-0.0148006	-0.192129	-0.160829	-0.175532	-0.0513326	-0.0529691	-0.114441	-0.0925949	-0.048968	-0.0698061
BIOCARTA_NOTCH_PATHWAY	0.186737	0.204631	0.144216	0.113758	0.159847	0.169907	0.154709	0.229577	0.261271	0.23692	0.236143	0.217517	0.263795	0.24929	0.260994	0.117934	0.225708	0.19544	0.215108	0.272938	0.19018	0.0730927	0.236137	0.261158	0.163366
BIOCARTA_TUBBY_PATHWAY	0.176032	0.2231	0.280159	0.242033	0.208865	0.302457	0.320071	0.25384	0.114592	0.111199	0.139647	0.261889	0.116329	0.130253	0.134749	0.309985	0.17057	0.100018	0.186107	0.14318	0.331736	0.318689	0.142936	0.142141	0.290642
BIOCARTA_MRP_PATHWAY	0.0380836	-0.00157445	0.028347	0.00153458	-0.0121344	0.121505	0.184459	0.155085	0.111962	0.0784082	0.107895	0.161593	0.157379	0.11536	0.130592	0.169351	0.113933	0.0766321	0.191039	0.0927329	0.121247	0.190098	0.117789	0.0988403	0.123288
BIOCARTA_DICER_PATHWAY	0.471686	0.49371	0.495973	0.475608	0.504647	0.404404	0.368878	0.454941	0.477343	0.496199	0.472666	0.466406	0.4787	0.436687	0.46799	0.340593	0.477041	0.494389	0.483075	0.497934	0.488129	0.369029	0.461578	0.474401	0.465576
BIOCARTA_PLCD_PATHWAY	0.0859776	0.0619251	0.0145989	0.027342	0.0442835	0.240977	0.285932	0.236983	0.256741	0.15337	0.0798309	0.246595	0.159594	0.200235	0.204295	0.159552	0.183264	0.143627	0.228476	0.156849	0.202126	0.127834	0.22405	0.182295	0.195216
BIOCARTA_RAN_PATHWAY	0.350071	0.337664	0.26735	0.374523	0.32049	0.291858	0.198945	0.285733	0.331528	0.371821	0.314277	0.270861	0.347171	0.32511	0.34495	0.193891	0.343407	0.358278	0.287206	0.332195	0.32945	0.121671	0.264521	0.287469	0.205878
BIOCARTA_WNT_LRP6_PATHWAY	-0.184068	-0.251649	-0.185898	-0.21639	-0.245285	-0.135023	-0.095266	-0.110528	-0.209549	-0.188919	-0.0209985	-0.192023	-0.202439	-0.164691	-0.14728	-0.107716	-0.228904	-0.122919	-0.117628	-0.193505	-0.191884	-0.126193	-0.145478	-0.183436	-0.0577653
BIOCARTA_PEPI_PATHWAY	-0.154482	-0.241089	-0.276365	-0.313531	-0.250913	-0.11277	-0.0746332	-0.116495	0.153193	0.0198295	0.216197	0.128357	0.26251	-0.0210222	-0.0311524	-0.156582	-0.0388835	-0.067741	0.00325421	0.0921532	-0.147013	-0.0953742	0.0553343	0.0607272	-0.231529
BIOCARTA_IFNG_PATHWAY	0.26957	0.279188	0.217752	0.1919	0.205607	0.328765	0.181144	0.328454	0.350317	0.337433	0.354148	0.307466	0.380763	0.400704	0.348388	0.301277	0.349354	0.382462	0.350913	0.375511	0.327951	0.155556	0.344936	0.345668	0.308087
BIOCARTA_BOTULIN_PATHWAY	-0.0219621	-0.0370634	-0.0380685	0.0852809	0.0097976	-0.104202	0.0138065	-0.172664	-0.328076	-0.192702	-0.0816783	-0.0476436	-0.298469	-0.216782	-0.265425	-0.18751	-0.264705	-0.26708	-0.164206	-0.230214	-0.0281846	-0.20362	-0.170287	-0.291426	-0.0310928
KEGG_N_GLYCAN_BIOSYNTHESIS	0.164952	0.168359	0.126548	0.0746657	0.106085	0.142529	0.115076	0.15713	0.219404	0.207221	0.148012	0.149346	0.175953	0.166532	0.183218	0.14352	0.192546	0.200191	0.196433	0.214925	0.152211	0.109485	0.187704	0.205148	0.14099
KEGG_OTHER_GLYCAN_DEGRADATION	0.0214364	0.0324502	-0.0275294	-0.0474918	-0.017078	0.0430222	0.000473377	0.0089916	0.162359	0.0849235	0.139476	0.0273601	0.158432	0.0708594	0.0931724	0.0432204	0.108983	0.131679	0.087054	0.156823	0.0152051	-0.0301326	0.130818	0.104209	-0.0153849
KEGG_O_GLYCAN_BIOSYNTHESIS	0.0539515	0.0633204	0.126418	0.0624961	0.0770108	0.186618	0.212716	0.146914	0.128872	0.0986568	0.143526	0.140109	0.0987051	0.134586	0.120596	0.189046	0.10354	0.139455	0.149153	0.138259	0.162137	0.242567	0.167762	0.157102	0.192355
KEGG_GLYCOSAMINOGLYCAN_DEGRADATION	-0.00497823	-0.0305746	-0.016469	-0.0261572	-0.0274633	0.0707261	0.0330746	0.0378005	0.0336411	0.0165508	0.0249987	0.0535197	0.0177801	0.0151579	-0.00783439	0.0600215	0.0164214	0.0309541	0.0260732	0.031007	0.0313119	0.118068	0.0481891	-0.0022127	0.0300384
KEGG_GLYCOSAMINOGLYCAN_BIOSYNTHESIS_KERATAN_SULFATE	0.0232503	0.0395724	0.0376477	-0.0324096	0.00906106	0.0673784	0.0194605	0.0703748	0.145774	0.0949084	0.0906536	0.099807	0.0861191	0.0983578	0.0907918	0.0929569	0.0611348	0.106925	0.0932691	0.100523	0.0421881	0.0280263	0.116423	0.142543	0.0656186
KEGG_GLYCEROLIPID_METABOLISM	0.0599098	0.0405221	0.0632534	0.0450606	0.0570276	0.103543	0.074573	0.0753664	0.0820479	0.0546865	0.0634211	0.077458	0.0584035	0.0240526	0.074826	0.0627685	0.0426704	0.038396	0.0437704	0.067871	0.0492015	0.0884957	0.0718641	0.0745868	0.0561407
KEGG_GLYCOSYLPHOSPHATIDYLINOSITOL_GPI_ANCHOR_BIOSYNTHESIS	0.0798908	0.0739779	0.0443138	-0.0376467	0.0478571	-0.0628055	-0.0395185	-0.00437267	0.0703919	0.0320823	0.0354456	-0.00222258	0.0532363	0.0652317	0.0184535	0.029151	0.0375746	0.0408519	0.040507	0.0305075	-0.0085337	0.0195341	0.0141126	0.0153339	-0.0457769
KEGG_GLYCEROPHOSPHOLIPID_METABOLISM	0.040032	0.0505415	0.0860415	0.0423004	0.0614085	0.0741108	0.0572434	0.0695665	0.0631614	0.0455246	0.0577022	0.0798702	0.0598926	0.0460983	0.0634549	0.0784176	0.0495424	0.0556436	0.058243	0.0697559	0.0618578	0.0937708	0.0698613	0.0658988	0.0642529
KEGG_ETHER_LIPID_METABOLISM	-0.0655504	-0.0576775	0.00816652	-0.0436743	-0.0717062	0.0377241	0.0343582	-0.0184598	0.00720799	-0.0114752	-0.00557719	-0.0208022	0.00463201	-0.0173071	0.0037507	0.050902	0.0137656	0.0333016	-0.0116934	0.0100243	-0.0118154	0.0880173	-0.01118	-0.0098314	0.0230566
KEGG_ARACHIDONIC_ACID_METABOLISM	-0.130613	-0.153621	-0.142741	-0.129283	-0.135192	-0.107779	-0.105098	-0.178717	-0.134796	-0.112912	-0.0841003	-0.141666	-0.0782064	-0.0964231	-0.116386	-0.0877732	-0.132102	-0.125175	-0.118453	-0.102601	-0.120261	-0.0714262	-0.116245	-0.138148	-0.111117
KEGG_LINOLEIC_ACID_METABOLISM	-0.201946	-0.234801	-0.135324	-0.171382	-0.162385	-0.130512	-0.09073	-0.176968	-0.275346	-0.255792	-0.229058	-0.170968	-0.238068	-0.229026	-0.234892	-0.0910433	-0.210275	-0.221855	-0.22963	-0.23673	-0.205028	0.00767515	-0.239806	-0.268127	-0.118548
KEGG_ALPHA_LINOLENIC_ACID_METABOLISM	-0.1048	-0.113537	-0.0387855	-0.0776378	-0.126858	-0.123177	-0.049557	-0.103962	-0.134047	-0.122619	-0.0882644	-0.0981626	-0.109449	-0.121652	-0.113842	-0.0904343	-0.119293	-0.0943676	-0.106814	-0.11979	-0.0987644	-0.0188352	-0.0873808	-0.166851	-0.0925044
KEGG_SPHINGOLIPID_METABOLISM	0.0511873	0.0491591	0.0337405	-0.0400676	-0.00780874	0.036406	0.0702729	0.0269512	0.0731224	0.0359678	0.0798648	0.0682616	0.07742	0.0568178	0.0557916	0.0592847	0.0471682	0.073558	0.0377528	0.0833094	0.025834	0.056093	0.0601944	0.0571001	0.0400192
KEGG_GLYCOSPHINGOLIPID_BIOSYNTHESIS_LACTO_AND_NEOLACTO_SERIES	-0.0343428	-0.0247731	-0.0407065	-0.0745808	-0.0811714	-0.0146536	-0.0203434	-0.0236772	-0.0497882	-0.0330559	-0.0597785	-0.0145979	-0.0377035	-0.0388706	-0.0387062	0.00452649	-0.0741481	-0.00569827	-0.0122302	-0.0403038	-0.0338335	0.000133195	-0.0298434	-0.0214007	-0.010719
KEGG_GLYCOSPHINGOLIPID_BIOSYNTHESIS_GLOBO_SERIES	-0.00989852	-0.0113534	0.0142969	-0.0699357	-0.0472758	0.0511347	0.0471341	0.0147007	0.0864986	0.00330755	0.0208514	0.0175563	0.0412632	0.0357433	0.0281158	0.0263534	0.00567842	0.0544837	0.0357256	0.0487138	0.0426846	0.0662236	0.0483676	0.0678371	0.0576858
KEGG_GLYCOSPHINGOLIPID_BIOSYNTHESIS_GANGLIO_SERIES	0.0783874	0.118993	0.143002	0.0576025	0.0908453	0.119721	0.178082	0.133357	0.149767	0.0739906	0.0367404	0.12232	0.149028	0.155493	0.100173	0.158987	0.123501	0.151024	0.144326	0.138735	0.119821	0.161441	0.157571	0.162504	0.146786
KEGG_RIBOFLAVIN_METABOLISM	0.100188	0.119247	0.144569	0.0704079	0.0970649	0.164337	0.150561	0.0978758	0.0578022	0.0802663	0.139178	0.0231149	0.0374883	0.0498326	0.0769809	0.121972	0.0733685	0.0792306	0.0688127	0.0508866	0.115846	0.166327	0.0780186	0.0351851	0.0908184
KEGG_NICOTINATE_AND_NICOTINAMIDE_METABOLISM	0.0364498	0.0413055	0.0957565	0.0365571	0.0798379	0.118877	0.153529	0.0604304	0.112559	0.0767343	0.133689	0.0614107	0.0522041	0.065863	0.0595503	0.126411	0.0402918	0.104017	0.0907882	0.0480562	0.113474	0.108321	0.119095	0.067019	0.115542
KEGG_PANTOTHENATE_AND_COA_BIOSYNTHESIS	0.0470708	0.0594303	0.0464117	0.0358937	0.0237123	0.139388	0.101697	0.0993005	0.103975	0.101098	0.120806	0.102861	0.0782827	0.0825459	0.118341	0.122076	0.112534	0.100419	0.0830335	0.109905	0.100374	0.168601	0.075533	0.099303	0.104904
KEGG_AMINOACYL_TRNA_BIOSYNTHESIS	0.149348	0.163319	0.180932	0.0977355	0.157638	0.137516	0.124618	0.144917	0.0739632	0.165652	0.109145	0.151413	0.115021	0.128686	0.137076	0.122651	0.175795	0.154559	0.144869	0.145689	0.104737	0.168528	0.144694	0.15041	0.19072
KEGG_BASAL_TRANSCRIPTION_FACTORS	0.123858	0.13076	0.138148	0.165482	0.163212	0.0480254	0.0964641	0.0992738	0.11436	0.10707	0.103836	0.0846963	0.0818582	0.0948606	0.109598	0.0266189	0.118447	0.123141	0.10633	0.106246	0.0657254	0.0862595	0.0877128	0.0531812	0.104312
KEGG_NON_HOMOLOGOUS_END_JOINING	0.224717	0.219895	0.22013	0.181262	0.192136	0.173379	0.161273	0.168018	0.19278	0.234994	0.173112	0.180403	0.208491	0.225819	0.207053	0.17868	0.21119	0.230857	0.217627	0.214517	0.193814	0.178519	0.212075	0.200712	0.197793
KEGG_SNARE_INTERACTIONS_IN_VESICULAR_TRANSPORT	0.163842	0.163009	0.129372	0.151974	0.16392	0.137208	0.129819	0.152776	0.206892	0.170901	0.174658	0.171976	0.163925	0.202877	0.198598	0.126362	0.19682	0.194507	0.173073	0.221931	0.16367	0.0865875	0.193548	0.19467	0.14543
KEGG_LYSOSOME	0.130746	0.1299	0.0871327	0.0700964	0.100518	0.105765	0.0566048	0.0932285	0.200973	0.163326	0.175634	0.104206	0.199209	0.152107	0.158893	0.0848827	0.165941	0.193866	0.141967	0.212084	0.125935	0.0566362	0.184794	0.192602	0.0995772
KEGG_CARDIAC_MUSCLE_CONTRACTION	0.129409	0.13197	0.14608	0.131103	0.132347	0.0895595	0.0991506	0.0630477	0.081076	0.0614741	0.0949209	0.0564575	0.073204	0.0522949	0.0731579	0.0797891	0.0732455	0.0710286	0.0621684	0.065583	0.133702	0.0677414	0.0412733	0.0615179	0.110736
KEGG_RENIN_ANGIOTENSIN_SYSTEM	-0.17074	-0.144022	-0.114748	-0.0955934	-0.121906	-0.0270075	0.00554267	-0.0366683	-0.0456425	-0.0731243	0.0010691	-0.0391535	-0.110628	-0.0404794	-0.0308209	-0.0261288	-0.00879109	-0.120249	-0.124837	-0.106672	-0.0772906	0.0765867	-0.0974349	-0.0677317	-0.0155647
KEGG_CIRCADIAN_RHYTHM_MAMMAL	0.235168	0.255985	0.241737	0.254362	0.270796	0.151221	0.150704	0.191335	0.187477	0.182059	0.155913	0.2202	0.170173	0.187891	0.183363	0.220348	0.184775	0.162882	0.22293	0.177248	0.176212	0.159472	0.230898	0.233578	0.163123
KEGG_TASTE_TRANSDUCTION	-0.0833252	-0.0841826	-0.0270691	-0.0277922	-0.0375229	-0.0467203	0.0363344	-0.034986	-0.125643	-0.131514	-0.129182	-0.0581737	-0.106982	-0.124763	-0.112598	-0.00474307	-0.11521	-0.147082	-0.101423	-0.130938	-0.0397103	-0.0135605	-0.0963774	-0.122756	-0.0321427
KEGG_PROXIMAL_TUBULE_BICARBONATE_RECLAMATION	0.117729	0.125642	0.119523	0.123147	0.124554	-0.0297126	0.0101084	-0.00504803	0.00860676	0.0283412	0.0303949	0.0296173	0.0904935	-0.00789003	0.028736	-0.00148979	0.0280104	0.0187334	0.0504733	-0.00539177	0.105682	0.0224816	0.0263513	0.0132682	0.0312047
KEGG_PATHOGENIC_ESCHERICHIA_COLI_INFECTION	0.168598	0.157485	0.122339	0.12477	0.111944	0.216583	0.194136	0.224466	0.269078	0.28279	0.252024	0.21847	0.267101	0.259007	0.2586	0.183876	0.269348	0.279494	0.258957	0.27154	0.234354	0.139154	0.251471	0.266605	0.230312
KEGG_SYSTEMIC_LUPUS_ERYTHEMATOSUS	-0.0375905	-0.0672231	-0.11939	-0.112445	-0.120239	0.10044	0.0194032	0.0175483	0.189709	0.0899795	0.149266	0.122026	0.203815	0.150661	0.0995893	0.133626	0.158937	0.190087	0.0707701	0.195824	0.0791639	0.0160339	0.120909	0.196022	0.0962518
KEGG_PRIMARY_IMMUNODEFICIENCY	-0.224333	-0.199455	-0.220682	-0.222137	-0.237151	-0.122002	-0.0945729	-0.149015	0.017172	-0.0639891	-0.0414654	-0.0959167	0.0483013	0.0264084	-0.0615264	0.0330274	-0.028462	0.0428922	-0.116903	0.0617807	-0.141183	-0.0349694	-0.0354592	-0.0193917	-0.0894588
KEGG_HYPERTROPHIC_CARDIOMYOPATHY_HCM	0.0835542	0.0932671	0.120477	0.119384	0.117109	0.187678	0.197671	0.167345	0.130243	0.124365	0.124106	0.142925	0.117149	0.125256	0.142516	0.162527	0.125049	0.120537	0.15886	0.109212	0.154004	0.170593	0.145595	0.137464	0.17162
KEGG_ARRHYTHMOGENIC_RIGHT_VENTRICULAR_CARDIOMYOPATHY_ARVC	0.125879	0.142561	0.173031	0.167116	0.16374	0.260507	0.276746	0.233835	0.16919	0.172326	0.17944	0.22356	0.186127	0.172762	0.193521	0.226133	0.166297	0.15861	0.228775	0.14977	0.221957	0.244091	0.212977	0.190674	0.232763
KEGG_DILATED_CARDIOMYOPATHY	0.0764249	0.0869278	0.12331	0.132196	0.129878	0.187984	0.211279	0.167556	0.126547	0.112848	0.118893	0.151561	0.113317	0.108153	0.135964	0.169028	0.125516	0.105102	0.148237	0.102958	0.161175	0.174995	0.140791	0.128483	0.172899
PID_HDAC_CLASSII_PATHWAY	0.263193	0.257714	0.242945	0.257284	0.246379	0.22511	0.163087	0.224793	0.247232	0.241234	0.224702	0.239228	0.251802	0.244399	0.239732	0.22047	0.243975	0.253137	0.230222	0.2456	0.234772	0.169248	0.246136	0.239814	0.228315
PID_DNA_PK_PATHWAY	0.186119	0.179574	0.175776	0.138418	0.189977	0.132458	0.113907	0.153395	0.163501	0.203075	0.158765	0.156541	0.197894	0.202792	0.176933	0.153332	0.1787	0.211182	0.186603	0.196218	0.164346	0.131808	0.177312	0.198347	0.13952
PID_INTEGRIN_CS_PATHWAY	0.0119873	0.0286479	0.0482859	0.0104292	0.0252875	0.232406	0.20499	0.186835	0.212281	0.211342	0.206488	0.215172	0.222245	0.238397	0.213121	0.211425	0.192402	0.177038	0.220211	0.196584	0.170932	0.169258	0.243381	0.2402	0.206676
PID_ARF6_TRAFFICKING_PATHWAY	0.181239	0.165215	0.183332	0.18148	0.175394	0.253297	0.237442	0.275927	0.246087	0.260769	0.23205	0.252005	0.225593	0.239719	0.25308	0.231889	0.251112	0.244759	0.246491	0.247598	0.228516	0.185477	0.263252	0.258308	0.258044
PID_ILK_PATHWAY	0.229836	0.212322	0.214895	0.238683	0.222628	0.294222	0.254206	0.295031	0.311517	0.330922	0.318403	0.262651	0.29145	0.304635	0.318713	0.233991	0.297664	0.322435	0.28995	0.314527	0.262383	0.18988	0.31674	0.321532	0.262503
PID_CIRCADIAN_PATHWAY	0.215946	0.234656	0.211009	0.236137	0.253396	0.169525	0.145496	0.187028	0.161488	0.202055	0.141588	0.164137	0.14601	0.15996	0.1809	0.195682	0.179827	0.167015	0.202775	0.182229	0.159925	0.180083	0.205538	0.223216	0.169574
PID_HDAC_CLASSI_PATHWAY	0.208235	0.20424	0.18026	0.222992	0.222788	0.149697	0.095441	0.190409	0.212724	0.207689	0.187889	0.187747	0.210393	0.204147	0.211942	0.138455	0.199571	0.198943	0.188213	0.220049	0.162002	0.094184	0.203951	0.214106	0.156956
PID_CONE_PATHWAY	0.345122	0.298824	0.361114	0.36294	0.328693	-0.0067963	0.0197806	-0.113019	-0.222562	-0.244633	-0.198755	-0.0526953	-0.215137	-0.2016	-0.226266	-0.0174855	-0.224727	-0.21986	-0.228201	-0.197737	0.206726	0.0749615	-0.21714	-0.231463	-0.033617
PID_ERB_GENOMIC_PATHWAY	0.147127	0.160251	0.123956	0.189331	0.206899	0.140873	0.129657	0.132082	0.094961	0.132618	0.155603	0.0989988	0.159966	0.131426	0.130228	0.120687	0.137215	0.1465	0.14246	0.150796	0.125902	0.0635253	0.123448	0.134604	0.153911
PID_VEGF_VEGFR_PATHWAY	0.183579	0.160817	0.168147	0.0931779	0.157669	0.258029	0.171686	0.313719	0.257232	0.299808	0.31222	0.249059	0.293076	0.280078	0.286389	0.15439	0.281144	0.231485	0.313573	0.191179	0.209739	0.184024	0.302649	0.291966	0.251284
PID_MYC_PATHWAY	0.196009	0.182446	0.163992	0.153868	0.162409	0.141326	0.148132	0.205538	0.222873	0.220669	0.20995	0.140712	0.201585	0.221915	0.21171	0.169331	0.208816	0.219376	0.206546	0.224613	0.15575	0.171312	0.203642	0.194748	0.175824
PID_RANBP2_PATHWAY	0.346479	0.354904	0.345848	0.346184	0.35077	0.291573	0.215769	0.345055	0.332712	0.350107	0.361398	0.348679	0.358326	0.366848	0.359611	0.285814	0.358374	0.353489	0.337725	0.352967	0.345044	0.196165	0.340133	0.34023	0.323266
PID_AR_TF_PATHWAY	0.220084	0.208847	0.204105	0.246996	0.24448	0.183169	0.179248	0.222059	0.208505	0.216672	0.188052	0.225974	0.233687	0.214484	0.23762	0.19008	0.218413	0.217662	0.209001	0.220624	0.199806	0.187039	0.216179	0.219277	0.205455
PID_RXR_VDR_PATHWAY	0.113708	0.104222	0.103845	0.142166	0.111669	0.102597	0.157189	0.114321	0.129954	0.122755	0.0793843	0.130887	0.126079	0.156352	0.114902	0.167298	0.111602	0.100568	0.130085	0.136642	0.110219	0.15461	0.186297	0.160136	0.110246
PID_INTEGRIN2_PATHWAY	-0.181098	-0.159086	-0.20358	-0.201086	-0.197662	0.0353621	0.0111074	-0.00887047	0.0785003	0.085041	0.0891442	0.0122176	0.0692213	0.100014	0.068337	0.0463435	0.0612433	0.106109	0.0574343	0.0849224	0.0135127	-0.0481434	0.112325	0.0935429	0.0156891
PID_CMYB_PATHWAY	0.097809	0.0814064	0.0567566	0.0702812	0.0525776	0.129804	0.103295	0.154728	0.185386	0.197553	0.175675	0.162757	0.190416	0.207058	0.199548	0.130724	0.180665	0.20066	0.175792	0.207716	0.132997	0.0662416	0.198162	0.188789	0.15422
PID_ERA_GENOMIC_PATHWAY	0.166777	0.16674	0.15165	0.186003	0.183802	0.137715	0.129892	0.151104	0.159072	0.172252	0.17258	0.146513	0.176433	0.165892	0.175063	0.139508	0.165112	0.179717	0.165442	0.185363	0.159008	0.0727529	0.179339	0.17956	0.146915
PID_RHODOPSIN_PATHWAY	0.427205	0.412597	0.444248	0.441489	0.417369	0.0263574	0.050723	-0.0800227	-0.139124	-0.196527	-0.0945943	-0.0325655	-0.171845	-0.128433	-0.18567	-0.00930892	-0.144611	-0.131265	-0.171667	-0.151185	0.385428	0.139286	-0.170445	-0.17491	-0.0315418
PID_RETINOIC_ACID_PATHWAY	0.235214	0.230437	0.205124	0.255592	0.25587	0.185929	0.184769	0.218261	0.241768	0.233915	0.20609	0.205337	0.241023	0.244135	0.245424	0.206751	0.218287	0.227923	0.232133	0.235043	0.205906	0.178495	0.258126	0.24305	0.192473
PID_INTEGRIN5_PATHWAY	0.094806	0.108905	0.0645604	-0.000799061	0.0364314	0.266307	0.240233	0.197851	0.230089	0.279161	0.265549	0.18453	0.223691	0.264557	0.237843	0.23425	0.22962	0.249406	0.295824	0.217157	0.251441	0.215196	0.282585	0.269367	0.234721
PID_HNF3A_PATHWAY	0.0750668	0.0642622	0.0536381	0.104563	0.0714327	0.0834978	0.0758229	0.0728425	0.094749	0.0829005	0.071378	0.0965975	0.0687471	0.0876964	0.100684	0.061185	0.0836642	0.0837235	0.0833519	0.101534	0.0831964	0.040566	0.101334	0.105635	0.0946358
REACTOME_INTERLEUKIN_6_SIGNALING	0.265257	0.276468	0.212349	0.221424	0.222253	0.300891	0.226409	0.283816	0.36541	0.32663	0.343712	0.287358	0.359891	0.348539	0.333021	0.279593	0.303682	0.322183	0.320306	0.358132	0.300631	0.179076	0.371966	0.344135	0.333427
REACTOME_APOPTOSIS	0.224433	0.203635	0.181272	0.189128	0.183938	0.181256	0.151615	0.216851	0.231486	0.240829	0.225569	0.193819	0.23416	0.235842	0.243288	0.144278	0.237578	0.248473	0.216735	0.240197	0.21252	0.119681	0.214106	0.221152	0.184373
REACTOME_HEMOSTASIS	0.0610607	0.0621336	0.0588439	0.0574774	0.0511796	0.138427	0.135316	0.128886	0.143098	0.145851	0.137189	0.125888	0.142435	0.151317	0.144345	0.135869	0.137434	0.134508	0.137285	0.150192	0.127183	0.103789	0.149812	0.148277	0.140997
REACTOME_INTRINSIC_PATHWAY_FOR_APOPTOSIS	0.213208	0.187626	0.170632	0.168263	0.157994	0.179255	0.135684	0.204108	0.224513	0.22509	0.200226	0.157755	0.230435	0.219801	0.228427	0.141936	0.213964	0.231809	0.210543	0.236828	0.188256	0.0870931	0.214667	0.218486	0.172644
REACTOME_MAPK3_ERK1_ACTIVATION	0.217126	0.236979	0.204446	0.210722	0.236727	0.244697	0.194683	0.251176	0.30348	0.289882	0.279144	0.272627	0.32519	0.272116	0.286612	0.228322	0.265411	0.286848	0.264435	0.301351	0.245407	0.108118	0.301733	0.267569	0.254705
REACTOME_TRANSLESION_SYNTHESIS_BY_Y_FAMILY_DNA_POLYMERASES_BYPASSES_LESIONS_ON_DNA_TEMPLATE	0.219054	0.209357	0.166211	0.180917	0.174025	0.144339	0.141307	0.151742	0.220301	0.195261	0.216568	0.135144	0.160546	0.192928	0.179122	0.127044	0.184298	0.185136	0.161808	0.199886	0.166393	0.118636	0.150482	0.178369	0.121557
REACTOME_RECOGNITION_OF_DNA_DAMAGE_BY_PCNA_CONTAINING_REPLICATION_COMPLEX	0.237758	0.224848	0.190507	0.185204	0.180798	0.154919	0.124869	0.160213	0.204943	0.200921	0.200091	0.13303	0.169298	0.186017	0.190023	0.142393	0.193076	0.202017	0.174161	0.199345	0.19915	0.0973361	0.143242	0.16426	0.159141
REACTOME_TRANSLESION_SYNTHESIS_BY_POLH	0.301905	0.28776	0.226754	0.222121	0.210509	0.205951	0.181739	0.234661	0.281806	0.268329	0.26841	0.219104	0.225894	0.244365	0.254269	0.196153	0.265479	0.277851	0.232405	0.260284	0.25184	0.15393	0.206815	0.231032	0.211842
REACTOME_RECOGNITION_AND_ASSOCIATION_OF_DNA_GLYCOSYLASE_WITH_SITE_CONTAINING_AN_AFFECTED_PURINE	0.101408	0.096796	0.0655255	0.0427583	0.0796342	-0.00433539	-0.0514274	0.046327	0.0522906	0.0638543	0.0272778	0.00115965	0.0674647	0.0733076	0.0654635	-0.0321177	0.0411514	0.0461475	0.0415779	0.0615727	0.0152587	0.0503826	0.0182067	0.0427044	0.0127048
REACTOME_DISPLACEMENT_OF_DNA_GLYCOSYLASE_BY_APEX1	0.0218207	0.0215952	-0.0395814	0.00644595	-0.00288275	-0.04924	-0.174941	-0.0280399	-0.0207513	0.0329166	0.0679757	-0.112647	-0.0424282	-0.0212974	-0.0152116	-0.0943835	0.0156126	0.0473989	-0.0112712	0.00265971	-0.112226	-0.106987	-0.0155479	-0.0234879	-0.0742767
REACTOME_POLB_DEPENDENT_LONG_PATCH_BASE_EXCISION_REPAIR	0.257884	0.196046	0.201691	0.257962	0.246117	0.0197509	0.0272986	0.110128	0.0647529	0.192562	0.153756	0.00239939	0.168216	0.12277	0.138262	0.0836179	0.171924	0.152033	0.118009	0.135115	0.0586378	0.0113026	0.12464	0.0695157	0.0886433
REACTOME_RESOLUTION_OF_AP_SITES_VIA_THE_MULTIPLE_NUCLEOTIDE_PATCH_REPLACEMENT_PATHWAY	0.172424	0.147792	0.125063	0.143955	0.147596	0.0517626	0.0419814	0.0668884	0.0912454	0.122464	0.113476	0.0130793	0.0709181	0.0764829	0.0879427	0.0456426	0.107408	0.105192	0.0710874	0.108831	0.0560972	0.0562439	0.0535132	0.0502136	0.049378
REACTOME_ACTIVATION_OF_BAD_AND_TRANSLOCATION_TO_MITOCHONDRIA	0.307209	0.297794	0.264568	0.265775	0.243772	0.25383	0.196626	0.297872	0.301127	0.321066	0.278079	0.224084	0.325106	0.319862	0.316151	0.210467	0.312559	0.322192	0.309425	0.32143	0.294104	0.0710288	0.293111	0.324984	0.283984
REACTOME_ACTIVATION_OF_NOXA_AND_TRANSLOCATION_TO_MITOCHONDRIA	0.011658	0.00566294	0.0139684	0.130071	0.0515047	0.0507597	0.027364	0.00903121	0.0670213	0.0720718	0.109691	-0.00353759	0.0156174	0.0682088	0.0988461	0.050438	0.0242691	0.0484011	0.0825535	0.0717181	-0.036777	-0.0103699	0.0886503	0.0799118	0.00601566
REACTOME_BH3_ONLY_PROTEINS_ASSOCIATE_WITH_AND_INACTIVATE_ANTI_APOPTOTIC_BCL_2_MEMBERS	0.129914	0.106198	0.0294569	0.00292474	-0.0157217	0.110162	0.0647367	0.113364	0.211914	0.118662	0.130003	0.100364	0.16984	0.193005	0.165524	0.0717574	0.13262	0.162112	0.136476	0.183202	0.109453	-0.00525564	0.179796	0.21219	0.118929
REACTOME_RELEASE_OF_APOPTOTIC_FACTORS_FROM_THE_MITOCHONDRIA	0.131382	0.0885208	0.0767752	0.0631651	0.0103751	0.0482661	-0.119735	-0.00582129	0.0433644	0.083631	0.00714583	-0.050044	0.150595	0.0253078	0.0984746	-0.119212	0.0719564	0.124602	0.0652883	0.119412	0.0732609	-0.0984205	0.0547612	0.019759	0.0115509
REACTOME_FORMATION_OF_APOPTOSOME	0.225216	0.201795	0.217908	0.202526	0.230193	0.255329	0.158345	0.254821	0.251293	0.275274	0.232288	0.223125	0.281595	0.236038	0.269894	0.210857	0.271889	0.300972	0.250811	0.280787	0.208048	0.206578	0.275322	0.244043	0.272766
REACTOME_ACTIVATION_OF_CASPASES_THROUGH_APOPTOSOME_MEDIATED_CLEAVAGE	0.239321	0.199573	0.221942	0.110395	0.133794	0.185689	0.0701712	0.242656	0.201158	0.27848	0.168763	0.189199	0.22302	0.212763	0.276059	0.220286	0.277181	0.248733	0.246225	0.250969	0.174386	0.110376	0.214863	0.229692	0.167256
REACTOME_CYTOCHROME_C_MEDIATED_APOPTOTIC_RESPONSE	0.226718	0.198324	0.208422	0.172382	0.195263	0.253112	0.149554	0.263543	0.249274	0.285676	0.224563	0.227736	0.273584	0.235977	0.277958	0.234537	0.278253	0.291924	0.258348	0.278962	0.204133	0.189739	0.263161	0.252414	0.239235
REACTOME_APOPTOTIC_CLEAVAGE_OF_CELLULAR_PROTEINS	0.234666	0.223248	0.233477	0.251666	0.255497	0.235834	0.240368	0.244633	0.21102	0.22486	0.204642	0.236477	0.212282	0.224606	0.226139	0.199434	0.220905	0.228358	0.217938	0.221711	0.249742	0.226748	0.220849	0.233246	0.219185
REACTOME_SMAC_XIAP_REGULATED_APOPTOTIC_RESPONSE	0.24864	0.206192	0.213116	0.119827	0.118523	0.18978	0.0567384	0.209916	0.20469	0.245802	0.134998	0.159934	0.238936	0.200665	0.238849	0.183231	0.23646	0.240145	0.232545	0.240888	0.173291	0.11086	0.200669	0.229558	0.164347
REACTOME_APOPTOTIC_FACTOR_MEDIATED_RESPONSE	0.168805	0.136875	0.141296	0.112492	0.123007	0.163638	0.0900835	0.190811	0.182851	0.227418	0.149876	0.130006	0.21836	0.198194	0.221813	0.140953	0.217082	0.2338	0.206403	0.232043	0.151823	0.107467	0.208663	0.183878	0.156869
REACTOME_OPIOID_SIGNALLING	0.156187	0.153089	0.183155	0.17339	0.160313	0.194898	0.216093	0.202887	0.180102	0.152109	0.145729	0.185344	0.160771	0.161414	0.174736	0.208739	0.170701	0.155974	0.16457	0.177484	0.189182	0.173091	0.173642	0.17195	0.188274
REACTOME_PKA_MEDIATED_PHOSPHORYLATION_OF_CREB	0.189319	0.201837	0.244363	0.259917	0.232164	0.21385	0.251015	0.234386	0.19787	0.13389	0.165085	0.229342	0.176275	0.136504	0.149651	0.259423	0.173902	0.15189	0.167187	0.166785	0.237849	0.205183	0.193391	0.151571	0.232159
REACTOME_CAMK_IV_MEDIATED_PHOSPHORYLATION_OF_CREB	0.241198	0.24736	0.260081	0.267892	0.263379	0.180259	0.217621	0.210465	0.198768	0.193153	0.132334	0.190796	0.204856	0.183107	0.204855	0.230679	0.182167	0.219949	0.155881	0.218587	0.212616	0.147285	0.191457	0.231631	0.187909
REACTOME_CA_DEPENDENT_EVENTS	0.172961	0.176803	0.221019	0.227105	0.205683	0.213345	0.245108	0.217185	0.189564	0.150921	0.154717	0.211463	0.164474	0.158927	0.170559	0.248569	0.179933	0.168637	0.16157	0.18843	0.207982	0.208805	0.19181	0.187664	0.22325
REACTOME_G_PROTEIN_MEDIATED_EVENTS	0.165564	0.166566	0.206839	0.212451	0.19382	0.237706	0.263881	0.246224	0.215259	0.176671	0.174097	0.236765	0.196879	0.190421	0.208667	0.257347	0.209533	0.190327	0.199995	0.213341	0.215719	0.219028	0.215718	0.219613	0.23769
REACTOME_ELECTRIC_TRANSMISSION_ACROSS_GAP_JUNCTIONS	-0.180693	-0.154577	-0.119629	-0.128246	-0.0540726	-0.015382	-0.0456777	0.00957074	-0.0317659	0.0915942	-0.0328995	-0.202286	-0.13056	-0.0653512	0.0626253	-0.0500094	0.0265136	-0.0296405	-0.0605822	-0.0387714	-0.110913	0.0619544	-0.0221993	-0.0456408	-0.0690078
REACTOME_PRESYNAPTIC_DEPOLARIZATION_AND_CALCIUM_CHANNEL_OPENING	0.00454316	0.123737	0.211129	0.196021	0.221839	0.236486	0.311	0.136908	-0.0255469	-0.088166	0.000922597	0.196086	-0.0387877	-0.119277	-0.0147991	0.265879	-0.0646534	-0.0714929	0.0101139	-0.0692974	0.163296	0.295009	0.0525483	0.0102819	0.208463
REACTOME_NEUROTRANSMITTER_RELEASE_CYCLE	0.195128	0.205542	0.228048	0.250348	0.219961	0.150234	0.184382	0.121212	0.0367175	0.0454146	0.0723816	0.133112	0.0387135	0.0564332	0.0419721	0.1595	0.0512694	0.0398532	0.0828915	0.000185065	0.169322	0.13642	0.0924399	0.0575828	0.143804
REACTOME_NEUROTRANSMITTER_CLEARANCE	-0.0117868	-0.0605709	0.0134603	0.0179274	-0.0739487	-0.0184135	0.0174108	0.00638858	-0.103575	-0.140716	-0.00952454	0.00398885	-0.0081385	-0.170992	-0.145069	-0.0025817	-0.120374	-0.109288	-0.0756158	-0.15085	-0.0747495	0.0529791	-0.09488	-0.143697	0.0270889
REACTOME_NEUROTRANSMITTER_RECEPTORS_AND_POSTSYNAPTIC_SIGNAL_TRANSMISSION	0.120805	0.136759	0.167439	0.149289	0.145284	0.145347	0.164561	0.113659	0.0257905	0.0208773	0.0332912	0.12091	0.0497646	0.0329578	0.0305437	0.161171	0.0375093	0.0193844	0.0580607	0.0244362	0.139908	0.156076	0.0530032	0.0440114	0.143651
REACTOME_TRANSMISSION_ACROSS_CHEMICAL_SYNAPSES	0.129404	0.14702	0.178503	0.169993	0.160953	0.146371	0.169938	0.113742	0.0236908	0.0175568	0.0370357	0.124135	0.0459387	0.0273507	0.0268869	0.161576	0.0318729	0.0164	0.0588011	0.0141793	0.142793	0.157075	0.0572367	0.0406763	0.144684
REACTOME_NEURONAL_SYSTEM	0.097959	0.112465	0.160414	0.147348	0.145266	0.132106	0.163333	0.0943094	-0.00280587	-0.00847738	0.00897699	0.106429	0.0126092	0.00672778	0.00577257	0.149145	0.0098954	-0.0115109	0.0395055	-0.0134869	0.11937	0.15445	0.0388318	0.0180774	0.127685
REACTOME_FORMATION_OF_RNA_POL_II_ELONGATION_COMPLEX	0.230035	0.21644	0.182065	0.217077	0.228594	0.0889423	0.0670915	0.15206	0.161409	0.195262	0.157134	0.124746	0.181932	0.187002	0.181847	0.0869917	0.205469	0.213054	0.187042	0.192736	0.154722	0.0426348	0.163251	0.154206	0.101488
REACTOME_IRS_MEDIATED_SIGNALLING	0.0327077	0.0426729	0.0520324	0.0172707	0.0175005	0.0824412	0.105745	0.0624336	0.0376475	0.0686614	0.0571481	0.0736196	0.092278	0.0720761	0.070632	0.102704	0.0586955	0.0886894	0.0952608	0.0590296	0.0686363	0.0913717	0.0696927	0.0573852	0.105707
REACTOME_RAF_INDEPENDENT_MAPK1_3_ACTIVATION	0.169623	0.163031	0.0976032	0.144199	0.127642	0.133624	0.0634835	0.150487	0.196331	0.179342	0.173828	0.144515	0.209406	0.178327	0.193097	0.13135	0.158404	0.179539	0.162745	0.189371	0.162017	0.00998681	0.195151	0.174608	0.129736
REACTOME_MAPK1_ERK2_ACTIVATION	0.231395	0.254305	0.228539	0.26732	0.27327	0.267422	0.228295	0.274761	0.31076	0.317535	0.326332	0.292065	0.331638	0.320486	0.309788	0.264604	0.28835	0.286689	0.291699	0.321859	0.283146	0.136691	0.325889	0.310055	0.288648
REACTOME_SOS_MEDIATED_SIGNALLING	0.193343	0.221364	0.193559	0.137962	0.126193	0.211622	0.171852	0.178817	0.27874	0.277941	0.178846	0.237135	0.282613	0.24942	0.285938	0.244594	0.237068	0.27949	0.286986	0.278216	0.226954	0.140437	0.287964	0.262622	0.257689
REACTOME_FORMATION_OF_THE_EARLY_ELONGATION_COMPLEX	0.190743	0.164487	0.109506	0.142825	0.157972	0.0361843	-0.00827737	0.0733851	0.11229	0.140073	0.0955825	0.0974414	0.119085	0.126323	0.132401	0.0157831	0.14837	0.163705	0.129007	0.136725	0.0879237	-0.0152838	0.0845933	0.0911454	0.0249285
REACTOME_INHIBITION_OF_REPLICATION_INITIATION_OF_DAMAGED_DNA_BY_RB1_E2F1	0.133863	0.138461	0.143785	0.105047	0.146998	0.0782671	0.152585	0.117107	0.125508	0.145855	0.092318	0.0648397	0.106749	0.12819	0.139596	0.0735489	0.110111	0.11671	0.133592	0.133129	0.0876604	0.0660049	0.136665	0.138852	0.0603028
REACTOME_E2F_ENABLED_INHIBITION_OF_PRE_REPLICATION_COMPLEX_FORMATION	0.0852605	0.112557	0.124145	0.146604	0.185319	0.175436	0.000744092	0.0158923	0.109378	0.24354	0.116725	-0.0279414	-0.0203403	-0.0525749	0.156563	-0.118733	0.0782056	0.135999	0.0871891	0.0165553	0.0859578	0.0686229	0.00321552	0.0728599	-0.0287608
REACTOME_E2F_MEDIATED_REGULATION_OF_DNA_REPLICATION	0.126776	0.134601	0.140838	0.111388	0.152867	0.0937284	0.130428	0.102079	0.123144	0.160866	0.0960615	0.0513478	0.088487	0.102913	0.142187	0.0482163	0.105371	0.119642	0.126625	0.116671	0.08741	0.0664103	0.117279	0.129111	0.0472948
REACTOME_ACTIVATION_OF_BH3_ONLY_PROTEINS	0.237091	0.217236	0.199702	0.198694	0.185088	0.181507	0.156112	0.214099	0.230666	0.223691	0.234407	0.158338	0.227231	0.228856	0.231575	0.128017	0.212701	0.226812	0.214442	0.231341	0.202184	0.0642483	0.21619	0.229277	0.186239
REACTOME_EFFECTS_OF_PIP2_HYDROLYSIS	0.085198	0.102209	0.192329	0.128073	0.146703	0.242024	0.273588	0.251152	0.193816	0.15952	0.159838	0.241477	0.163185	0.154695	0.187098	0.252559	0.178417	0.180934	0.185109	0.218893	0.175066	0.281628	0.20345	0.234003	0.265314
REACTOME_DISINHIBITION_OF_SNARE_FORMATION	0.233491	0.232613	0.2544	0.207313	0.256666	0.204624	0.212147	0.218715	0.245796	0.281473	0.269877	0.16887	0.257161	0.261149	0.2391	0.230975	0.231869	0.271294	0.279326	0.264427	0.230136	0.204951	0.255298	0.206545	0.263022
REACTOME_GPVI_MEDIATED_ACTIVATION_CASCADE	0.118225	0.103951	0.0736741	0.0673398	0.0347142	0.238486	0.196607	0.19878	0.291771	0.246309	0.251518	0.23027	0.283628	0.286781	0.271831	0.254789	0.268771	0.288625	0.219183	0.309706	0.248139	0.162002	0.286329	0.294555	0.226614
REACTOME_DOWNSTREAM_SIGNALING_EVENTS_OF_B_CELL_RECEPTOR_BCR	0.252486	0.224589	0.188896	0.174936	0.173027	0.172643	0.136317	0.236379	0.260555	0.282096	0.261193	0.209691	0.26911	0.261372	0.277076	0.161693	0.276427	0.292785	0.233378	0.280893	0.218617	0.0955113	0.237104	0.243107	0.188993
REACTOME_ACTIVATION_OF_RAS_IN_B_CELLS	0.14076	0.154406	0.154687	0.077982	0.0667229	0.177041	0.15049	0.229692	0.212076	0.23959	0.132566	0.272227	0.27339	0.194906	0.257832	0.201155	0.256762	0.291775	0.224317	0.257154	0.17231	0.0948939	0.263498	0.255743	0.233624
REACTOME_ANTIVIRAL_MECHANISM_BY_IFN_STIMULATED_GENES	0.240514	0.238609	0.208768	0.213697	0.227321	0.227914	0.190034	0.245849	0.277074	0.26423	0.272155	0.22521	0.28336	0.281713	0.26182	0.2245	0.27076	0.283372	0.252663	0.285565	0.244904	0.168853	0.243884	0.257061	0.218065
REACTOME_PROLACTIN_RECEPTOR_SIGNALING	0.172376	0.191888	0.233344	0.189204	0.188753	0.20986	0.219251	0.205897	0.25137	0.211253	0.199759	0.224928	0.208155	0.228046	0.239254	0.254978	0.248637	0.235051	0.200212	0.232475	0.226062	0.239838	0.233576	0.23264	0.230656
REACTOME_SIGNALING_BY_NODAL	0.0448243	0.0405628	0.0326025	0.0116239	-0.0143262	-0.014719	0.016661	0.00557944	-0.0300365	0.00440568	0.0133752	0.0324513	0.0318663	0.00495295	0.00320682	0.0107639	-0.00894432	0.0149596	0.0226459	0.00953755	-0.0139149	0.0134996	0.0373818	0.0186442	-0.000274652
REACTOME_FERTILIZATION	-0.166902	-0.190695	-0.164772	-0.178606	-0.196892	-0.16697	-0.159452	-0.18779	-0.234861	-0.234749	-0.205408	-0.136789	-0.226323	-0.211976	-0.206419	-0.132191	-0.189479	-0.198731	-0.214159	-0.237575	-0.190759	-0.11094	-0.151688	-0.18621	-0.169474
REACTOME_MEIOTIC_SYNAPSIS	0.231943	0.227907	0.20443	0.230156	0.239804	0.197187	0.18716	0.211366	0.182112	0.223719	0.213559	0.202463	0.219853	0.19879	0.215917	0.200282	0.211863	0.198479	0.193479	0.203889	0.180609	0.200215	0.181581	0.181289	0.193851
REACTOME_ROS_AND_RNS_PRODUCTION_IN_PHAGOCYTES	0.0480682	0.038561	0.028903	0.0174192	0.00562488	0.0903335	0.0296381	0.0131725	0.0967816	0.0623601	0.098621	0.0520421	0.0720594	0.0940188	0.0756486	0.0558866	0.0702168	0.0755086	0.0232882	0.107847	0.0938837	-0.0114793	0.0952403	0.0868217	0.0399024
REACTOME_SIGNALING_BY_FGFR_IN_DISEASE	0.127655	0.139587	0.111926	0.110531	0.118637	0.10013	0.102158	0.135701	0.117184	0.150421	0.117943	0.139748	0.165386	0.139567	0.138815	0.11213	0.147459	0.159215	0.161367	0.140595	0.11055	0.0934609	0.129199	0.139061	0.137066
REACTOME_SIGNALING_BY_ERBB2	0.238421	0.252498	0.230606	0.25768	0.237017	0.254006	0.243387	0.265507	0.228584	0.268009	0.250742	0.266824	0.268621	0.252602	0.26309	0.23343	0.253085	0.247195	0.267084	0.247323	0.246769	0.186645	0.261191	0.27195	0.260656
REACTOME_SIGNALING_BY_ERBB2_IN_CANCER	0.216218	0.246673	0.234459	0.252765	0.241363	0.275075	0.252812	0.26225	0.184514	0.247754	0.20725	0.274011	0.249174	0.201426	0.233711	0.241145	0.223567	0.212398	0.267327	0.203179	0.23885	0.236932	0.254365	0.253812	0.260977
REACTOME_REGULATION_OF_GENE_EXPRESSION_BY_HYPOXIA_INDUCIBLE_FACTOR	0.244164	0.272363	0.224856	0.275708	0.284845	0.154167	0.128378	0.136595	0.194399	0.194047	0.213934	0.112107	0.242105	0.214027	0.172881	0.176333	0.154329	0.180589	0.243129	0.193021	0.237832	0.123198	0.253664	0.236239	0.154497
REACTOME_CELLULAR_RESPONSE_TO_HYPOXIA	0.261155	0.234066	0.172661	0.166121	0.159617	0.141047	0.0954759	0.190611	0.226541	0.255717	0.256675	0.164186	0.245598	0.242623	0.241867	0.106632	0.24663	0.2618	0.215606	0.246961	0.207934	0.0508369	0.211326	0.206729	0.146069
REACTOME_CONSTITUTIVE_SIGNALING_BY_LIGAND_RESPONSIVE_EGFR_CANCER_VARIANTS	0.305193	0.329994	0.292493	0.292083	0.283739	0.334165	0.281695	0.356171	0.351054	0.370424	0.325784	0.3407	0.351172	0.353772	0.36149	0.288142	0.364476	0.359938	0.343393	0.357368	0.320842	0.188185	0.338261	0.345542	0.337084
REACTOME_SIGNALING_BY_ERBB4	0.238587	0.250611	0.22668	0.227318	0.211142	0.236797	0.241146	0.213454	0.195528	0.21082	0.207685	0.230133	0.221273	0.200499	0.196305	0.247676	0.208739	0.193043	0.223137	0.198493	0.252571	0.207845	0.21488	0.216889	0.273595
REACTOME_CROSS_PRESENTATION_OF_PARTICULATE_EXOGENOUS_ANTIGENS_PHAGOSOMES	-0.00781888	-0.0344493	0.0342687	-0.0731572	-0.0392045	0.234281	0.167207	0.156533	0.297823	0.193363	0.211448	0.198649	0.178402	0.308414	0.299905	0.193926	0.253833	0.283065	0.124253	0.266232	0.225047	0.210356	0.240096	0.316662	0.174205
REACTOME_ANTIGEN_PROCESSING_CROSS_PRESENTATION	0.163174	0.137141	0.0681686	0.0519146	0.0588185	0.147423	0.0812383	0.172594	0.258984	0.244094	0.254802	0.173041	0.251034	0.259838	0.252315	0.108924	0.258055	0.271401	0.192254	0.270605	0.199255	0.0476467	0.209038	0.238354	0.144464
REACTOME_ENDOSOMAL_VACUOLAR_PATHWAY	0.2489	0.262557	0.0433961	0.0160089	-0.00257574	0.34043	0.246919	0.326754	0.421447	0.351398	0.375311	0.33117	0.425104	0.401878	0.380559	0.335475	0.381688	0.404522	0.315486	0.427103	0.357483	0.160011	0.349853	0.392485	0.320432
REACTOME_CROSS_PRESENTATION_OF_SOLUBLE_EXOGENOUS_ANTIGENS_ENDOSOMES	0.214178	0.174536	0.110961	0.0979918	0.104486	0.125625	0.0499094	0.172505	0.212865	0.249327	0.236474	0.139765	0.227347	0.214818	0.237328	0.0629108	0.244299	0.258742	0.192029	0.234539	0.177122	0.027966	0.182342	0.185563	0.114438
REACTOME_ERYTHROCYTES_TAKE_UP_CARBON_DIOXIDE_AND_RELEASE_OXYGEN	-0.0982648	0.0263645	-0.0948497	-0.0595996	-0.0476495	0.0440811	0.00579869	-0.0904231	0.0893337	-0.103585	-0.0666209	0.173867	0.00596538	0.106918	0.140707	0.023247	-0.0603376	-0.0713518	-0.115153	0.065849	0.0147263	-0.0148218	-0.151153	0.0772253	-0.00363258
REACTOME_METHIONINE_SALVAGE_PATHWAY	0.156775	0.185646	0.221528	0.207744	0.195547	0.195696	0.164238	0.178265	0.133902	0.225606	0.156671	0.113762	0.15885	0.155271	0.199282	0.155125	0.204309	0.275826	0.221938	0.229567	0.191934	0.12264	0.210082	0.119782	0.173858
REACTOME_ERYTHROCYTES_TAKE_UP_OXYGEN_AND_RELEASE_CARBON_DIOXIDE	-0.171091	0.0231414	-0.185216	-0.163197	-0.209683	0.0432924	-0.0122754	-0.135155	0.121809	-0.191567	-0.0861522	0.2122	-0.0377703	0.126242	0.16765	0.0316933	-0.0995587	-0.156353	-0.188303	0.0533371	-0.00295546	-0.0193288	-0.259293	0.0723887	0.00819668
REACTOME_SHC1_EVENTS_IN_ERBB2_SIGNALING	0.183958	0.21478	0.198722	0.213321	0.205889	0.243107	0.25811	0.21086	0.146061	0.21064	0.177582	0.236242	0.205973	0.170747	0.196596	0.230401	0.173291	0.171917	0.23324	0.168576	0.217603	0.24359	0.234399	0.236305	0.242661
REACTOME_PI3K_EVENTS_IN_ERBB4_SIGNALING	0.233118	0.270864	0.285469	0.293938	0.27102	0.33516	0.313069	0.244399	0.0906179	0.172139	0.172279	0.30988	0.221356	0.11407	0.186407	0.314585	0.161245	0.124598	0.251454	0.127855	0.278754	0.332325	0.222233	0.2444	0.2809
REACTOME_SHC1_EVENTS_IN_ERBB4_SIGNALING	0.162765	0.201621	0.198618	0.203368	0.193154	0.251738	0.246599	0.217699	0.110246	0.190687	0.139111	0.254278	0.206731	0.132772	0.187274	0.227927	0.169383	0.146166	0.219368	0.144859	0.222845	0.248191	0.211417	0.230481	0.230732
REACTOME_NUCLEAR_SIGNALING_BY_ERBB4	0.170744	0.177122	0.153492	0.181406	0.152398	0.201793	0.198835	0.163184	0.16904	0.203585	0.196196	0.178356	0.232376	0.194793	0.179722	0.206945	0.189089	0.168502	0.218988	0.198289	0.200615	0.182666	0.215117	0.20946	0.239622
REACTOME_DOWNREGULATION_OF_ERBB4_SIGNALING	0.411219	0.393753	0.362226	0.372123	0.346792	0.379224	0.366965	0.399305	0.360939	0.407203	0.427792	0.402134	0.410157	0.432104	0.39883	0.3778	0.411664	0.382628	0.382787	0.385039	0.389276	0.2591	0.367373	0.387951	0.399236
REACTOME_INTERLEUKIN_7_SIGNALING	0.0841579	0.0823637	0.0387329	0.0627864	0.0347958	0.175665	0.0915733	0.0816277	0.197921	0.143402	0.152637	0.145587	0.210956	0.194955	0.168456	0.137703	0.159495	0.18374	0.150641	0.218631	0.139393	0.0891056	0.158664	0.193556	0.169525
REACTOME_DEVELOPMENTAL_BIOLOGY	0.124396	0.122816	0.111118	0.118382	0.107551	0.146344	0.147259	0.144832	0.133782	0.139225	0.142802	0.137289	0.143028	0.138366	0.137889	0.133692	0.133371	0.13322	0.144266	0.128291	0.145239	0.093394	0.13558	0.143224	0.148713
REACTOME_MITOCHONDRIAL_PROTEIN_IMPORT	0.173302	0.14343	0.0950926	0.0885639	0.0851974	-0.0254428	-0.0703001	0.0313712	0.0868954	0.127522	0.0646072	0.00334175	0.0781346	0.0620558	0.0927726	-0.0447087	0.111607	0.116439	0.0715014	0.101482	0.0616986	-0.0602487	0.0339241	0.0733819	0.00438335
REACTOME_CYTOKINE_SIGNALING_IN_IMMUNE_SYSTEM	0.0675853	0.0626781	0.0316366	0.035696	0.0289564	0.11625	0.0870375	0.111329	0.168978	0.150638	0.153507	0.11889	0.172603	0.173827	0.160481	0.117988	0.155999	0.17714	0.132135	0.186519	0.119082	0.0668319	0.160284	0.166378	0.115371
REACTOME_ADAPTIVE_IMMUNE_SYSTEM	0.106805	0.104814	0.0832553	0.0696354	0.0732343	0.126925	0.0957587	0.12465	0.182613	0.166985	0.159203	0.135719	0.180729	0.181235	0.172962	0.12636	0.173327	0.191082	0.139207	0.202926	0.13661	0.0888224	0.166077	0.176739	0.121289
REACTOME_SPRY_REGULATION_OF_FGF_SIGNALING	0.263242	0.269442	0.218057	0.227714	0.208796	0.241478	0.235499	0.258918	0.316351	0.303637	0.308562	0.252055	0.325322	0.310447	0.301003	0.24618	0.304868	0.298071	0.281255	0.317348	0.270795	0.110379	0.290576	0.298236	0.252094
REACTOME_CA2_ACTIVATED_K_CHANNELS	-0.0215121	-0.0140389	0.0874428	0.0960363	0.0696948	0.166583	0.207199	0.146298	0.00480328	0.015813	0.0482706	0.138486	-0.0134725	-0.0235294	0.0470731	0.196308	0.0695327	-0.0715484	0.014157	-0.0457774	0.0497928	0.248431	0.0380162	-0.0563167	0.0793192
REACTOME_INWARDLY_RECTIFYING_K_CHANNELS	0.0540349	0.0515944	0.120674	0.0889451	0.080892	0.0747938	0.0891499	0.070352	-0.0124746	-0.0311936	0.00183422	0.085258	-0.00235317	0.0046409	0.0130167	0.107769	0.0204427	-0.0525055	-0.00430303	-0.0165949	0.0977342	0.0794997	-0.0459706	-0.0196163	0.0647468
REACTOME_POTASSIUM_CHANNELS	-0.019254	-0.0176383	0.0770117	0.0395492	0.0385264	0.047377	0.0902961	0.0154349	-0.09563	-0.117118	-0.0837529	0.0329723	-0.103226	-0.0828916	-0.0719573	0.0814257	-0.0576386	-0.117589	-0.0733758	-0.103243	0.0276485	0.0933738	-0.0752073	-0.0847452	0.0367309
REACTOME_VOLTAGE_GATED_POTASSIUM_CHANNELS	-0.0232979	-0.0211853	0.0896536	0.044721	0.0591753	0.0303451	0.0833	-0.00995678	-0.127866	-0.174598	-0.126144	0.0056694	-0.145568	-0.120757	-0.11551	0.0626762	-0.110271	-0.12878	-0.102699	-0.142632	0.0134812	0.0893952	-0.0922131	-0.105488	0.0239238
REACTOME_TANDEM_PORE_DOMAIN_POTASSIUM_CHANNELS	-0.248649	-0.263735	-0.106224	-0.216635	-0.22964	-0.0615659	0.0293734	-0.15241	-0.269716	-0.233331	-0.267725	-0.0763219	-0.296971	-0.244161	-0.241818	-0.0352889	-0.221608	-0.249654	-0.212823	-0.220689	-0.157984	0.0267655	-0.145371	-0.188691	-0.0426471
REACTOME_SPERM_MOTILITY_AND_TAXES	-0.118187	-0.0982312	0.0144274	0.0059385	-0.0210236	-0.159133	-0.0880468	-0.252757	-0.240545	-0.34482	-0.373068	-0.222259	-0.285021	-0.300159	-0.230539	-0.16526	-0.221596	-0.166524	-0.219127	-0.201397	-0.131415	-0.0481787	-0.158031	-0.212661	-0.175749
REACTOME_ACROSOME_REACTION_AND_SPERM_OOCYTE_MEMBRANE_BINDING	-0.118263	-0.129515	-0.24516	-0.204355	-0.213077	-0.102256	-0.162952	-0.0889006	-0.201483	-0.0634173	0.0656304	-0.0906298	-0.000338789	-0.0561506	-0.0486792	-0.099836	-0.00529304	-0.0280182	-0.0634886	-0.191316	-0.163773	-0.178597	-0.0494256	-0.0688157	-0.0402165
REACTOME_GRB7_EVENTS_IN_ERBB2_SIGNALING	0.0375057	0.0902974	0.0952577	0.0775914	0.0942833	0.0820592	0.122752	0.0432256	-0.178781	-0.0723558	0.0362226	0.0807362	0.0967149	-0.120498	-0.0552144	0.0972594	-0.112685	-0.0636238	0.109557	-0.150124	0.0931782	0.107406	0.0806571	0.0451207	0.0888552
REACTOME_DOWNREGULATION_OF_ERBB2_ERBB3_SIGNALING	0.297815	0.304472	0.258842	0.299189	0.28927	0.231171	0.232537	0.267165	0.229015	0.258592	0.297739	0.278878	0.324885	0.259022	0.257615	0.210446	0.234276	0.262669	0.285507	0.232359	0.282746	0.104444	0.256548	0.291017	0.270043
REACTOME_TRANSCRIPTION_OF_E2F_TARGETS_UNDER_NEGATIVE_CONTROL_BY_DREAM_COMPLEX	0.0984398	0.0991437	0.0825408	0.147972	0.151568	0.110902	0.0984168	0.121256	0.122769	0.188359	0.113046	0.0786049	0.133304	0.15011	0.165071	0.0915054	0.128827	0.13647	0.114867	0.159613	0.0985087	0.0678523	0.104082	0.174912	0.085923
REACTOME_TRANSCRIPTION_OF_E2F_TARGETS_UNDER_NEGATIVE_CONTROL_BY_P107_RBL1_AND_P130_RBL2_IN_COMPLEX_WITH_HDAC1	0.104698	0.121772	0.124773	0.2103	0.215846	0.074788	0.111962	0.119884	0.0928549	0.170077	0.100228	0.0906621	0.115986	0.127384	0.147676	0.135551	0.0936692	0.0953806	0.0909924	0.131931	0.0745506	0.057903	0.079414	0.162215	0.0583136
REACTOME_MITOCHONDRIAL_IRON_SULFUR_CLUSTER_BIOGENESIS	0.0933795	0.0606416	0.0589228	2.64159e-05	-0.0121392	-0.044909	-0.0306711	0.00454276	0.0498772	0.0336781	0.0406658	0.0626727	0.0578919	0.106404	0.0968178	-0.0251952	0.037434	0.0624253	0.0438351	0.0548996	0.0212031	-0.0422525	0.0512824	0.0741261	0.00497836
REACTOME_RORA_ACTIVATES_GENE_EXPRESSION	0.338029	0.337609	0.336837	0.372884	0.390662	0.290372	0.315657	0.300835	0.337662	0.28575	0.280661	0.319283	0.326529	0.328458	0.321087	0.326187	0.290469	0.281476	0.297864	0.341034	0.318572	0.307984	0.328677	0.349758	0.289104
REACTOME_BMAL1_CLOCK_NPAS2_ACTIVATES_CIRCADIAN_GENE_EXPRESSION	0.202389	0.203033	0.207556	0.22062	0.249092	0.232537	0.255575	0.212923	0.233107	0.228782	0.196456	0.227758	0.197376	0.228675	0.245714	0.251487	0.206534	0.213741	0.235364	0.229855	0.256237	0.213982	0.258104	0.248599	0.217168
REACTOME_ABC_TRANSPORTERS_IN_LIPID_HOMEOSTASIS	0.159744	0.140282	0.15928	0.205081	0.212911	0.0593494	0.113088	0.00769272	0.0258084	-0.0579782	-0.0597925	0.0201102	0.0253839	0.0299626	-0.000524614	0.103204	-0.0677656	-0.0131165	0.0160113	0.0208953	0.0878209	0.130924	0.012826	0.0307707	0.0566275
REACTOME_ELEVATION_OF_CYTOSOLIC_CA2_LEVELS	-0.0370222	-0.0162168	0.0876624	0.0367131	0.0202171	0.158807	0.206684	0.160412	0.13008	0.0863418	0.107141	0.181018	0.104289	0.120749	0.0898283	0.157203	0.118092	0.1461	0.109318	0.126642	0.0817891	0.20445	0.133403	0.154962	0.188261
REACTOME_ACTIVATION_OF_PUMA_AND_TRANSLOCATION_TO_MITOCHONDRIA	0.0816238	0.0716077	0.0816315	0.156164	0.137122	0.0720981	0.0961275	0.0910334	0.0629201	0.0608757	0.128089	0.0573316	0.0461764	0.0914122	0.0895017	0.0655136	0.0517763	0.0342121	0.0560153	0.048691	0.0391855	0.105889	0.0748618	0.0887066	-0.0014744
REACTOME_APOPTOSIS_INDUCED_DNA_FRAGMENTATION	0.316968	0.302599	0.319694	0.307656	0.306931	0.213766	0.120201	0.273199	0.282132	0.317089	0.244487	0.229302	0.271304	0.31655	0.312768	0.247492	0.310736	0.307225	0.271494	0.298077	0.253003	0.12993	0.238183	0.241319	0.238044
REACTOME_CASPASE_ACTIVATION_VIA_DEATH_RECEPTORS_IN_THE_PRESENCE_OF_LIGAND	-0.0746823	-0.0948201	-0.142679	-0.104085	-0.0931136	0.00526436	0.0143942	0.0977337	0.252065	0.164934	0.191219	0.194776	0.179652	0.198964	0.183835	0.0744928	0.193292	0.208599	0.124838	0.21099	0.096905	0.0947815	0.155427	0.209203	0.0752754
REACTOME_EXTRINSIC_PATHWAY_OF_FIBRIN_CLOT_FORMATION	-0.0629125	-0.0418119	-0.0542098	-0.0172841	-0.0287834	-0.0667972	0.015551	-0.065029	0.0135318	-0.0150854	0.0275154	-0.104433	-0.0491263	0.0308208	-0.0988337	-0.0306634	-0.0631623	-0.110881	-0.0149717	-0.0959862	-0.0277716	0.0323208	0.0305934	-0.00275119	0.0371978
REACTOME_INTRINSIC_PATHWAY_OF_FIBRIN_CLOT_FORMATION	-0.087178	-0.0964499	-0.0940879	-0.123054	-0.119699	-0.0175605	0.0246437	-0.0191108	-0.0201052	-0.0213523	-0.00508286	-0.0400154	0.031045	-0.015945	-0.0443361	-0.00335808	-0.0424602	-0.0392883	0.00682579	-0.0361441	-0.0058334	0.0153994	-0.0272626	0.014422	0.0572063
REACTOME_COMMON_PATHWAY_OF_FIBRIN_CLOT_FORMATION	-0.1934	-0.19099	-0.189221	-0.227584	-0.256734	-0.0870834	-0.0274132	-0.0714942	-0.0743544	-0.0698564	-0.0526534	-0.0824161	-0.0315736	-0.048947	-0.0858988	-0.0618061	-0.0823717	-0.0721585	-0.0266896	-0.0931204	-0.0753402	-0.0292252	-0.0615857	-0.0477511	0.00559705
REACTOME_FORMATION_OF_FIBRIN_CLOT_CLOTTING_CASCADE	-0.130476	-0.121901	-0.123364	-0.147931	-0.160524	-0.0465409	-0.0185076	-0.0365105	-0.0192568	-0.0339814	-0.0136481	-0.057115	-0.00621168	-0.013654	-0.0487935	-0.0311898	-0.0350814	-0.0565951	-0.00957031	-0.051621	-0.0406673	-0.00685782	-0.0332564	-0.00629195	0.0177036
REACTOME_INHIBITION_OF_THE_PROTEOLYTIC_ACTIVITY_OF_APC_C_REQUIRED_FOR_THE_ONSET_OF_ANAPHASE_BY_MITOTIC_SPINDLE_CHECKPOINT_COMPONENTS	0.128494	0.134392	0.119949	0.102407	0.0965473	0.115175	0.0826383	0.129694	0.160272	0.216489	0.117694	0.103314	0.105066	0.171829	0.1932	0.109154	0.175331	0.169139	0.132569	0.166284	0.0948293	0.078943	0.135461	0.114759	0.0871225
REACTOME_THE_CITRIC_ACID_TCA_CYCLE_AND_RESPIRATORY_ELECTRON_TRANSPORT	0.209399	0.192476	0.176819	0.139911	0.146507	0.0678303	0.0357019	0.100675	0.146684	0.163551	0.176427	0.0916379	0.140358	0.145398	0.139493	0.0438585	0.166136	0.166159	0.123743	0.159408	0.123761	0.0281009	0.101504	0.117815	0.074979
REACTOME_SIGNALING_BY_SCF_KIT	0.160236	0.168383	0.152849	0.127814	0.134459	0.235928	0.214414	0.250254	0.268696	0.254592	0.232644	0.248598	0.254216	0.268404	0.28099	0.244312	0.275473	0.26613	0.216978	0.290125	0.219381	0.175725	0.262361	0.277581	0.245268
REACTOME_REGULATION_OF_KIT_SIGNALING	0.147518	0.159207	0.151631	0.115319	0.130038	0.269784	0.277091	0.286606	0.292404	0.291388	0.261853	0.298855	0.280273	0.297228	0.307413	0.291908	0.310787	0.291394	0.239675	0.315396	0.223671	0.273013	0.27415	0.306921	0.266076
REACTOME_REGULATION_OF_SIGNALING_BY_NODAL	-0.0731416	-0.0838011	-0.0682666	-0.0886129	-0.15281	-0.105073	-0.0957257	-0.104733	-0.199105	-0.173937	-0.0997825	-0.111142	-0.145486	-0.190567	-0.127168	-0.0845303	-0.136846	-0.118896	-0.126079	-0.171357	-0.17667	-0.0303361	-0.123342	-0.163838	-0.0980507
REACTOME_COLLAGEN_DEGRADATION	-0.0269462	-0.035769	0.000640226	0.0170344	0.0321219	0.226708	0.219778	0.168988	0.137515	0.185068	0.224932	0.148056	0.152891	0.136594	0.168609	0.142269	0.134449	0.113414	0.181042	0.130192	0.148474	0.192758	0.191912	0.16421	0.169878
REACTOME_TRANSLOCATION_OF_SLC2A4_GLUT4_TO_THE_PLASMA_MEMBRANE	0.252658	0.237635	0.222488	0.219056	0.215606	0.219624	0.187531	0.252742	0.246886	0.283674	0.256634	0.206478	0.272557	0.265889	0.272633	0.186141	0.266673	0.280231	0.272507	0.266878	0.244672	0.145322	0.259155	0.254773	0.239852
REACTOME_BETA_DEFENSINS	-0.357213	-0.384196	-0.369542	-0.426543	-0.41409	-0.305341	-0.362542	-0.337084	-0.316966	-0.332923	-0.31861	-0.325838	-0.304025	-0.289108	-0.332137	-0.27448	-0.311345	-0.32414	-0.336765	-0.319103	-0.308225	-0.222493	-0.321695	-0.334782	-0.363608
REACTOME_DEFENSINS	-0.359587	-0.384902	-0.362494	-0.398338	-0.39771	-0.287865	-0.329908	-0.309872	-0.301138	-0.311648	-0.294073	-0.303036	-0.275656	-0.28193	-0.314537	-0.237196	-0.294067	-0.30937	-0.314851	-0.285748	-0.289582	-0.20902	-0.291879	-0.298155	-0.341271
REACTOME_ALPHA_DEFENSINS	-0.367341	-0.386296	-0.335738	-0.300227	-0.339899	-0.223482	-0.212426	-0.215832	-0.240559	-0.237089	-0.20731	-0.222426	-0.17531	-0.253247	-0.250267	-0.109084	-0.230773	-0.253113	-0.236669	-0.168694	-0.223672	-0.157631	-0.188439	-0.169813	-0.26451
REACTOME_TETRAHYDROBIOPTERIN_BH4_SYNTHESIS_RECYCLING_SALVAGE_AND_REGULATION	0.0695012	0.0936165	0.102722	0.043647	0.0516273	0.172479	0.138479	0.128911	0.109675	0.141118	0.0787711	0.162791	0.113258	0.0869475	0.124887	0.047223	0.0963335	0.141644	0.094663	0.136973	0.0910883	0.0997975	0.111539	0.119424	0.118163
REACTOME_REPRODUCTION	0.096169	0.0877633	0.0814686	0.0893918	0.0986477	0.09566	0.0944231	0.0720421	0.0452958	0.0843153	0.0555672	0.0716595	0.0677389	0.0644491	0.0767396	0.105022	0.075326	0.0741682	0.0665446	0.0718292	0.0597544	0.130011	0.0680354	0.0470841	0.0884323
REACTOME_DEGRADATION_OF_THE_EXTRACELLULAR_MATRIX	-0.00842851	-0.0310772	0.00315216	0.00548017	0.025467	0.196988	0.190847	0.155378	0.118118	0.147389	0.16933	0.134613	0.108119	0.117354	0.143318	0.127631	0.120081	0.094136	0.158474	0.0975838	0.12636	0.161643	0.147811	0.141	0.149888
REACTOME_EXTRACELLULAR_MATRIX_ORGANIZATION	0.0126043	0.00254775	0.0134341	0.00828806	0.0195811	0.183664	0.193706	0.15859	0.141511	0.166047	0.173687	0.132691	0.122293	0.143767	0.162491	0.12952	0.130958	0.117498	0.186472	0.108727	0.134387	0.141876	0.167168	0.161472	0.147473
REACTOME_COLLAGEN_FORMATION	0.026037	0.0112008	0.0404086	0.0485813	0.0690439	0.269979	0.274307	0.214058	0.180404	0.225966	0.234978	0.188515	0.161397	0.182713	0.20982	0.18599	0.169906	0.160897	0.247578	0.150063	0.207053	0.200595	0.2319	0.207236	0.216546
REACTOME_REVERSIBLE_HYDRATION_OF_CARBON_DIOXIDE	-0.0356381	-0.055542	-0.0907473	-0.0766372	-0.0989474	-0.143429	-0.0801876	-0.122508	-0.194023	-0.231605	-0.116437	0.0257553	-0.169239	-0.192081	-0.123587	-0.0801612	-0.197221	-0.189641	-0.157613	-0.209787	-0.199876	-0.124244	-0.133901	-0.164362	-0.0364648
REACTOME_ACYL_CHAIN_REMODELLING_OF_PC	-0.0537352	-0.0723275	0.00148683	-0.0477263	-0.0501066	-0.0311231	0.00550512	-0.0569565	-0.0990087	-0.0688344	-0.052538	-0.0298321	-0.0490772	-0.058331	-0.0716378	-0.0343166	-0.0746563	-0.0638848	-0.066098	-0.0770136	-0.0705592	0.0597311	-0.0531338	-0.123487	-0.0210712
REACTOME_ACYL_CHAIN_REMODELING_OF_CL	0.217411	0.193061	0.228259	0.221549	0.185599	0.250312	0.317062	0.277584	0.224687	0.254557	0.358953	0.320268	0.284082	0.25155	0.29293	0.299283	0.276526	0.300407	0.251714	0.277846	0.258309	0.242448	0.270234	0.234181	0.308074
REACTOME_ACYL_CHAIN_REMODELLING_OF_PS	-0.0910511	-0.0859775	0.00150737	-0.0814867	-0.081496	0.0126318	0.0334059	-0.00839284	-0.0614349	-0.0293947	0.000260707	-0.0178387	-0.026133	-0.00585728	-0.0247344	0.00341818	-0.0184543	-0.030112	-0.0136536	-0.0408226	-0.0441138	0.107287	0.00354715	-0.0488328	0.0115692
REACTOME_ACYL_CHAIN_REMODELLING_OF_PE	-0.0327849	-0.0381966	0.0145058	-0.0411866	-0.0347169	-0.0228247	0.00420688	-0.040435	-0.0868734	-0.0396861	-0.018668	-0.0201889	-0.024762	-0.0445746	-0.0449823	-0.0197257	-0.0628102	-0.0447107	-0.0434293	-0.0531062	-0.0510957	0.082195	-0.0233958	-0.0754125	-0.0171401
REACTOME_ACYL_CHAIN_REMODELING_OF_DAG_AND_TAG	-0.176329	-0.160911	-0.199204	-0.155836	-0.1688	-0.0984023	-0.0823858	-0.0441906	-0.0311076	-0.0889675	-0.235235	-0.0680402	-0.106477	-0.0563437	-0.0191486	-0.117339	-0.138077	-0.150373	-0.126485	-0.17103	-0.137717	0.0403384	-0.134425	-0.0937872	-0.103464
REACTOME_ACYL_CHAIN_REMODELLING_OF_PI	-0.10811	-0.127704	-0.0234969	-0.100602	-0.101354	-0.103206	-0.0694958	-0.10995	-0.171637	-0.119519	-0.0874188	-0.099609	-0.119205	-0.115675	-0.128773	-0.11111	-0.100254	-0.103478	-0.12463	-0.154774	-0.133883	0.0301085	-0.101667	-0.176736	-0.0988584
REACTOME_ACYL_CHAIN_REMODELLING_OF_PG	-0.0931324	-0.10944	-0.028448	-0.106392	-0.105582	-0.121144	-0.07958	-0.112514	-0.144421	-0.104666	-0.0784249	-0.0823652	-0.0989719	-0.0789494	-0.103754	-0.0697292	-0.0770584	-0.0787232	-0.0821436	-0.118036	-0.0957704	0.00129324	-0.0719291	-0.134618	-0.0853944
REACTOME_HYDROLYSIS_OF_LPC	-0.0932373	-0.129565	0.0146103	-0.065122	-0.0865752	0.0618824	0.0629582	0.0213763	-0.0998088	-0.0296305	0.0318579	-0.00501718	-0.0663157	-0.0460107	-0.0393479	-0.0220282	-0.0206684	0.00455229	-0.0853645	-0.0596361	-0.0870388	0.186756	-0.0282768	-0.11424	-0.000933897
REACTOME_SYNTHESIS_OF_PG	0.020551	0.0531553	0.0746786	-0.0124895	0.0466016	0.133429	0.104903	0.105402	0.214584	0.129377	0.225554	0.133661	0.165028	0.125591	0.14151	0.170937	0.14621	0.158999	0.104301	0.180446	0.102068	0.0827361	0.168296	0.232912	0.0714258
REACTOME_SYNTHESIS_OF_PA	0.00382551	0.0107951	0.0311963	-0.00886994	0.00588064	0.067116	0.0605057	0.0331273	0.0301249	0.0279055	0.04378	0.0463482	0.041956	0.0308856	0.0301929	0.0843488	0.0516071	0.048545	0.0368652	0.0191754	0.0163175	0.0820228	0.0575545	0.0193321	0.0483737
REACTOME_SYNTHESIS_OF_PC	0.0739168	0.0831845	0.119563	0.0940954	0.109093	0.121109	0.125419	0.11815	0.0834616	0.101478	0.112263	0.108289	0.143675	0.0956848	0.0939768	0.150595	0.0981984	0.0802716	0.119369	0.0923687	0.101818	0.124735	0.103329	0.103629	0.123476
REACTOME_GLYCEROPHOSPHOLIPID_BIOSYNTHESIS	0.0621079	0.0691673	0.0869085	0.0597462	0.0749097	0.0911169	0.0936613	0.082017	0.0743555	0.0750346	0.0829593	0.0873021	0.0974353	0.072247	0.0759797	0.104155	0.0664774	0.0725932	0.0773317	0.0699358	0.0722528	0.111639	0.0844031	0.0737893	0.0830875
REACTOME_SYNTHESIS_OF_PE	0.0808375	0.107121	0.127208	0.0862836	0.127034	0.0342254	0.0632952	0.0763665	0.159197	0.106495	0.0426589	0.13208	0.10664	0.152844	0.125604	0.10777	0.0871594	0.116789	0.0895341	0.135895	0.104378	0.0804618	0.139249	0.125771	0.0701137
REACTOME_SYNTHESIS_OF_PI	0.174294	0.148008	0.165214	0.157561	0.194605	0.0696713	0.0761309	0.00424812	-0.0712828	-0.0804816	-0.103457	0.0760909	0.0221069	-0.173338	-0.096643	0.114113	-0.0985404	-0.0265894	-0.00626278	-0.0935624	0.0701416	0.114754	-0.0299878	-0.000542537	-0.0184475
REACTOME_SYNTHESIS_OF_PIPS_AT_THE_ER_MEMBRANE	0.226529	0.246202	0.242756	0.223274	0.233926	0.233979	0.225993	0.227523	0.237701	0.309645	0.279363	0.158679	0.276007	0.266727	0.240494	0.24342	0.252365	0.25932	0.253844	0.303344	0.255954	0.27992	0.294537	0.234602	0.198248
REACTOME_INOSITOL_PHOSPHATE_METABOLISM	0.163734	0.173003	0.173801	0.180048	0.190446	0.156492	0.151358	0.156875	0.170397	0.130363	0.127596	0.159537	0.145877	0.13657	0.145242	0.153843	0.142892	0.125376	0.147964	0.156521	0.149086	0.120333	0.149499	0.13914	0.16034
REACTOME_PI_METABOLISM	0.202649	0.207175	0.220676	0.197805	0.201932	0.225895	0.231072	0.242168	0.221974	0.216551	0.181621	0.202041	0.229321	0.235654	0.226153	0.250789	0.220695	0.225931	0.21539	0.236826	0.218623	0.19927	0.239053	0.218958	0.240566
REACTOME_PHOSPHOLIPID_METABOLISM	0.122835	0.129127	0.144561	0.120396	0.129686	0.149336	0.153369	0.1515	0.136878	0.135733	0.124457	0.135762	0.154505	0.142467	0.140643	0.168278	0.132516	0.138256	0.136243	0.142313	0.135485	0.14954	0.151098	0.136801	0.152234
REACTOME_DAG_AND_IP3_SIGNALING	0.179515	0.187732	0.235349	0.241534	0.226896	0.225359	0.249217	0.238876	0.209724	0.171519	0.165303	0.22515	0.196027	0.171454	0.188163	0.255914	0.195075	0.185605	0.187858	0.209283	0.219063	0.214791	0.206955	0.209041	0.239537
REACTOME_MEIOSIS	0.170265	0.16349	0.150489	0.161963	0.177751	0.166994	0.165877	0.143799	0.123748	0.168457	0.127908	0.132631	0.145155	0.139729	0.152592	0.172643	0.147057	0.145963	0.140288	0.151843	0.128707	0.198174	0.13198	0.113882	0.159229
REACTOME_CELL_CELL_COMMUNICATION	0.0884349	0.0843863	0.107968	0.096929	0.088788	0.197836	0.217965	0.175763	0.129549	0.139832	0.150858	0.176856	0.139495	0.153526	0.150551	0.18649	0.136091	0.156122	0.168581	0.128583	0.171209	0.168436	0.170153	0.164756	0.181216
REACTOME_SIGNALING_BY_ACTIVIN	0.173222	0.121738	0.112243	0.0984693	0.0665848	0.0761253	0.107504	0.116609	0.128897	0.143568	0.132583	0.125296	0.135687	0.120046	0.118487	0.128954	0.124744	0.18091	0.165607	0.134298	0.0719818	0.143949	0.156905	0.148976	0.122483
REACTOME_G0_AND_EARLY_G1	0.0490777	0.0602797	0.0352323	0.094418	0.111867	0.0545142	0.0514843	0.0708898	0.0750518	0.162054	0.0557941	0.0188015	0.0871809	0.0830382	0.127231	0.0513275	0.0842888	0.0930757	0.0666585	0.113034	0.0485858	0.028213	0.0563282	0.12332	0.0360629
REACTOME_PHASE_II_CONJUGATION_OF_COMPOUNDS	-0.0186457	-0.0355692	-0.0290616	-0.0664038	-0.0653017	0.00746073	0.00423401	-0.0114305	-0.0241956	0.00230027	0.0178989	-0.00595236	0.00536601	-0.0213479	-0.0107137	-0.00516938	-0.00549355	-0.00516358	-0.00650627	-0.0180811	-0.0164374	0.0470433	-0.00832341	-0.0247545	0.00506891
REACTOME_METHYLATION	0.12613	0.110028	0.101519	0.0649993	0.105045	0.0573166	0.00585329	0.119115	0.153372	0.168256	0.241209	0.0908468	0.180552	0.0986044	0.16238	0.0868025	0.158706	0.188046	0.175314	0.150376	0.123016	0.128444	0.163714	0.12272	0.0892744
REACTOME_CYTOSOLIC_SULFONATION_OF_SMALL_MOLECULES	-0.0113668	-0.00978815	-0.00770429	-0.0407756	-0.0532111	-0.00464829	0.0345003	0.0164063	-0.00155907	0.0273749	0.00842041	0.0510353	0.0147451	0.0540848	0.0268462	0.0163147	0.00208988	0.00512404	-0.00379329	-0.00517701	-0.00187243	0.0286859	0.00698985	-0.0263906	0.0331474
REACTOME_AMINO_ACID_CONJUGATION	-0.224158	-0.292192	-0.231312	-0.163707	-0.258288	-0.0607151	0.017158	-0.140868	-0.150492	-0.310645	-0.265872	-0.233483	-0.287078	-0.294661	-0.276403	-0.182518	-0.257985	-0.286704	-0.202224	-0.248305	-0.248399	-0.00352162	-0.260213	-0.255951	-0.0909601
REACTOME_GLUCURONIDATION	-0.0627723	-0.129154	-0.0472875	-0.164939	-0.190598	0.0854737	0.0978631	-0.00445149	-0.159916	-0.105773	-0.111956	0.0222786	-0.132278	-0.111858	-0.0917683	0.0584043	-0.0606937	-0.0631435	-0.0619323	-0.121077	-0.0209414	0.181688	-0.0982589	-0.112965	0.0506372
REACTOME_GLUTATHIONE_CONJUGATION	-0.013873	-0.0234165	-0.0513754	-0.0679794	-0.0540046	-0.0286215	-0.0661051	-0.05827	-0.00946702	0.022826	0.0485287	-0.0513401	0.0424217	-0.0372935	-0.0140023	-0.0644319	-0.00414561	-0.0113284	-0.0135299	-1.24739e-05	-0.0329064	-0.0382777	0.00747551	0.00345951	-0.0470531
REACTOME_ELASTIC_FIBRE_FORMATION	0.0004318	-0.000975123	-0.0284252	-0.0219849	-0.0196314	0.123172	0.185883	0.126306	0.151331	0.163568	0.154864	0.083767	0.121817	0.170577	0.150058	0.0843387	0.107006	0.122931	0.227544	0.112389	0.113978	0.10628	0.178039	0.184136	0.112239
REACTOME_FIBRONECTIN_MATRIX_FORMATION	0.0102886	-0.0280981	-0.0416599	-0.0788193	-0.0545746	0.248209	0.251451	0.216699	0.184219	0.174454	0.176658	0.215232	0.151364	0.193327	0.158469	0.268912	0.165063	0.167677	0.160157	0.197807	0.151355	0.186664	0.160757	0.174206	0.185965
REACTOME_POLO_LIKE_KINASE_MEDIATED_EVENTS	-0.0240937	-0.0277721	-0.0257047	0.0200739	0.00676285	0.0385604	0.0621025	-0.0106035	-0.0129554	0.138849	-0.0254884	-0.0509808	-0.000448404	-0.00364885	0.0583125	0.0444748	0.0286174	0.00179955	0.0266661	0.0634507	0.0191538	0.0482447	-0.00158119	0.0267917	-0.0144737
REACTOME_EUKARYOTIC_TRANSLATION_ELONGATION	0.424259	0.386797	0.254317	0.311083	0.258398	0.339767	0.292498	0.355898	0.441585	0.432312	0.452124	0.353189	0.426475	0.431066	0.420976	0.313068	0.42917	0.428046	0.352861	0.430178	0.380117	0.055657	0.304753	0.431987	0.371583
REACTOME_SIGNALING_BY_NOTCH	0.215471	0.205141	0.172687	0.169637	0.175247	0.183697	0.149186	0.220829	0.226713	0.242234	0.231345	0.201388	0.229419	0.228951	0.23572	0.156577	0.225566	0.223713	0.218796	0.22893	0.197374	0.116665	0.21738	0.219324	0.184914
REACTOME_TELOMERE_MAINTENANCE	0.152752	0.146831	0.10218	0.112423	0.144448	0.0457611	0.0267936	0.0618528	0.0961813	0.126124	0.0764543	0.0298126	0.0885141	0.0896737	0.0924811	0.0299225	0.108907	0.101037	0.0845121	0.104025	0.0715769	0.0507495	0.0562031	0.0684125	0.0452272
REACTOME_GAP_JUNCTION_TRAFFICKING_AND_REGULATION	0.0156032	0.0187757	0.00457769	0.0247469	-0.000114132	0.0324677	0.0266841	0.0475012	0.0280082	0.0705141	0.0468202	0.0360469	0.038256	0.0335211	0.0677397	0.013939	0.0578973	0.0299523	0.0441145	0.0146113	0.0370526	-0.0207697	0.0413622	0.0396582	0.0249233
REACTOME_METABOLISM_OF_NUCLEOTIDES	0.0839107	0.0774087	0.0841762	0.0378203	0.0506222	0.0694848	0.0772364	0.0584947	0.089814	0.113696	0.096481	0.0611573	0.0777867	0.0777479	0.097983	0.0665857	0.0962038	0.104301	0.0740381	0.0979926	0.0765433	0.0697622	0.0848271	0.0612643	0.0615255
REACTOME_MITOCHONDRIAL_BIOGENESIS	0.203912	0.209171	0.213639	0.208643	0.218705	0.165468	0.144318	0.190543	0.193854	0.188957	0.168747	0.181953	0.190366	0.194635	0.188026	0.150761	0.187557	0.194608	0.176311	0.209686	0.167405	0.1491	0.203472	0.181133	0.164747
REACTOME_TRANSPORT_OF_THE_SLBP_DEPENDANT_MATURE_MRNA	0.257564	0.256977	0.234039	0.221307	0.283268	0.189494	0.148891	0.226343	0.212423	0.242625	0.224613	0.185295	0.235413	0.227204	0.214498	0.202831	0.241181	0.251773	0.227977	0.247473	0.212338	0.169742	0.227906	0.198395	0.197499
REACTOME_TRANSPORT_OF_MATURE_MRNAS_DERIVED_FROM_INTRONLESS_TRANSCRIPTS	0.254748	0.253503	0.231054	0.230995	0.282819	0.183124	0.142833	0.223086	0.20689	0.242205	0.21853	0.173806	0.235257	0.221819	0.212109	0.198525	0.23378	0.245863	0.224454	0.244546	0.2054	0.168298	0.224964	0.203645	0.194966
REACTOME_ACTIVATION_OF_MATRIX_METALLOPROTEINASES	-0.171413	-0.176419	-0.169025	-0.155752	-0.123944	-0.055206	-0.0123102	-0.0383245	-0.0853476	-0.0464453	0.0272491	-0.0922734	-0.109215	-0.0892504	0.00907156	-0.0927957	-0.0336696	-0.139556	-0.08363	-0.0999071	-0.0823578	-0.0116728	-0.0494269	-0.0822476	-0.0624432
REACTOME_RECYCLING_OF_BILE_ACIDS_AND_SALTS	-0.08939	-0.120885	-0.0624653	-0.11144	-0.0983639	0.0823227	0.181751	-0.0254068	-0.0990791	-0.127116	-0.0991681	0.0333138	-0.0788976	0.000412383	-0.0728147	0.125473	-0.0380736	-0.0980897	-0.0434498	-0.104906	-0.0140204	0.181887	-0.00974582	-0.113112	0.0584664
REACTOME_REMOVAL_OF_AMINOTERMINAL_PROPEPTIDES_FROM_GAMMA_CARBOXYLATED_PROTEINS	-0.119571	-0.128864	-0.108892	-0.144599	-0.115241	-0.154044	-0.0446937	-0.0945954	-0.0717572	-0.0883416	-0.119632	-0.0920959	-0.0492323	-0.104097	-0.101219	-0.119835	-0.0809919	-0.110677	-0.0475261	-0.0872366	-0.0681376	-0.105538	-0.0600487	-0.0478505	-0.102165
REACTOME_GAMMA_CARBOXYLATION_TRANSPORT_AND_AMINO_TERMINAL_CLEAVAGE_OF_PROTEINS	-0.104832	-0.105931	-0.0908664	-0.120961	-0.0844486	-0.134151	-0.0442312	-0.0659526	-0.0487377	-0.0609087	-0.102015	-0.0538348	-0.0268336	-0.0779077	-0.0737759	-0.104199	-0.0548897	-0.0673517	-0.00573009	-0.061874	-0.0506258	-0.114601	-0.029841	-0.012254	-0.0930021
REACTOME_ZBP1_DAI_MEDIATED_INDUCTION_OF_TYPE_I_IFNS	0.0544766	0.0448952	0.0454276	0.0550895	0.0737958	0.00703996	-0.00888286	0.0496212	0.101139	0.112455	0.0711994	0.0651542	0.102182	0.0686009	0.0951861	0.0233365	0.0760115	0.117755	0.0589238	0.117461	0.0600032	0.0411709	0.0851977	0.0970179	0.0283648
REACTOME_IRF3_MEDIATED_ACTIVATION_OF_TYPE_1_IFN	-0.00772025	0.0460195	0.0427779	0.0404216	0.0253601	-0.0396418	0.0348063	0.00291367	0.00606969	0.043007	-0.0603134	0.0394778	0.0430825	-0.0576285	-0.00241459	-0.020572	-0.016405	0.0514997	-0.0118846	0.0262491	0.0359354	0.0511714	0.0349738	0.0419007	-0.00483852
REACTOME_SULFIDE_OXIDATION_TO_SULFATE	-0.304867	-0.198179	-0.279298	-0.234487	-0.219324	-0.31652	-0.277333	-0.211737	-0.234464	-0.185433	-0.130108	-0.269798	-0.248898	-0.16591	-0.190423	-0.313127	-0.220419	-0.192625	-0.222866	-0.260828	-0.294975	-0.27051	-0.170609	-0.224098	-0.315818
REACTOME_DEGRADATION_OF_CYSTEINE_AND_HOMOCYSTEINE	-0.0817571	-0.0538563	-0.0664548	-0.0656991	-0.0760423	-0.125269	-0.0765497	-0.0949157	-0.162329	-0.101886	-0.0690956	-0.127998	-0.108678	-0.105772	-0.0783231	-0.176296	-0.132592	-0.107191	-0.095147	-0.120294	-0.104527	-0.0953656	-0.10166	-0.0993967	-0.110772
REACTOME_SULFUR_AMINO_ACID_METABOLISM	-0.0181513	0.00370836	0.0149361	0.00039835	0.00563116	-0.0494351	-0.0116452	-0.0150055	-0.0675655	-0.0133297	0.0269013	-0.0245701	-0.0400358	-0.0404548	-0.014343	-0.0312283	-0.0374021	-0.00301267	-0.00455522	-0.018675	-0.0266709	0.0251109	-0.0161539	-0.0491175	-0.0219776
REACTOME_HIV_LIFE_CYCLE	0.219403	0.209176	0.184364	0.211461	0.217598	0.131075	0.104702	0.167711	0.185516	0.200114	0.183733	0.141817	0.199291	0.195654	0.194197	0.124561	0.206755	0.220934	0.183673	0.21177	0.168754	0.0985888	0.176404	0.168134	0.138272
REACTOME_BUDDING_AND_MATURATION_OF_HIV_VIRION	0.241553	0.220626	0.201732	0.215922	0.210688	0.167706	0.127146	0.199028	0.209188	0.208626	0.232372	0.171388	0.227682	0.228928	0.223889	0.129805	0.218227	0.237267	0.191964	0.236213	0.183528	0.077508	0.193918	0.186252	0.183113
REACTOME_INTEGRATION_OF_PROVIRUS	0.327168	0.309907	0.307334	0.28665	0.261403	0.268669	0.222758	0.27196	0.271187	0.29853	0.241765	0.252367	0.290176	0.294854	0.297098	0.230376	0.301698	0.342512	0.294524	0.297115	0.309145	0.187618	0.27114	0.286782	0.269279
REACTOME_EARLY_PHASE_OF_HIV_LIFE_CYCLE	0.218119	0.194521	0.175826	0.207898	0.158523	0.176086	0.106452	0.170316	0.22227	0.2353	0.187819	0.117654	0.269139	0.246506	0.235036	0.188961	0.242419	0.286448	0.201058	0.269347	0.22437	0.107976	0.222597	0.237297	0.170324
REACTOME_GOLGI_CISTERNAE_PERICENTRIOLAR_STACK_REORGANIZATION	0.155948	0.131178	0.100766	0.121353	0.120671	0.0714215	0.0425159	0.124854	0.146832	0.222687	0.126664	0.0973029	0.165858	0.142294	0.165735	0.0207693	0.170448	0.167872	0.162066	0.183756	0.1154	0.0905855	0.13399	0.151291	0.0382854
REACTOME_SYNTHESIS_OF_GLYCOSYLPHOSPHATIDYLINOSITOL_GPI	0.0415446	0.0430438	0.0204591	-0.0874468	0.00838994	-0.0980867	-0.0625713	-0.025162	0.0343224	0.0128744	-3.41325e-05	-0.0225839	0.0340554	0.0510491	-0.00366099	-0.018209	0.0363108	0.0100051	0.0125915	0.0083161	-0.0423689	-0.00952344	-0.00119093	-0.0127758	-0.0963081
REACTOME_ATTACHMENT_OF_GPI_ANCHOR_TO_UPAR	0.122123	0.109072	0.049935	0.0487972	0.0859282	0.0691871	0.0245593	0.0716267	0.192202	0.161951	0.142915	0.0722772	0.138053	0.130412	0.136094	0.13845	0.0758221	0.154568	0.155583	0.13617	0.0573861	0.0693475	0.146867	0.142858	0.0773025
REACTOME_HIV_INFECTION	0.224367	0.209857	0.178039	0.18885	0.189279	0.145988	0.114341	0.182178	0.212596	0.224462	0.21067	0.154357	0.224913	0.21799	0.220146	0.13586	0.229344	0.245508	0.1964	0.237096	0.185252	0.0886142	0.193427	0.191259	0.153574
REACTOME_HOST_INTERACTIONS_OF_HIV_FACTORS	0.248296	0.23366	0.193789	0.189308	0.188629	0.18596	0.142773	0.21631	0.256175	0.264738	0.257407	0.184459	0.269446	0.257343	0.258291	0.174641	0.267278	0.284501	0.225422	0.279437	0.223638	0.0982887	0.226328	0.234442	0.186791
REACTOME_GLYCOSAMINOGLYCAN_METABOLISM	0.0307715	0.0347421	0.0529755	0.00510658	0.0126896	0.114077	0.118702	0.111232	0.0950681	0.0829756	0.109436	0.0986196	0.0736663	0.0858898	0.0758464	0.104408	0.0605919	0.0587447	0.104633	0.0666807	0.0968995	0.113229	0.104991	0.0994885	0.113932
REACTOME_POST_TRANSLATIONAL_MODIFICATION_SYNTHESIS_OF_GPI_ANCHORED_PROTEINS	-0.0370836	-0.037785	-0.0252578	-0.0578118	-0.0445168	-0.0101226	-0.00327058	-0.0296335	-0.0241675	-0.0546651	-0.0193663	-0.0139637	-0.0434707	-0.0262704	-0.0270839	0.026225	-0.0388201	-0.0407717	-0.0346427	-0.0518937	-0.00771948	0.0190182	-0.0379197	-0.0112765	-0.0113958
REACTOME_RESPIRATORY_ELECTRON_TRANSPORT_ATP_SYNTHESIS_BY_CHEMIOSMOTIC_COUPLING_AND_HEAT_PRODUCTION_BY_UNCOUPLING_PROTEINS	0.215462	0.192074	0.169838	0.145518	0.138635	0.0407903	-0.0122706	0.0775055	0.147029	0.155674	0.192003	0.0602266	0.128859	0.133357	0.136004	-0.00658604	0.168162	0.162686	0.0976183	0.149026	0.106444	-0.0187508	0.062044	0.100678	0.0478281
REACTOME_PKA_MEDIATED_PHOSPHORYLATION_OF_KEY_METABOLIC_FACTORS	-0.0195903	0.00940727	-0.00665458	0.0878026	0.04381	0.0255121	0.0945196	-0.00614203	-0.000537838	-0.0495123	-0.0258174	-0.0116472	-0.0151819	-0.00402469	-0.0579447	0.0656372	0.0222167	-0.00210213	-0.0210677	0.00311731	-0.036128	0.0522244	0.0213444	-0.0356005	-0.00165084
REACTOME_GLUCAGON_SIGNALING_IN_METABOLIC_REGULATION	0.0882961	0.100049	0.137862	0.149829	0.11891	0.145611	0.168409	0.158425	0.128415	0.0908485	0.109537	0.147046	0.0919727	0.0860555	0.116344	0.163311	0.117305	0.096546	0.101008	0.109277	0.165046	0.129282	0.113198	0.0827708	0.15728
REACTOME_TRIGLYCERIDE_CATABOLISM	0.103182	0.0870067	0.0701744	0.0687479	0.0165015	0.0334114	0.020747	0.0625979	0.067174	0.0597839	0.0693265	0.0270918	0.112131	0.0619721	0.0613515	0.0465532	0.0765524	0.0680501	0.0762666	0.0392833	0.0794887	0.0299443	0.0755968	0.0540021	0.0526498
REACTOME_AMPK_INHIBITS_CHREBP_TRANSCRIPTIONAL_ACTIVATION_ACTIVITY	0.147753	0.159318	0.156971	0.0973349	0.108815	0.15633	0.106307	0.120053	0.100152	0.122531	0.116454	0.127575	0.0975282	0.155068	0.113779	0.103741	0.0823901	0.137962	0.126267	0.135482	0.133202	0.159746	0.155548	0.154024	0.136009
REACTOME_INTEGRATION_OF_ENERGY_METABOLISM	0.114367	0.119779	0.150371	0.139876	0.138384	0.166777	0.17527	0.157535	0.106821	0.0926562	0.0978537	0.144063	0.0968959	0.0928193	0.124421	0.156011	0.111033	0.0901117	0.116699	0.0976409	0.15696	0.12997	0.121262	0.104446	0.149535
REACTOME_CHREBP_ACTIVATES_METABOLIC_GENE_EXPRESSION	0.00484355	-0.00657755	-0.00852852	0.00131093	0.0943493	-0.023657	0.00847836	0.0332157	-0.0149798	0.0583331	0.0518724	-0.0515966	0.0425179	0.0265419	0.0111761	-0.0408781	-0.00108603	0.0333918	0.032252	0.0333024	-0.0252033	-0.0362217	0.0742876	-0.00035133	-0.035132
REACTOME_PP2A_MEDIATED_DEPHOSPHORYLATION_OF_KEY_METABOLIC_FACTORS	0.0402353	0.0336027	0.0367372	-0.0330091	0.014531	0.0541124	0.113144	0.029252	0.0633803	0.0321762	-0.0219179	-0.0361634	0.0412246	0.0289236	0.0122903	-0.0106196	0.00725076	-0.019983	0.0320049	0.0388853	-0.0388754	-0.0515141	0.0415054	0.0286107	-0.0623473
REACTOME_KERATAN_SULFATE_KERATIN_METABOLISM	-0.0128334	-0.00976222	-0.0109216	-0.0663273	-0.0448523	0.0275055	0.0157792	0.0553883	0.13627	0.0694849	0.107755	0.0369696	0.0999597	0.11594	0.0819528	0.0444652	0.049838	0.0713276	0.0985492	0.0930635	0.0180377	0.0431495	0.0992521	0.138839	0.0746254
REACTOME_HEPARAN_SULFATE_HEPARIN_HS_GAG_METABOLISM	0.0689983	0.070269	0.109698	0.0574553	0.0577192	0.177219	0.185908	0.151179	0.0648581	0.0760655	0.100581	0.11752	0.0624688	0.0566053	0.0532539	0.141366	0.044488	0.0390143	0.10163	0.0427119	0.142828	0.155144	0.102503	0.0812393	0.142684
REACTOME_GAMMA_CARBOXYLATION_HYPUSINE_FORMATION_AND_ARYLSULFATASE_ACTIVATION	0.0519067	0.0317871	0.0225404	0.00401649	0.0274625	0.0421778	0.0679968	0.047233	0.0635589	0.0798474	0.0130109	0.0323816	0.0736978	0.0537303	0.065301	0.0448012	0.0565447	0.0666793	0.0830856	0.0559544	0.0480554	0.075191	0.0608064	0.066904	0.0621986
REACTOME_CELL_CYCLE	0.187679	0.176619	0.156159	0.173925	0.181205	0.14156	0.119607	0.159439	0.168596	0.21712	0.174481	0.143067	0.175827	0.178973	0.194861	0.12923	0.18822	0.191681	0.174612	0.192812	0.153998	0.111402	0.166296	0.163009	0.145089
REACTOME_SIGNALING_BY_EGFR_IN_CANCER	0.22686	0.246808	0.206494	0.210242	0.19426	0.263275	0.219264	0.259746	0.243658	0.273611	0.2231	0.254448	0.257463	0.249796	0.267121	0.227204	0.275354	0.270121	0.258758	0.249717	0.234691	0.175721	0.248622	0.255894	0.25178
REACTOME_PKA_ACTIVATION_IN_GLUCAGON_SIGNALLING	0.159117	0.171853	0.218575	0.245867	0.220413	0.193333	0.224145	0.200913	0.161922	0.0973325	0.130372	0.197836	0.133064	0.0842958	0.117003	0.217912	0.134458	0.101492	0.126661	0.121795	0.214091	0.178465	0.157108	0.111914	0.200073
REACTOME_2_LTR_CIRCLE_FORMATION	0.296895	0.278851	0.278013	0.238761	0.224181	0.216994	0.155642	0.218829	0.211593	0.250687	0.180676	0.204493	0.242199	0.241023	0.244489	0.196146	0.248359	0.309517	0.247025	0.252602	0.262254	0.150689	0.225844	0.240658	0.232975
REACTOME_NEF_MEDIATES_DOWN_MODULATION_OF_CELL_SURFACE_RECEPTORS_BY_RECRUITING_THEM_TO_CLATHRIN_ADAPTERS	0.151116	0.165419	0.107749	0.116862	0.0920157	0.143586	0.162741	0.15877	0.247515	0.213506	0.209203	0.131678	0.250007	0.231371	0.22164	0.203147	0.217242	0.252587	0.177697	0.291114	0.174401	0.0873638	0.221566	0.248449	0.157106
REACTOME_NEF_MEDIATED_DOWNREGULATION_OF_MHC_CLASS_I_COMPLEX_CELL_SURFACE_EXPRESSION	0.205356	0.237768	0.1488	0.159799	0.114946	0.19377	0.223611	0.224909	0.231499	0.242711	0.226098	0.195441	0.232826	0.262541	0.267585	0.194984	0.247669	0.25868	0.227279	0.28308	0.205555	0.130199	0.235162	0.259367	0.209883
REACTOME_NEF_AND_SIGNAL_TRANSDUCTION	0.0649317	0.0639952	0.154365	0.13406	0.0721248	0.324214	0.328965	0.266919	0.388828	0.29609	0.326221	0.2969	0.394364	0.410529	0.328197	0.389137	0.349406	0.385432	0.281233	0.420233	0.255822	0.236747	0.356366	0.382879	0.33569
REACTOME_THE_ROLE_OF_NEF_IN_HIV_1_REPLICATION_AND_DISEASE_PATHOGENESIS	0.139416	0.150433	0.134515	0.134076	0.0971366	0.209233	0.222143	0.203003	0.297196	0.250715	0.253962	0.191878	0.299791	0.289737	0.26688	0.26033	0.268544	0.300114	0.22328	0.333691	0.212918	0.13837	0.27294	0.298568	0.221824
REACTOME_COLLAGEN_BIOSYNTHESIS_AND_MODIFYING_ENZYMES	0.0277178	0.0161348	0.0670632	0.0690901	0.0874103	0.310232	0.315853	0.234484	0.189918	0.244468	0.249581	0.215588	0.180054	0.189995	0.208936	0.204261	0.174547	0.161219	0.262936	0.155874	0.219714	0.22477	0.245068	0.221164	0.237645
REACTOME_MTOR_SIGNALLING	0.252235	0.257306	0.231855	0.239807	0.221645	0.180809	0.137168	0.207991	0.204362	0.236696	0.197936	0.165436	0.221933	0.2204	0.216134	0.166331	0.213273	0.225329	0.213936	0.236978	0.202622	0.0784527	0.22569	0.214395	0.171469
REACTOME_REGULATION_OF_CHOLESTEROL_BIOSYNTHESIS_BY_SREBP_SREBF	0.251528	0.245113	0.228447	0.20989	0.230344	0.176526	0.1556	0.208987	0.19781	0.252255	0.240385	0.185569	0.263843	0.216669	0.239234	0.180149	0.23844	0.24112	0.233691	0.236503	0.214367	0.155656	0.261836	0.215423	0.196532
REACTOME_SYNTHESIS_OF_PIPS_AT_THE_PLASMA_MEMBRANE	0.257987	0.263207	0.275221	0.255066	0.252163	0.291944	0.281212	0.299396	0.293873	0.277479	0.241304	0.265616	0.29566	0.313736	0.294082	0.30316	0.29369	0.297907	0.282442	0.305484	0.283888	0.250257	0.307181	0.294647	0.296856
REACTOME_SYNTHESIS_OF_PIPS_AT_THE_GOLGI_MEMBRANE	0.18123	0.165706	0.171167	0.114994	0.123076	0.184082	0.186619	0.199813	0.133952	0.150424	0.118933	0.121365	0.127247	0.137517	0.122549	0.209437	0.137698	0.149333	0.15924	0.142499	0.155817	0.196062	0.159641	0.128174	0.189098
REACTOME_SYNTHESIS_OF_PIPS_AT_THE_EARLY_ENDOSOME_MEMBRANE	0.30199	0.31094	0.303845	0.260534	0.299679	0.301556	0.30553	0.330769	0.308911	0.316735	0.247032	0.276399	0.323067	0.315894	0.314647	0.331634	0.319507	0.324465	0.327785	0.326601	0.292244	0.288259	0.341347	0.280165	0.287873
REACTOME_SYNTHESIS_OF_PIPS_AT_THE_LATE_ENDOSOME_MEMBRANE	0.335857	0.335567	0.348845	0.297024	0.330563	0.277536	0.290949	0.325449	0.264669	0.273313	0.170213	0.188101	0.251213	0.26553	0.268223	0.323394	0.274747	0.275604	0.284528	0.248279	0.291828	0.284825	0.293487	0.246472	0.301777
REACTOME_SPHINGOLIPID_DE_NOVO_BIOSYNTHESIS	0.151337	0.157864	0.1356	0.13289	0.128215	0.136964	0.135479	0.157295	0.161268	0.171196	0.168265	0.165933	0.178922	0.159616	0.162933	0.137469	0.169683	0.161247	0.171085	0.168524	0.134405	0.127271	0.164738	0.162668	0.127533
REACTOME_GLYCOSPHINGOLIPID_METABOLISM	0.0524093	0.0457093	0.0379135	-0.0116549	-0.00115959	0.0898143	0.0964666	0.0500707	0.0962649	0.0737392	0.0732332	0.0698608	0.105899	0.0740242	0.0892916	0.0746468	0.0690673	0.0976972	0.0771099	0.114621	0.0663323	0.0983932	0.0974018	0.096188	0.0808515
REACTOME_MYD88_INDEPENDENT_TLR4_CASCADE	0.165263	0.167268	0.143812	0.134915	0.150941	0.151481	0.137159	0.178028	0.229668	0.230117	0.202269	0.1839	0.237276	0.225122	0.223684	0.166441	0.210027	0.232535	0.196659	0.245541	0.175948	0.104367	0.220146	0.225352	0.170439
REACTOME_MITOCHONDRIAL_UNCOUPLING	-0.0357801	-0.066276	-0.00886937	-0.0609608	0.0176395	-0.133207	-0.0197377	-0.0971629	-0.0994697	-0.126732	0.00910293	-0.0671281	-0.0442324	-0.074852	-0.106072	-0.0808838	-0.0478342	-0.0810392	-0.0850544	-0.107062	-0.0486233	0.0106884	-0.06461	-0.142853	-0.193541
REACTOME_MTORC1_MEDIATED_SIGNALLING	0.291325	0.291658	0.225982	0.231413	0.21025	0.222566	0.176811	0.226787	0.249925	0.27433	0.230289	0.20846	0.249497	0.234366	0.261721	0.215489	0.254769	0.257071	0.226481	0.266395	0.233921	0.0305208	0.257569	0.248844	0.197477
REACTOME_THE_ACTIVATION_OF_ARYLSULFATASES	-0.0114771	-0.00592564	0.00571376	0.000624331	0.0107132	0.15642	0.149697	0.0832481	0.0835687	0.0648674	0.0326747	0.0682016	0.0596111	0.0700954	0.0934883	0.122715	0.0758718	0.0817767	0.103908	0.0755785	0.064782	0.186692	0.0800507	0.127172	0.129806
REACTOME_SIGNALING_BY_NTRKS	0.172323	0.173188	0.149579	0.169225	0.166706	0.169385	0.142802	0.161658	0.17669	0.175512	0.167976	0.163087	0.184001	0.183392	0.183696	0.159343	0.158418	0.172963	0.180482	0.186491	0.16372	0.098712	0.197527	0.192291	0.159886
REACTOME_COMPLEMENT_CASCADE	-0.0861794	-0.101341	-0.128101	-0.155135	-0.166009	0.0330723	0.0497477	-0.0375425	0.0745629	-0.0113123	0.010347	0.0192716	0.0970752	0.0284074	-0.0129617	0.0501772	0.00371489	0.0116643	0.00744632	0.0681546	0.0157924	0.036434	0.0279617	0.0870477	0.0512577
REACTOME_LECTIN_PATHWAY_OF_COMPLEMENT_ACTIVATION	-0.340127	-0.344924	-0.266048	-0.320976	-0.360783	-0.177431	-0.122202	-0.202323	-0.280053	-0.298265	-0.257555	-0.12034	-0.275844	-0.271504	-0.236145	-0.150968	-0.23499	-0.227045	-0.280966	-0.297363	-0.173803	-0.0961376	-0.243164	-0.275546	-0.148086
REACTOME_INITIAL_TRIGGERING_OF_COMPLEMENT	-0.172703	-0.194485	-0.259709	-0.255341	-0.264693	-0.111293	-0.112055	-0.169783	0.0446454	-0.0715663	-0.0138791	-0.07213	0.0855377	-0.0298398	-0.0691133	-0.0737547	-0.0636608	-0.00966636	-0.0618108	0.0363975	-0.083554	-0.118734	-0.0272039	0.0203087	-0.0656713
REACTOME_TERMINAL_PATHWAY_OF_COMPLEMENT	-0.0179878	-0.0345265	0.0389918	-0.0794096	-0.0256322	0.129205	0.242626	-0.000358091	-0.0289391	-0.0639067	-0.0769404	0.116206	0.0597222	-0.0660049	-0.103736	0.238119	0.00489662	-0.0874287	0.0373993	-0.0044024	0.0938781	0.194054	-0.0154407	0.0528544	0.197977
REACTOME_CREATION_OF_C4_AND_C2_ACTIVATORS	-0.195569	-0.260414	-0.240766	-0.283458	-0.297353	-0.0922176	-0.0666228	-0.148105	0.039725	-0.074148	-0.00619911	-0.037668	0.0397218	-0.00892662	-0.0583081	-0.0822587	-0.0690194	-0.012265	-0.0639729	0.00601034	-0.0705998	-0.0818862	-0.0129063	0.0192885	-0.0313707
REACTOME_SIGNALLING_TO_RAS	0.072959	0.0881781	0.0643191	0.0927781	0.0909606	0.109944	0.102591	0.130084	0.178219	0.158393	0.0755234	0.134553	0.119898	0.144034	0.144845	0.0782378	0.137347	0.154	0.106696	0.155246	0.0892046	0.036563	0.169608	0.169959	0.113787
REACTOME_HIV_TRANSCRIPTION_INITIATION	0.148611	0.142028	0.119157	0.154512	0.164257	0.0357413	0.0389321	0.0867382	0.120639	0.123673	0.0889352	0.082347	0.108037	0.116878	0.117859	0.0249292	0.143134	0.149432	0.118153	0.124978	0.0761787	0.0517305	0.0895628	0.0781237	0.0639181
REACTOME_HIV_TRANSCRIPTION_ELONGATION	0.205212	0.18582	0.133496	0.167529	0.180431	0.0525875	0.0173103	0.105284	0.12575	0.162418	0.123062	0.0970477	0.148884	0.146235	0.156458	0.0367983	0.16912	0.175347	0.147703	0.161767	0.113602	0.000214197	0.112299	0.121335	0.0558939
REACTOME_TRANSCRIPTION_OF_THE_HIV_GENOME	0.188575	0.178386	0.152288	0.194654	0.196295	0.0660914	0.0678834	0.126365	0.146342	0.162114	0.13558	0.110453	0.145575	0.150488	0.156977	0.0711371	0.174409	0.180336	0.152415	0.165214	0.119107	0.0621685	0.132286	0.122339	0.0931752
REACTOME_ABORTIVE_ELONGATION_OF_HIV_1_TRANSCRIPT_IN_THE_ABSENCE_OF_TAT	0.200511	0.16948	0.0961471	0.139485	0.148714	0.0193478	-0.0260409	0.0647668	0.106046	0.146626	0.0759604	0.109257	0.12611	0.126072	0.12141	0.019257	0.157907	0.163851	0.120266	0.147206	0.0613588	-0.0432296	0.0751062	0.103735	0.0263867
REACTOME_HIV_ELONGATION_ARREST_AND_RECOVERY	0.212656	0.19208	0.130352	0.182045	0.185789	0.0522964	0.0148119	0.116657	0.129127	0.170527	0.13429	0.0964455	0.167608	0.161683	0.155619	0.0679775	0.184151	0.177445	0.147316	0.180479	0.107162	-0.00149941	0.123758	0.147547	0.0542292
REACTOME_NEF_MEDIATED_CD4_DOWN_REGULATION	0.14861	0.154257	0.117706	0.143052	0.122767	0.116799	0.133775	0.125442	0.288634	0.218611	0.212511	0.0699241	0.272469	0.227044	0.214587	0.195953	0.182077	0.262998	0.175998	0.320817	0.169512	0.0110592	0.224478	0.251324	0.0941231
REACTOME_THE_FATTY_ACID_CYCLING_MODEL	-0.0357801	-0.066276	-0.00886937	-0.0609608	0.0176395	-0.133207	-0.0197377	-0.0971629	-0.0994697	-0.126732	0.00910293	-0.0671281	-0.0442324	-0.074852	-0.106072	-0.0808838	-0.0478342	-0.0810392	-0.0850544	-0.107062	-0.0486233	0.0106884	-0.06461	-0.142853	-0.193541
REACTOME_TRAFFICKING_AND_PROCESSING_OF_ENDOSOMAL_TLR	0.0607648	0.0259026	0.0162581	-0.0532608	0.0322445	0.163969	0.0676271	0.0745989	0.290907	0.229731	0.276561	0.156591	0.282128	0.218619	0.242719	0.123076	0.270969	0.275002	0.181688	0.302404	0.19571	0.0261947	0.248927	0.289319	0.159622
REACTOME_TOLL_LIKE_RECEPTOR_9_TLR9_CASCADE	0.168089	0.168574	0.150283	0.143534	0.159275	0.149283	0.134393	0.182466	0.231667	0.225219	0.196062	0.180788	0.235599	0.22449	0.221691	0.16053	0.212718	0.226163	0.194099	0.240151	0.177923	0.10533	0.215872	0.22341	0.163572
REACTOME_TOLL_LIKE_RECEPTOR_TLR1_TLR2_CASCADE	0.113635	0.112057	0.0931132	0.0917934	0.100399	0.127583	0.0966428	0.139409	0.206617	0.185834	0.172077	0.154495	0.202424	0.201627	0.191385	0.125624	0.185632	0.196861	0.151777	0.213018	0.146788	0.0841552	0.183778	0.200628	0.131044
REACTOME_INNATE_IMMUNE_SYSTEM	0.0764618	0.0711388	0.0387025	0.0401983	0.0324347	0.107789	0.0792313	0.0961334	0.170139	0.147323	0.15753	0.11618	0.176368	0.167096	0.158319	0.106754	0.150689	0.171352	0.123015	0.187676	0.125942	0.059141	0.157051	0.165872	0.111433
REACTOME_INFLUENZA_INFECTION	0.362817	0.337096	0.240084	0.273723	0.255754	0.279117	0.233425	0.300749	0.360153	0.362326	0.371529	0.291094	0.355423	0.358633	0.350352	0.255644	0.362351	0.363685	0.305736	0.362813	0.314642	0.0841819	0.269088	0.352192	0.293439
REACTOME_EXPORT_OF_VIRAL_RIBONUCLEOPROTEINS_FROM_NUCLEUS	0.267743	0.274338	0.245825	0.239422	0.296186	0.210701	0.149072	0.231064	0.22268	0.244766	0.255967	0.192564	0.251419	0.237365	0.226922	0.207793	0.248533	0.26202	0.234947	0.260592	0.220521	0.176715	0.231503	0.217407	0.194545
REACTOME_NS1_MEDIATED_EFFECTS_ON_HOST_PATHWAYS	0.251598	0.253627	0.23574	0.222434	0.264003	0.196578	0.166262	0.230482	0.227366	0.245612	0.244347	0.187122	0.234647	0.242816	0.233665	0.216912	0.244953	0.252221	0.232923	0.251478	0.230317	0.17368	0.22541	0.217549	0.18275
REACTOME_VIRAL_MESSENGER_RNA_SYNTHESIS	0.223708	0.22399	0.18328	0.177966	0.232646	0.135396	0.0911334	0.166479	0.165817	0.195152	0.174507	0.138784	0.193638	0.185879	0.169971	0.144824	0.207827	0.212783	0.181914	0.206095	0.152454	0.128379	0.168825	0.164565	0.131276
REACTOME_NOD1_2_SIGNALING_PATHWAY	0.148269	0.151072	0.116528	0.140985	0.143555	0.146049	0.145556	0.190932	0.248676	0.242384	0.207524	0.212519	0.236829	0.244675	0.241827	0.165755	0.234728	0.259438	0.183946	0.256248	0.17088	0.0813065	0.225322	0.241862	0.181479
REACTOME_NUCLEOTIDE_BINDING_DOMAIN_LEUCINE_RICH_REPEAT_CONTAINING_RECEPTOR_NLR_SIGNALING_PATHWAYS	0.126115	0.129438	0.0976074	0.101867	0.108473	0.161425	0.138593	0.176996	0.255542	0.243534	0.219533	0.194585	0.242785	0.25102	0.245144	0.179239	0.227717	0.270905	0.19268	0.264877	0.183195	0.116008	0.239065	0.235612	0.178871
REACTOME_NEUROTOXICITY_OF_CLOSTRIDIUM_TOXINS	0.18734	0.201364	0.288764	0.2502	0.241985	0.129805	0.224246	0.0643508	-0.0186254	-0.0623916	-0.0485268	0.130182	-0.0546603	-0.02906	-0.0933449	0.160981	-0.0649566	-0.0623299	0.0213902	-0.0573614	0.203402	0.161838	-0.00148279	0.013117	0.170554
REACTOME_TOLL_LIKE_RECEPTOR_CASCADES	0.11198	0.108572	0.0923368	0.0803589	0.0945759	0.131178	0.103575	0.133655	0.211147	0.190876	0.184454	0.158242	0.20899	0.199788	0.196023	0.138724	0.191462	0.20583	0.158558	0.221889	0.157477	0.0892125	0.192788	0.206603	0.14356
REACTOME_TICAM1_RIP1_MEDIATED_IKK_COMPLEX_RECRUITMENT	0.221913	0.202475	0.19004	0.167552	0.18101	0.185133	0.170583	0.216644	0.25074	0.270328	0.294235	0.230633	0.242799	0.264988	0.271337	0.178058	0.256402	0.284945	0.233621	0.280398	0.235561	0.0702422	0.237185	0.246303	0.212384
REACTOME_DDX58_IFIH1_MEDIATED_INDUCTION_OF_INTERFERON_ALPHA_BETA	0.10517	0.105085	0.0932967	0.10059	0.104267	0.100265	0.0892131	0.136666	0.146481	0.153674	0.176586	0.108597	0.170739	0.171061	0.159959	0.108849	0.162053	0.173174	0.137375	0.183778	0.129862	0.0825969	0.147284	0.155648	0.127695
REACTOME_PROLONGED_ERK_ACTIVATION_EVENTS	0.300805	0.304269	0.275867	0.289456	0.295955	0.264074	0.25817	0.312772	0.327813	0.31125	0.307976	0.306065	0.338849	0.308323	0.314696	0.276693	0.309987	0.317546	0.302026	0.334836	0.294843	0.183286	0.311757	0.320911	0.294298
REACTOME_ADENYLATE_CYCLASE_ACTIVATING_PATHWAY	0.0992916	0.111358	0.185036	0.202882	0.200268	0.195181	0.248371	0.186392	0.101287	0.0227451	0.0359255	0.201928	0.0701284	-0.0177717	0.066854	0.188527	0.0835746	0.000499403	0.0626842	0.0438271	0.204409	0.259833	0.0991677	0.0510474	0.195688
REACTOME_ADENYLATE_CYCLASE_INHIBITORY_PATHWAY	0.117511	0.116835	0.158885	0.172655	0.17985	0.219244	0.27135	0.232846	0.142212	0.088066	0.10136	0.231629	0.109867	0.0470896	0.135676	0.219386	0.146595	0.0677718	0.119095	0.108086	0.21343	0.235103	0.13392	0.0969338	0.20935
REACTOME_REGULATION_OF_GLUCOKINASE_BY_GLUCOKINASE_REGULATORY_PROTEIN	0.220163	0.226288	0.205308	0.200395	0.251469	0.180636	0.13861	0.195386	0.179772	0.203305	0.205524	0.150435	0.203555	0.196527	0.181257	0.194847	0.206693	0.222018	0.192724	0.216072	0.180133	0.174986	0.195979	0.177423	0.167741
REACTOME_SIGNALING_BY_TGF_BETA_RECEPTOR_COMPLEX	0.242001	0.231715	0.21289	0.234856	0.219979	0.221331	0.193306	0.254766	0.275468	0.280468	0.281483	0.239101	0.272782	0.294993	0.286725	0.222544	0.260083	0.27871	0.272609	0.284477	0.248686	0.163032	0.275028	0.286998	0.225859
REACTOME_ARMS_MEDIATED_ACTIVATION	0.332562	0.331206	0.330274	0.311358	0.309288	0.319123	0.3082	0.352427	0.349552	0.349372	0.350943	0.371024	0.344794	0.319991	0.359144	0.34893	0.355696	0.351484	0.340246	0.358767	0.349299	0.239231	0.331341	0.336432	0.365368
REACTOME_P38MAPK_EVENTS	0.0812019	0.0894249	0.0703865	0.0904881	0.0819566	0.0776742	0.0362458	0.104206	0.201312	0.173031	0.0427201	0.110849	0.120187	0.130249	0.15532	0.0413616	0.146464	0.176624	0.100909	0.162172	0.0860842	-0.039419	0.174243	0.174233	0.0792702
REACTOME_TELOMERE_EXTENSION_BY_TELOMERASE	0.123517	0.127201	0.106374	0.12125	0.157769	0.062264	0.00340652	0.0816681	0.120018	0.142531	0.0930977	0.00184404	0.106319	0.090134	0.103254	0.0212029	0.0936864	0.0803366	0.0930676	0.0888757	0.0632661	0.0249453	0.0609815	0.0797152	0.0496148
REACTOME_ALTERNATIVE_COMPLEMENT_ACTIVATION	-0.175819	-0.0907794	-0.273648	-0.151115	-0.121278	-0.101212	-0.131755	-0.102044	0.125483	0.0248313	0.0312641	-0.0779847	0.108249	0.0605229	-0.00283527	0.00977354	0.0132463	0.0920878	0.0279036	0.177252	-0.0474443	-0.145127	-0.0033243	0.0611169	-0.00287044
REACTOME_APC_C_CDC20_MEDIATED_DEGRADATION_OF_CYCLIN_B	0.207003	0.21101	0.178308	0.178974	0.163803	0.187578	0.135139	0.195686	0.236864	0.270216	0.222558	0.180003	0.196931	0.247933	0.25376	0.154527	0.242229	0.247068	0.199523	0.241816	0.182355	0.0695994	0.18511	0.191723	0.14506
REACTOME_APC_C_MEDIATED_DEGRADATION_OF_CELL_CYCLE_PROTEINS	0.193626	0.175853	0.132952	0.12407	0.123319	0.12296	0.0758307	0.160772	0.183663	0.243517	0.194331	0.12559	0.181067	0.198802	0.220761	0.0864365	0.210045	0.218445	0.166743	0.203549	0.148334	0.0463538	0.151563	0.162421	0.11832
REACTOME_APC_C_CDH1_MEDIATED_DEGRADATION_OF_CDC20_AND_OTHER_APC_C_CDH1_TARGETED_PROTEINS_IN_LATE_MITOSIS_EARLY_G1	0.218212	0.193785	0.141938	0.131906	0.130821	0.131983	0.0756736	0.176012	0.198645	0.246793	0.22131	0.14182	0.201075	0.21915	0.231202	0.0855314	0.229892	0.234943	0.181323	0.219591	0.164914	0.0396595	0.166369	0.174346	0.121586
REACTOME_TRANSPORT_AND_SYNTHESIS_OF_PAPS	0.096834	0.112062	0.088418	-0.00349312	-0.0383439	0.086258	0.0844965	0.191606	0.184527	0.23131	0.23631	0.191968	0.191961	0.231475	0.216085	0.0716432	0.224336	0.221246	0.235254	0.187965	0.177801	0.130838	0.191872	0.174864	0.172517
REACTOME_GLUTATHIONE_SYNTHESIS_AND_RECYCLING	-0.0072226	-0.0142478	-0.0650068	-0.0460445	0.00523759	-0.0630025	-0.120995	-0.0857092	-0.0511876	0.00387811	0.0343744	-0.0665387	0.0608879	-0.0546166	-0.0120503	-0.101365	0.00897005	-0.00355694	-0.015518	0.0225581	-0.0403035	-0.0570734	0.0237191	-0.0302804	-0.0342308
REACTOME_POLYMERASE_SWITCHING_ON_THE_C_STRAND_OF_THE_TELOMERE	0.157666	0.153534	0.115517	0.0840121	0.142666	0.0378736	0.048282	0.0634711	0.103087	0.107595	0.107237	0.038337	0.0773142	0.0820804	0.0951428	-0.00775259	0.0971834	0.0992503	0.0871044	0.100063	0.0774786	0.0833126	0.0555824	0.0508091	0.0370633
REACTOME_PROCESSIVE_SYNTHESIS_ON_THE_C_STRAND_OF_THE_TELOMERE	0.198345	0.181855	0.137261	0.150209	0.14115	0.0679155	0.052009	0.0750975	0.103519	0.124644	0.0978141	0.00928972	0.123164	0.106366	0.0949756	0.061857	0.118142	0.113035	0.1011	0.135538	0.100822	0.114369	0.0746318	0.0747597	0.0649592
REACTOME_TELOMERE_C_STRAND_LAGGING_STRAND_SYNTHESIS	0.179835	0.16995	0.130298	0.124643	0.150511	0.0630557	0.0761841	0.075187	0.0970409	0.11963	0.0991512	0.0357201	0.0888939	0.0862532	0.0997491	0.0546033	0.11027	0.107163	0.0924174	0.118374	0.0984993	0.123007	0.0656569	0.061309	0.0713761
REACTOME_TELOMERE_C_STRAND_SYNTHESIS_INITIATION	0.219479	0.20914	0.180063	0.140779	0.213362	0.0683642	0.0649782	0.109314	0.13519	0.152984	0.13036	0.0758636	0.162265	0.141905	0.152946	0.0358818	0.155412	0.149386	0.148314	0.164136	0.128114	0.152689	0.117078	0.126959	0.105108
REACTOME_ACTIVATION_OF_C3_AND_C5	-0.00601854	0.0470702	-0.183464	-0.0611194	-0.0337503	0.0237889	-0.0481767	-0.0683604	0.141577	0.00142704	0.0479254	0.00329091	0.285834	-0.0552888	-0.0192114	0.0905337	0.0223531	0.041528	0.0572799	0.143574	-0.0253946	-0.0430591	0.0522816	0.122695	0.0040498
REACTOME_PLASMA_LIPOPROTEIN_ASSEMBLY_REMODELING_AND_CLEARANCE	0.0577653	0.0495821	0.0186279	0.00516971	0.0111142	0.0434624	0.0486197	0.0254917	0.0759017	0.0537641	0.0558708	0.0385393	0.0538292	0.0189613	0.0443762	0.0469238	0.0271217	0.0536925	0.0395605	0.0691631	0.0537526	0.00845557	0.0720815	0.0625758	0.0208633
REACTOME_ASSEMBLY_OF_THE_HIV_VIRION	0.282518	0.260273	0.231904	0.23046	0.234	0.170344	0.203997	0.224466	0.258637	0.251558	0.263894	0.218261	0.259999	0.284834	0.269107	0.18195	0.245777	0.270331	0.232512	0.276134	0.247548	0.104984	0.237851	0.242919	0.203435
REACTOME_INTERACTIONS_OF_VPR_WITH_HOST_CELLULAR_PROTEINS	0.253646	0.253706	0.236046	0.226246	0.265264	0.182874	0.125806	0.201216	0.211042	0.217014	0.205709	0.161729	0.230079	0.208404	0.199965	0.187696	0.223955	0.244292	0.206475	0.228673	0.203806	0.163971	0.203067	0.189308	0.170516
REACTOME_ACTIVATION_OF_ATR_IN_RESPONSE_TO_REPLICATION_STRESS	0.0764595	0.0714745	0.0578055	0.064187	0.0843171	0.0623702	0.017791	0.0243923	0.0455579	0.115523	0.00959489	-0.0193528	-0.00539655	0.0117694	0.0724549	0.0504729	0.0662025	0.0774381	0.0396233	0.0807317	0.0454179	0.0952539	0.0197591	0.0441758	0.0530467
REACTOME_CONVERSION_FROM_APC_C_CDC20_TO_APC_C_CDH1_IN_LATE_ANAPHASE	0.143467	0.155752	0.142125	0.142344	0.128709	0.135908	0.0862116	0.152103	0.170584	0.207214	0.154305	0.124657	0.129482	0.191183	0.193645	0.118463	0.179305	0.186107	0.151381	0.187722	0.110832	0.0803708	0.153729	0.14483	0.0882637
REACTOME_PHOSPHORYLATION_OF_THE_APC_C	0.136571	0.151938	0.128076	0.119414	0.123186	0.126684	0.0719571	0.137021	0.173338	0.221577	0.144347	0.10788	0.119888	0.191231	0.196643	0.103707	0.182319	0.18487	0.146788	0.184276	0.118172	0.0776767	0.139345	0.123922	0.059164
REACTOME_PHOSPHORYLATION_OF_EMI1	-0.151112	-0.101301	-0.121369	-0.0905076	-0.0740872	-0.110687	-0.180224	-0.128485	-0.115242	0.0757081	-0.109963	-0.221544	-0.155172	-0.0854441	-0.0338159	-0.170001	-0.0883551	-0.0740253	-0.0971639	-0.0460313	-0.138912	-0.0856902	-0.149162	-0.0803515	-0.224348
REACTOME_UNWINDING_OF_DNA	0.0998039	0.0793001	0.0486482	0.107005	0.137322	-0.0298457	-0.09768	0.0372145	0.0635743	0.180365	0.033854	-0.0125068	0.0800253	0.0106427	0.13875	0.0189831	0.0869734	0.111437	0.0760004	0.109548	0.0554099	0.0688918	0.0604017	0.126545	0.00123088
REACTOME_CONJUGATION_OF_BENZOATE_WITH_GLYCINE	-0.224158	-0.292192	-0.231312	-0.163707	-0.258288	-0.0607151	0.017158	-0.140868	-0.150492	-0.310645	-0.265872	-0.233483	-0.287078	-0.294661	-0.276403	-0.182518	-0.257985	-0.286704	-0.202224	-0.248305	-0.248399	-0.00352162	-0.260213	-0.255951	-0.0909601
REACTOME_INTERACTIONS_OF_REV_WITH_HOST_CELLULAR_PROTEINS	0.282739	0.285247	0.255789	0.259747	0.297026	0.235262	0.175542	0.249746	0.246589	0.273167	0.263935	0.209634	0.268645	0.258056	0.251242	0.223383	0.271071	0.283672	0.249676	0.277141	0.24838	0.172953	0.247436	0.233275	0.211672
REACTOME_RETROGRADE_NEUROTROPHIN_SIGNALLING	0.274404	0.281289	0.264885	0.299792	0.3175	0.191518	0.240839	0.182006	0.212476	0.204837	0.221952	0.211082	0.210395	0.177029	0.212465	0.227766	0.171217	0.180078	0.176874	0.210403	0.249273	0.14275	0.18616	0.186848	0.180982
REACTOME_SIGNALING_BY_EGFR	0.222223	0.231833	0.206072	0.211531	0.207774	0.250409	0.215656	0.259675	0.253702	0.264292	0.235128	0.238728	0.250119	0.243712	0.262211	0.236148	0.254087	0.247724	0.256765	0.244327	0.23676	0.187919	0.258472	0.268208	0.245791
REACTOME_CHONDROITIN_SULFATE_DERMATAN_SULFATE_METABOLISM	0.0188644	0.0253844	0.0270265	0.0112318	0.02503	0.104825	0.121656	0.110831	0.0881174	0.104329	0.120652	0.0534566	0.0634955	0.078759	0.0806184	0.0674918	0.0479431	0.0479543	0.121163	0.0498892	0.0869315	0.0779726	0.113945	0.0948506	0.0824887
REACTOME_APC_CDC20_MEDIATED_DEGRADATION_OF_NEK2A	0.183558	0.182625	0.15042	0.148125	0.128298	0.160921	0.126658	0.169816	0.208694	0.253024	0.190846	0.158875	0.166551	0.219563	0.232212	0.159074	0.215732	0.212993	0.171929	0.212622	0.149394	0.0728222	0.161605	0.165537	0.153138
REACTOME_SRP_DEPENDENT_COTRANSLATIONAL_PROTEIN_TARGETING_TO_MEMBRANE	0.397581	0.362821	0.23713	0.273695	0.231289	0.306582	0.252552	0.329192	0.409315	0.408853	0.424085	0.318292	0.396418	0.399534	0.395929	0.270182	0.407295	0.405078	0.341471	0.402186	0.353114	0.0401584	0.292538	0.397142	0.335587
REACTOME_DARPP_32_EVENTS	0.221129	0.216974	0.215465	0.19304	0.184082	0.169201	0.176674	0.192381	0.223933	0.193562	0.191092	0.144893	0.208523	0.197953	0.186492	0.187946	0.179849	0.191068	0.192323	0.21136	0.18618	0.0994864	0.198701	0.200668	0.15394
REACTOME_GAB1_SIGNALOSOME	0.173029	0.199767	0.138516	0.143818	0.125119	0.220529	0.197337	0.174132	0.174432	0.180963	0.141235	0.158213	0.172681	0.188086	0.187218	0.218078	0.185402	0.183624	0.201432	0.167805	0.171286	0.197495	0.214213	0.203435	0.186009
REACTOME_SHC1_EVENTS_IN_EGFR_SIGNALING	0.0941318	0.119347	0.0577801	0.0489427	0.040485	0.123084	0.131821	0.106477	0.0635427	0.135155	0.0291776	0.108798	0.097664	0.0900208	0.111957	0.118877	0.116457	0.120545	0.135082	0.0701891	0.10173	0.16033	0.128977	0.112235	0.1215
REACTOME_APOBEC3G_MEDIATED_RESISTANCE_TO_HIV_1_INFECTION	0.183365	0.150366	0.144477	0.181968	0.11912	0.0954825	0.0441256	0.0822508	0.185226	0.156378	0.0376158	0.0524891	0.192654	0.137164	0.140991	0.117799	0.140566	0.226743	0.0968955	0.18407	0.159564	-0.0191982	0.106552	0.14066	0.106036
REACTOME_NUCLEAR_IMPORT_OF_REV_PROTEIN	0.282331	0.284415	0.252344	0.252763	0.296875	0.2383	0.18414	0.253805	0.246051	0.270391	0.269601	0.213467	0.270451	0.258084	0.249145	0.236647	0.27375	0.286014	0.250485	0.275626	0.245689	0.185859	0.249636	0.236967	0.215373
REACTOME_EXTENSION_OF_TELOMERES	0.14726	0.14276	0.112894	0.117119	0.147559	0.061293	0.0565269	0.070625	0.0974127	0.127547	0.087469	0.0139283	0.0789633	0.0784813	0.0934251	0.0453938	0.0954999	0.0880399	0.0815501	0.0987706	0.0772291	0.0775366	0.0564524	0.0601229	0.0595711
REACTOME_RIP_MEDIATED_NFKB_ACTIVATION_VIA_ZBP1	0.0524935	0.0281219	0.031965	0.0433231	0.067005	0.00929568	-0.0179599	0.0433487	0.112306	0.110271	0.0891075	0.0598406	0.103647	0.0858749	0.0983589	0.0221116	0.0798287	0.114596	0.0582122	0.121749	0.0520301	0.0209434	0.0871049	0.107619	0.0236576
REACTOME_SEROTONIN_NEUROTRANSMITTER_RELEASE_CYCLE	0.232477	0.236349	0.263707	0.330606	0.309239	0.179963	0.235029	0.13769	-0.0406274	-0.00334953	0.0578625	0.172124	-0.0118805	0.0393932	0.00332235	0.169938	0.00554419	0.00682281	0.0865095	-0.0971593	0.198986	0.203923	0.0832704	0.0089198	0.184458
REACTOME_NOREPINEPHRINE_NEUROTRANSMITTER_RELEASE_CYCLE	0.219348	0.222728	0.237396	0.305323	0.279421	0.167816	0.203208	0.126294	-0.0403535	-0.0308481	0.0461299	0.152318	0.0052029	0.0182092	0.00135919	0.123588	0.0164274	-0.0143161	0.071608	-0.110937	0.193665	0.163893	0.0581683	-0.00919828	0.145886
REACTOME_ACETYLCHOLINE_BINDING_AND_DOWNSTREAM_EVENTS	-0.18876	-0.182538	-0.164176	-0.186917	-0.175103	-0.172871	-0.223987	-0.282537	-0.329855	-0.320913	-0.266853	-0.257458	-0.334835	-0.337699	-0.360973	-0.238361	-0.315739	-0.315748	-0.339599	-0.30239	-0.226783	-0.17496	-0.345879	-0.352362	-0.209219
REACTOME_NEF_MEDIATED_CD8_DOWN_REGULATION	0.13953	0.160155	0.126521	0.149294	0.179431	0.0929063	0.146628	0.106871	0.213456	0.17528	0.157083	0.0715349	0.227267	0.144733	0.17698	0.173651	0.153632	0.197719	0.133638	0.240273	0.151143	0.040816	0.159884	0.166808	0.100201
REACTOME_EGFR_DOWNREGULATION	0.206749	0.214167	0.18381	0.203708	0.204187	0.231585	0.206869	0.222118	0.205227	0.222503	0.205459	0.222952	0.212107	0.202438	0.22152	0.230677	0.217145	0.210045	0.222195	0.19435	0.221362	0.209456	0.211695	0.226577	0.223722
REACTOME_STING_MEDIATED_INDUCTION_OF_HOST_IMMUNE_RESPONSES	0.166354	0.176734	0.121025	0.129915	0.148123	0.179955	0.121664	0.20424	0.207299	0.242932	0.227436	0.191405	0.23738	0.188252	0.225711	0.141369	0.244286	0.251307	0.202274	0.251624	0.188429	0.0961226	0.204101	0.205498	0.142662
REACTOME_CYTOSOLIC_SENSORS_OF_PATHOGEN_ASSOCIATED_DNA	0.140455	0.129687	0.103265	0.130833	0.145713	0.094088	0.0682668	0.135285	0.163279	0.180028	0.16215	0.141575	0.166587	0.157247	0.167362	0.0969183	0.170201	0.185794	0.147817	0.189926	0.125578	0.0479079	0.14456	0.170055	0.100207
REACTOME_SIGNALING_BY_CYTOSOLIC_FGFR1_FUSION_MUTANTS	0.30904	0.340067	0.295013	0.323037	0.323724	0.337678	0.321206	0.368455	0.373975	0.368657	0.378657	0.379129	0.393121	0.392078	0.394491	0.351245	0.382459	0.383637	0.374098	0.411593	0.356118	0.296183	0.404602	0.403081	0.373651
REACTOME_FGFR1_MUTANT_RECEPTOR_ACTIVATION	0.165162	0.188145	0.157307	0.167374	0.169199	0.180351	0.182948	0.203863	0.173669	0.210286	0.206401	0.192322	0.232726	0.213018	0.203742	0.189291	0.195401	0.22231	0.22313	0.199813	0.178578	0.17213	0.205322	0.217361	0.213916
REACTOME_FGFR2_MUTANT_RECEPTOR_ACTIVATION	0.0038743	-0.00186712	-0.0243002	-0.0389172	-0.0266498	-0.0612911	-0.0274253	-0.0453662	-0.0867326	-0.0173178	-0.0624206	-0.0180672	-0.00738359	-0.038148	-0.0543656	-0.0432269	-0.0223438	-0.0081541	-0.00479694	-0.0517733	-0.0464712	-0.019865	-0.0738751	-0.0536661	-0.0232409
REACTOME_ORGANELLE_BIOGENESIS_AND_MAINTENANCE	0.260211	0.253864	0.247609	0.259836	0.270098	0.163503	0.159845	0.193359	0.182973	0.205948	0.19162	0.179345	0.201332	0.193582	0.196936	0.149319	0.19821	0.198908	0.204595	0.194947	0.211763	0.158625	0.198685	0.184162	0.179067
REACTOME_SYNTHESIS_OF_PYROPHOSPHATES_IN_THE_CYTOSOL	0.116606	0.133603	0.109374	0.0800876	0.104469	0.057825	0.0117817	0.060765	0.154277	0.101453	0.121459	0.115539	0.10595	0.0632397	0.102724	0.0202542	0.089909	0.0790799	0.125788	0.112164	0.0992873	0.0422836	0.0983899	0.0705511	0.135486
REACTOME_SYNTHESIS_OF_IP2_IP_AND_INS_IN_THE_CYTOSOL	0.175694	0.177107	0.227528	0.204783	0.222822	0.129268	0.208339	0.186758	0.155583	0.158543	0.114001	0.136973	0.0843521	0.13348	0.148893	0.162697	0.162643	0.148582	0.136626	0.169066	0.128207	0.151105	0.173921	0.146034	0.196541
REACTOME_SYNTHESIS_OF_IP3_AND_IP4_IN_THE_CYTOSOL	0.176025	0.185814	0.163847	0.193708	0.21259	0.181241	0.149717	0.163004	0.180474	0.120643	0.14428	0.184975	0.185334	0.169365	0.154137	0.159533	0.147081	0.12308	0.164395	0.162556	0.15822	0.115454	0.149175	0.154286	0.148209
REACTOME_REGULATION_OF_BETA_CELL_DEVELOPMENT	-0.00461123	0.00649962	0.0156644	0.0365649	0.033147	0.027774	0.0299444	0.0161353	-0.0141104	-0.0440173	0.00245508	0.0062232	-0.0231191	-0.02141	-0.02509	-0.00977996	-0.028665	-0.0476414	-0.0314083	-0.0429597	0.00258967	-0.0218179	-0.042808	-0.00675763	0.0315417
REACTOME_DOWNSTREAM_SIGNAL_TRANSDUCTION	0.180664	0.194978	0.163935	0.139587	0.15833	0.246361	0.182435	0.26885	0.30882	0.291545	0.285043	0.244852	0.266347	0.282515	0.301138	0.211753	0.284652	0.295673	0.278303	0.30401	0.225783	0.103727	0.299911	0.288642	0.219908
REACTOME_SIGNALING_BY_PDGF	0.107198	0.117564	0.114813	0.116383	0.127274	0.28678	0.261942	0.263751	0.280633	0.28853	0.281995	0.249189	0.266006	0.258275	0.279641	0.214435	0.263945	0.267055	0.298555	0.267458	0.242033	0.193334	0.287796	0.27508	0.24138
REACTOME_ACTIVATION_OF_TRKA_RECEPTORS	0.0575069	0.0403715	0.0654831	-0.0127797	0.012684	0.109972	0.146711	-0.0430348	-0.20649	-0.119522	0.0169704	-0.00201711	-0.0306508	-0.154794	-0.125411	0.0489315	-0.0563613	-0.150445	-0.0433562	-0.175066	-0.00808811	0.0224947	-0.0201862	-0.113652	0.0807827
REACTOME_NGF_INDEPENDANT_TRKA_ACTIVATION	0.0575069	0.0403715	0.0654831	-0.0127797	0.012684	0.109972	0.146711	-0.0430348	-0.20649	-0.119522	0.0169704	-0.00201711	-0.0306508	-0.154794	-0.125411	0.0489315	-0.0563613	-0.150445	-0.0433562	-0.175066	-0.00808811	0.0224947	-0.0201862	-0.113652	0.0807827
REACTOME_SCF_SKP2_MEDIATED_DEGRADATION_OF_P27_P21	0.223147	0.190097	0.118452	0.122204	0.116023	0.113533	0.0458058	0.16646	0.189539	0.249362	0.221406	0.12572	0.220165	0.203816	0.232672	0.0580554	0.226836	0.243438	0.183015	0.217686	0.16834	-0.00214424	0.165033	0.176489	0.116241
REACTOME_SIGNALLING_TO_ERKS	0.176685	0.182745	0.166175	0.183815	0.18153	0.187248	0.173837	0.221566	0.240156	0.226961	0.184524	0.21754	0.218516	0.221071	0.227646	0.170276	0.222951	0.231679	0.197341	0.23775	0.187093	0.116631	0.235976	0.236676	0.20507
REACTOME_SIGNALLING_TO_P38_VIA_RIT_AND_RIN	0.156759	0.136215	0.225966	0.193618	0.16377	0.237889	0.306474	0.235237	0.0945283	0.116894	0.187626	0.299576	0.122426	0.147872	0.185266	0.219363	0.167498	0.171537	0.131845	0.169293	0.182288	0.291159	0.143826	0.101318	0.30187
REACTOME_DIGESTION_OF_DIETARY_CARBOHYDRATE	-0.217534	-0.219022	-0.159194	-0.267919	-0.250349	-0.0749961	-0.048884	-0.170733	-0.30483	-0.305809	-0.281392	-0.109361	-0.22406	-0.135398	-0.265453	-0.0247332	-0.260652	-0.221611	-0.287408	-0.257085	-0.120725	0.0161731	-0.270658	-0.248527	-0.0644207
REACTOME_CELLULAR_HEXOSE_TRANSPORT	-0.10173	-0.125913	-0.117008	-0.138049	-0.153249	-0.0428146	-0.0126135	-0.108185	-0.0772829	-0.125778	-0.0964004	-0.0478589	-0.120135	-0.115608	-0.123302	-0.054547	-0.139955	-0.128286	-0.102959	-0.123974	-0.101815	-0.0425828	-0.0853803	-0.107328	-0.0610169
REACTOME_METABOLISM_OF_PORPHYRINS	-0.0128593	-0.0112188	-0.00588759	-0.0346223	-0.0036551	0.0240938	0.0500065	0.0155874	0.0652993	0.045461	0.0911255	0.036919	0.0253411	0.0483559	0.0655009	0.0548498	0.0756414	0.0581841	-0.00228104	0.0758701	0.0212846	0.0495124	0.0126213	0.0351941	0.0245796
REACTOME_HEME_BIOSYNTHESIS	0.0170115	0.0231816	0.0511127	-0.0237134	0.031682	-0.0151149	0.0423503	0.0653048	0.0649939	0.0653494	0.0835735	0.0842967	0.0332006	0.109135	0.0854373	0.0108319	0.0664441	0.0542727	0.0118429	0.0826116	0.0503615	0.0417141	-0.00417388	0.055142	0.0531734
REACTOME_HEME_DEGRADATION	-0.0576038	-0.0678799	-0.0611334	-0.0605941	-0.0466448	0.0822283	0.0886357	-0.00417293	0.0792862	0.0120253	0.093472	0.0253484	0.0117258	-0.00494336	0.0595378	0.120946	0.0982705	0.0646041	-0.0172974	0.0568988	0.00486257	0.110078	0.0199	0.0257154	0.0194888
REACTOME_SIGNALING_BY_FGFR	0.0966574	0.10468	0.0803188	0.0691016	0.0771235	0.0774766	0.0805528	0.107579	0.0937139	0.118128	0.0976298	0.106419	0.128538	0.113422	0.108272	0.0796284	0.117187	0.117224	0.127804	0.108587	0.0835155	0.0439273	0.0969922	0.103361	0.0962425
REACTOME_FGFR3_LIGAND_BINDING_AND_ACTIVATION	-0.191293	-0.18146	-0.128956	-0.166386	-0.169774	-0.118534	-0.0749183	-0.162489	-0.236951	-0.113214	-0.160916	-0.111322	-0.111684	-0.135174	-0.17612	-0.0916969	-0.204693	-0.123835	-0.0935352	-0.23404	-0.136948	-0.0298092	-0.209351	-0.198966	-0.0725372
REACTOME_FGFR2_LIGAND_BINDING_AND_ACTIVATION	-0.21668	-0.201961	-0.165758	-0.206655	-0.231206	-0.127268	-0.0367407	-0.168739	-0.294547	-0.20626	-0.189373	-0.133886	-0.165655	-0.214972	-0.248067	-0.0927463	-0.247912	-0.19851	-0.156602	-0.283125	-0.165602	-0.0309555	-0.235426	-0.233943	-0.0960723
REACTOME_FGFR1_LIGAND_BINDING_AND_ACTIVATION	-0.176578	-0.170019	-0.161931	-0.162327	-0.180355	-0.0762704	-0.00964039	-0.099403	-0.238168	-0.139902	-0.131979	-0.127786	-0.132367	-0.151923	-0.178759	-0.0952093	-0.175127	-0.115023	-0.127027	-0.236818	-0.147346	0.00553356	-0.189519	-0.160276	-0.0777206
REACTOME_FGFR1B_LIGAND_BINDING_AND_ACTIVATION	-0.0306177	-0.024118	-0.0385327	-0.0505493	-0.0775052	0.0741826	0.138821	0.0694485	-0.14065	0.051188	-0.00581437	0.0457333	0.0963242	-0.0341645	-0.0196208	0.0500781	-0.0205743	0.0255897	0.120422	-0.127283	-0.0259674	0.0513807	-0.0273594	-0.0105349	0.07415
REACTOME_FGFR3B_LIGAND_BINDING_AND_ACTIVATION	-0.141833	-0.171862	-0.0896498	-0.158581	-0.136071	-0.127211	-0.111496	-0.156342	-0.207565	-0.112349	-0.157312	-0.128757	-0.129785	-0.170142	-0.223462	-0.188766	-0.196691	-0.116258	-0.130037	-0.274836	-0.179316	-0.0631706	-0.262322	-0.206485	-0.0890631
REACTOME_FGFR1C_LIGAND_BINDING_AND_ACTIVATION	-0.124391	-0.118611	-0.1209	-0.105693	-0.12014	-0.0609034	-0.0236439	-0.095082	-0.196989	-0.0749863	-0.101403	-0.107638	-0.0751015	-0.10801	-0.153453	-0.0938168	-0.157975	-0.0729024	-0.0679512	-0.233131	-0.12611	0.00565545	-0.164998	-0.136005	-0.063216
REACTOME_FGFR2C_LIGAND_BINDING_AND_ACTIVATION	-0.176941	-0.173911	-0.132861	-0.169333	-0.18476	-0.11135	-0.0561053	-0.145344	-0.26034	-0.148162	-0.165304	-0.129825	-0.099033	-0.159345	-0.209823	-0.0998599	-0.220648	-0.155701	-0.101067	-0.255204	-0.130137	-0.0353039	-0.201855	-0.209342	-0.0657862
REACTOME_FGFR2B_LIGAND_BINDING_AND_ACTIVATION	-0.118943	-0.0985903	-0.0749092	-0.156972	-0.179706	0.0156886	0.136254	-0.0267288	-0.269106	-0.117343	-0.0820265	-0.00605227	0.0193567	-0.154558	-0.145497	0.0874698	-0.13626	-0.0951152	0.0328124	-0.182058	-0.0533117	0.0708236	-0.0983474	-0.124871	0.0454802
REACTOME_GAP_JUNCTION_ASSEMBLY	-0.208177	-0.191443	-0.187858	-0.213039	-0.237602	-0.115784	-0.15742	-0.147143	-0.155227	-0.10655	-0.155608	-0.166851	-0.153485	-0.167978	-0.123111	-0.149481	-0.121287	-0.155961	-0.14737	-0.186167	-0.153408	-0.180536	-0.159158	-0.153655	-0.120804
REACTOME_TRANSPORT_OF_CONNEXONS_TO_THE_PLASMA_MEMBRANE	-0.0671329	-0.0445508	-0.0824483	-0.1017	-0.161996	-0.0273039	-0.0796392	-0.076797	-0.055819	0.0144028	-0.0228045	-0.0883331	-0.000551746	-0.0395206	-0.0244576	-0.1002	-0.0584342	-0.0288481	-0.00429447	-0.0800397	-0.0396822	-0.180285	-0.0305534	-0.0209499	0.00665472
REACTOME_GAP_JUNCTION_DEGRADATION	0.298814	0.299847	0.278441	0.347465	0.310755	0.321729	0.33437	0.351489	0.323952	0.360052	0.384772	0.366751	0.362492	0.348458	0.372776	0.272233	0.343503	0.346223	0.3545	0.336029	0.357915	0.218883	0.350427	0.363895	0.303467
REACTOME_PRE_NOTCH_PROCESSING_IN_THE_ENDOPLASMIC_RETICULUM	0.0534424	0.0456672	-0.0413539	-0.0803652	0.00209564	0.217679	0.131647	0.318007	0.274339	0.26591	0.184466	0.223747	0.142532	0.212444	0.238474	0.0606852	0.200546	0.155078	0.178725	0.180484	0.0455683	0.031178	0.182697	0.279045	0.109962
REACTOME_PRE_NOTCH_PROCESSING_IN_GOLGI	0.0995401	0.0905096	0.0708622	0.0292832	0.0665186	0.157613	0.11137	0.215713	0.20518	0.217538	0.154635	0.186887	0.18339	0.204779	0.22599	0.131334	0.170576	0.172871	0.170536	0.211049	0.133628	0.0888972	0.201658	0.23966	0.123237
REACTOME_PRE_NOTCH_EXPRESSION_AND_PROCESSING	0.16375	0.169919	0.154754	0.145144	0.164136	0.22507	0.188547	0.243238	0.244918	0.25616	0.245569	0.224347	0.238362	0.254854	0.257628	0.202624	0.227421	0.237929	0.23979	0.255739	0.199969	0.169022	0.260362	0.274982	0.194845
REACTOME_CHOLESTEROL_BIOSYNTHESIS	0.100507	0.0896	0.0851293	0.0265764	0.0148788	0.00754629	-0.0439341	0.0344862	-0.0165176	0.111566	0.107052	-0.000328549	0.137844	0.0713886	0.0753721	0.0139891	0.0907946	0.134038	0.0654282	0.0460385	0.0425475	-0.0312238	0.0825631	0.0201757	0.0512843
REACTOME_SNRNP_ASSEMBLY	0.213284	0.203146	0.174894	0.163479	0.201245	0.128077	0.072134	0.147942	0.147361	0.185828	0.1608	0.11673	0.170839	0.166056	0.163307	0.120198	0.182476	0.185827	0.165105	0.178824	0.133899	0.0873357	0.136871	0.133212	0.114249
REACTOME_SYNTHESIS_OF_BILE_ACIDS_AND_BILE_SALTS	0.0637592	0.0525835	0.0852569	0.0875596	0.0850147	0.123645	0.197943	0.124112	0.0751207	0.0746388	0.0935373	0.164127	0.0868918	0.0889318	0.0741967	0.170234	0.0520843	0.0663092	0.0992314	0.0524112	0.0988196	0.165863	0.105141	0.102356	0.140102
REACTOME_DIGESTION_OF_DIETARY_LIPID	-0.309177	-0.398303	-0.29954	-0.308758	-0.312704	-0.139442	-0.107923	-0.260871	-0.380321	-0.380961	-0.33959	-0.197089	-0.365293	-0.348863	-0.355267	-0.125142	-0.318932	-0.359476	-0.375581	-0.385243	-0.215952	-0.0446297	-0.335737	-0.322374	-0.224714
REACTOME_ANDROGEN_BIOSYNTHESIS	-0.22764	-0.203013	-0.144582	-0.21293	-0.192955	-0.0825604	-0.0465007	-0.121641	-0.207744	-0.193184	-0.193858	-0.176603	-0.200432	-0.22257	-0.169877	-0.0905733	-0.149158	-0.181478	-0.16349	-0.163176	-0.118687	-0.0761888	-0.153779	-0.184154	-0.129082
REACTOME_ESTROGEN_BIOSYNTHESIS	-0.0751067	-0.129288	-0.00806335	0.0281164	-0.111581	0.0760024	0.368399	0.0826123	-0.286607	-0.292162	-0.119674	0.0905364	-0.282518	-0.230919	-0.229152	0.227921	-0.0849961	-0.0959615	-0.20172	-0.179955	-0.0196923	0.260926	0.0924604	-0.0762413	0.180449
REACTOME_SYNTHESIS_OF_BILE_ACIDS_AND_BILE_SALTS_VIA_7ALPHA_HYDROXYCHOLESTEROL	0.030254	0.000480305	0.0400554	0.00913914	-0.00408529	0.085631	0.173051	0.0867869	0.0404133	0.0285807	0.0514367	0.119225	0.0311078	0.0725404	0.0320972	0.140385	0.00264384	0.0383093	0.0480849	0.0256562	0.0571974	0.149197	0.0666125	0.0529522	0.104855
REACTOME_P75NTR_SIGNALS_VIA_NF_KB	0.255408	0.229084	0.155474	0.184732	0.202953	0.202855	0.149654	0.247919	0.276729	0.28441	0.289639	0.216031	0.302335	0.278458	0.285551	0.161916	0.278766	0.284275	0.236439	0.294484	0.210704	0.0604047	0.260997	0.299366	0.181934
REACTOME_NRAGE_SIGNALS_DEATH_THROUGH_JNK	0.183096	0.186683	0.203541	0.234703	0.24613	0.248886	0.24896	0.265748	0.239472	0.227372	0.209688	0.242013	0.24145	0.232933	0.237996	0.241701	0.232309	0.220415	0.224275	0.242045	0.221182	0.218515	0.243492	0.267424	0.246742
REACTOME_P75NTR_NEGATIVELY_REGULATES_CELL_CYCLE_VIA_SC1	0.255159	0.264773	0.191505	0.235471	0.21758	0.0279668	-0.024035	0.126719	0.103498	0.142913	0.182844	0.154957	0.225504	0.188889	0.171152	0.0825905	0.168399	0.179833	0.164494	0.17416	0.154338	0.127622	0.109091	0.136828	0.138325
REACTOME_REGULATED_PROTEOLYSIS_OF_P75NTR	0.187429	0.153897	0.126088	0.0737999	0.111967	0.0610496	0.045546	0.134762	0.167031	0.151935	0.16334	0.0325278	0.224659	0.111425	0.128549	0.0448704	0.152232	0.16351	0.159097	0.183514	0.0650236	0.0387141	0.169253	0.154739	0.113184
REACTOME_P75NTR_REGULATES_AXONOGENESIS	0.129033	0.113505	0.033395	0.107715	0.056558	0.0752565	0.0546609	0.0450936	0.0684113	0.0371593	0.0623053	0.0759679	0.108718	0.0258305	0.0275132	0.0459963	0.0206976	0.0203462	0.0676422	0.04491	0.0297294	0.0030838	0.0317025	0.0263913	0.0926495
REACTOME_P75_NTR_RECEPTOR_MEDIATED_SIGNALLING	0.190119	0.187696	0.178104	0.192377	0.208436	0.209615	0.194282	0.238353	0.236475	0.230872	0.218298	0.210652	0.240548	0.227528	0.235174	0.196049	0.231649	0.225168	0.212088	0.244113	0.19844	0.158357	0.230398	0.251264	0.203823
REACTOME_SYNTHESIS_OF_BILE_ACIDS_AND_BILE_SALTS_VIA_24_HYDROXYCHOLESTEROL	-0.0532317	-0.0779761	-0.0670486	-0.000171303	-0.057332	0.0231951	0.0946724	0.00290652	-0.0517242	-0.0625112	-0.00290251	0.025304	-0.0421491	-0.0384753	-0.0506816	0.0440795	-0.13965	-0.0486603	-0.0453207	-0.0792565	-0.0419561	0.049318	-0.0527065	-0.0289998	0.0226936
REACTOME_SYNTHESIS_OF_BILE_ACIDS_AND_BILE_SALTS_VIA_27_HYDROXYCHOLESTEROL	0.0075591	-0.0220353	0.0262538	-0.00983527	-0.0199386	0.0959517	0.198018	0.115338	0.0519778	0.044701	0.0855492	0.147958	0.0470283	0.128057	0.0568892	0.172854	0.0103282	0.0581244	0.0614161	0.0587118	0.0624618	0.135857	0.111553	0.0848667	0.134862
REACTOME_MINERALOCORTICOID_BIOSYNTHESIS	-0.475763	-0.452123	-0.415463	-0.424402	-0.474405	-0.301796	-0.310942	-0.406402	-0.427163	-0.473965	-0.430667	-0.360817	-0.474694	-0.448198	-0.473927	-0.48307	-0.477335	-0.475474	-0.426746	-0.446801	-0.405541	-0.382007	-0.403667	-0.435051	-0.444495
REACTOME_GLUCOCORTICOID_BIOSYNTHESIS	-0.417572	-0.43023	-0.371299	-0.371968	-0.417506	-0.286381	-0.248894	-0.376124	-0.372462	-0.419299	-0.379179	-0.335643	-0.391783	-0.385129	-0.375365	-0.371959	-0.347043	-0.441902	-0.395996	-0.411877	-0.401821	-0.327173	-0.375599	-0.416254	-0.360691
REACTOME_BILE_ACID_AND_BILE_SALT_METABOLISM	0.00576972	-0.00314369	0.0315892	0.0241543	0.0205304	0.101382	0.184569	0.0682181	0.0198883	0.0145452	0.0348661	0.102443	0.0346101	0.0423135	0.0227914	0.144807	0.0173002	0.0126209	0.0503063	-0.00130694	0.0577316	0.158899	0.0593319	0.0391925	0.107133
REACTOME_SIGNALING_BY_VEGF	0.200901	0.201502	0.19479	0.201155	0.199668	0.245764	0.212711	0.264043	0.280231	0.269874	0.245223	0.239293	0.271286	0.26588	0.280421	0.216867	0.26462	0.266187	0.259903	0.27274	0.234873	0.160463	0.277547	0.281728	0.239947
REACTOME_VEGF_LIGAND_RECEPTOR_INTERACTIONS	0.194921	0.165589	0.168587	0.116476	0.148857	0.190848	0.0781771	0.248952	0.182281	0.239061	0.258792	0.162003	0.225004	0.221601	0.220981	0.057471	0.216804	0.156832	0.248321	0.0951522	0.146332	0.113385	0.234405	0.228628	0.17292
REACTOME_DEGRADATION_OF_BETA_CATENIN_BY_THE_DESTRUCTION_COMPLEX	0.244642	0.223998	0.180318	0.164699	0.169453	0.162815	0.126467	0.22517	0.245973	0.259915	0.239964	0.199795	0.245403	0.246932	0.261607	0.140312	0.256848	0.252568	0.221193	0.253398	0.20533	0.0863991	0.209916	0.218651	0.171015
REACTOME_RHO_GTPASE_EFFECTORS	0.174272	0.167355	0.158944	0.180535	0.166432	0.193178	0.18549	0.188281	0.212686	0.237033	0.195371	0.187358	0.201843	0.21952	0.227042	0.17087	0.212879	0.213789	0.201407	0.216519	0.199948	0.150077	0.20661	0.209765	0.193735
REACTOME_SIGNALING_BY_WNT	0.1759	0.16917	0.158933	0.145763	0.142386	0.1387	0.132986	0.164916	0.158442	0.173979	0.167727	0.147679	0.17994	0.169408	0.173433	0.136852	0.165918	0.159311	0.179225	0.166346	0.16869	0.103937	0.160681	0.16367	0.148731
REACTOME_METABOLISM_OF_STEROID_HORMONES	-0.163494	-0.170876	-0.1282	-0.185832	-0.165983	-0.0988368	-0.0450658	-0.0908976	-0.13779	-0.147486	-0.117414	-0.127876	-0.14406	-0.148902	-0.120992	-0.0861778	-0.0998722	-0.12403	-0.131247	-0.136238	-0.135678	-0.0927115	-0.112798	-0.126439	-0.0906358
REACTOME_PREGNENOLONE_BIOSYNTHESIS	-0.0240202	-0.0476464	-0.0329562	-0.131563	-0.0478483	-0.0290569	-0.0473264	0.0218947	0.0439085	0.0268536	0.053863	-0.0197102	0.0301736	0.0194298	0.0386853	-0.0408008	0.0452643	0.0432401	0.013379	0.0223376	-0.0502749	-0.0917506	0.00405042	0.039088	-0.0263698
REACTOME_BETA_CATENIN_PHOSPHORYLATION_CASCADE	0.246837	0.240485	0.221588	0.176464	0.20979	0.192699	0.168619	0.218913	0.26111	0.23863	0.201897	0.203642	0.233762	0.250693	0.251615	0.162284	0.226039	0.209577	0.21115	0.252081	0.201983	0.112143	0.225853	0.226185	0.174527
REACTOME_GRB2_EVENTS_IN_ERBB2_SIGNALING	0.189673	0.233355	0.21739	0.227759	0.206809	0.249887	0.25847	0.201427	0.110842	0.188458	0.12043	0.253737	0.205501	0.135107	0.17064	0.244437	0.150122	0.139143	0.227819	0.12161	0.22989	0.264107	0.213628	0.212478	0.23318
REACTOME_PI3K_EVENTS_IN_ERBB2_SIGNALING	0.207767	0.249031	0.225005	0.247654	0.226514	0.280321	0.284887	0.21801	0.122756	0.190194	0.184552	0.269432	0.214858	0.153496	0.179152	0.277153	0.160579	0.147398	0.248658	0.135504	0.245468	0.2976	0.229002	0.232991	0.260525
REACTOME_COBALAMIN_CBL_VITAMIN_B12_TRANSPORT_AND_METABOLISM	0.0105914	0.0207743	0.00726115	0.00481346	0.0317111	-0.0323416	-0.0212227	0.0470579	0.003027	-0.0384203	0.0400235	-0.00406875	0.0324115	-0.0279212	0.0113152	0.0331424	0.00571326	0.000810712	0.000252583	0.0238485	-0.0385402	0.0497959	-0.0031244	-0.0186348	-0.00448177
REACTOME_METABOLISM_OF_FOLATE_AND_PTERINES	0.031901	0.0787339	0.0339867	0.0212187	0.0207916	0.107684	0.130541	0.0701343	0.155909	0.151166	0.0975992	0.0557453	0.18406	0.102181	0.121174	0.0741145	0.115926	0.175062	0.135065	0.181812	0.0996025	0.0428113	0.151122	0.183281	0.0989209
REACTOME_BIOTIN_TRANSPORT_AND_METABOLISM	0.189109	0.181494	0.196257	0.175996	0.241942	0.188166	0.210498	0.166949	0.15162	0.158468	0.137669	0.163907	0.139779	0.142976	0.171255	0.179446	0.149157	0.142305	0.181945	0.155119	0.122684	0.149488	0.200511	0.173912	0.149171
REACTOME_COENZYME_A_BIOSYNTHESIS	0.175792	0.173304	0.0871969	0.146248	0.105527	0.0444561	-0.00338831	0.138882	0.075426	0.135945	0.156704	0.0452955	0.0911041	0.0685575	0.135742	0.0148937	0.131543	0.114503	0.101761	0.121154	0.0513625	0.00721001	0.0795338	0.0681139	0.0882639
REACTOME_VITAMIN_D_CALCIFEROL_METABOLISM	0.0850237	0.0760661	0.0818135	0.0476573	0.0622408	0.104884	0.0819054	0.0622083	0.0170637	0.0203903	0.0676365	0.084365	0.0885369	0.0241072	0.0680749	0.133644	0.0477946	0.0353405	0.046576	0.0253784	0.0639837	0.104998	0.0584664	0.0526418	0.125526
REACTOME_NICOTINATE_METABOLISM	0.0255805	0.0232947	0.0461842	0.0265661	0.0554378	0.102661	0.135584	0.0954267	0.143389	0.128962	0.180038	0.0831678	0.114279	0.139976	0.121744	0.102646	0.079243	0.153557	0.125026	0.124007	0.128971	0.0658409	0.150184	0.125339	0.122051
REACTOME_VITAMIN_B1_THIAMIN_METABOLISM	0.0112288	0.0727634	0.0316871	0.0486665	0.0243578	0.0868747	0.0888784	0.0550762	0.0622531	0.0200721	0.0226644	0.166904	0.0382504	0.0989613	0.0622227	0.0628718	0.0165772	0.0618792	0.0687152	0.156965	0.0678394	0.220328	0.143958	0.118907	0.0755048
REACTOME_VITAMIN_C_ASCORBATE_METABOLISM	0.197889	0.206821	0.136645	0.0572936	0.0951256	0.217711	0.102757	0.141269	0.202855	0.175567	0.18475	0.15673	0.155992	0.121391	0.151565	0.105976	0.0734781	0.169327	0.157925	0.178849	0.168704	0.00333812	0.222924	0.171407	0.104727
REACTOME_VITAMIN_B2_RIBOFLAVIN_METABOLISM	-0.0425526	0.0153016	-0.0245842	-0.168262	-0.0672812	-0.0412334	-0.0356687	-0.0560782	-0.00539269	0.0150844	0.0912108	-0.0480425	-0.0763052	-0.0777959	0.00429816	-0.0728096	-0.0157494	-0.0200854	-0.0262697	-0.0229706	0.00767352	0.0225418	-0.0412324	-0.0253687	-0.108457
REACTOME_METABOLISM_OF_WATER_SOLUBLE_VITAMINS_AND_COFACTORS	0.0689298	0.0790376	0.0641263	0.0510196	0.068963	0.0901011	0.0971997	0.0890596	0.118074	0.100416	0.121708	0.0778837	0.104189	0.0815369	0.10593	0.0823399	0.0833237	0.114118	0.102822	0.118017	0.0866707	0.0816856	0.117305	0.105353	0.0826668
REACTOME_METABOLISM_OF_VITAMINS_AND_COFACTORS	0.0553397	0.0600715	0.0554323	0.035046	0.0508309	0.0828499	0.0913398	0.0760635	0.078768	0.0771047	0.0935282	0.065824	0.0759581	0.0518985	0.0716196	0.0594725	0.0589149	0.078244	0.0778427	0.0785381	0.0710669	0.0686671	0.0910135	0.0800468	0.0656652
REACTOME_A_TETRASACCHARIDE_LINKER_SEQUENCE_IS_REQUIRED_FOR_GAG_SYNTHESIS	0.0336863	0.0294147	0.0337577	0.0145484	0.0293204	0.123466	0.145656	0.135051	0.0799629	0.102528	0.145587	0.0426354	0.0333273	0.0509157	0.0597831	0.0553429	0.0130476	0.0167308	0.110903	0.012239	0.097092	0.0601631	0.0939177	0.0955306	0.0856496
REACTOME_NICOTINAMIDE_SALVAGING	0.00392623	-0.00884243	0.00232233	-0.0381822	-0.00122504	0.0986228	0.147171	0.121182	0.175917	0.160794	0.228197	0.108198	0.158791	0.172828	0.158755	0.0977114	0.122991	0.178278	0.160788	0.168493	0.118861	0.0750787	0.188579	0.170986	0.140079
REACTOME_SIGNALING_BY_NOTCH1	0.230823	0.237103	0.219245	0.224368	0.234426	0.207288	0.182959	0.246079	0.249964	0.232705	0.228242	0.232009	0.233942	0.235431	0.240685	0.200686	0.235963	0.217566	0.226125	0.233628	0.212053	0.167513	0.224503	0.224763	0.212092
REACTOME_SIGNALING_BY_NOTCH2	0.220038	0.225083	0.185976	0.174019	0.192106	0.187024	0.1647	0.217495	0.25871	0.217416	0.225828	0.202675	0.233675	0.2125	0.212233	0.17376	0.213908	0.208223	0.203747	0.217105	0.187855	0.096822	0.201774	0.204125	0.198281
REACTOME_PI3K_AKT_ACTIVATION	0.252791	0.24786	0.211471	0.177443	0.149726	0.297272	0.24688	0.197674	0.299971	0.297876	0.27396	0.280378	0.325009	0.298948	0.306784	0.314615	0.237272	0.312875	0.318349	0.327426	0.297264	0.17579	0.3169	0.295451	0.303044
REACTOME_AKT_PHOSPHORYLATES_TARGETS_IN_THE_CYTOSOL	0.205119	0.205777	0.168993	0.194757	0.223608	0.0445638	0.0212136	0.177727	0.192244	0.195205	0.175218	0.139394	0.196729	0.209468	0.201912	0.0615791	0.184858	0.187973	0.166902	0.189311	0.136252	0.0109814	0.184229	0.204433	0.119915
REACTOME_AKT_PHOSPHORYLATES_TARGETS_IN_THE_NUCLEUS	0.232832	0.219019	0.165685	0.258717	0.24964	0.0372316	0.0476969	0.178934	0.154428	0.222502	0.183873	0.188751	0.189521	0.184375	0.209087	0.0961817	0.153443	0.204335	0.172661	0.204514	0.14265	-0.0503481	0.182647	0.210558	0.116894
REACTOME_NUCLEAR_EVENTS_KINASE_AND_TRANSCRIPTION_FACTOR_ACTIVATION	0.11957	0.115247	0.0619958	0.112311	0.10732	0.0688837	0.016486	0.0787577	0.125281	0.122525	0.112872	0.0713385	0.1287	0.124667	0.135319	0.0575499	0.102097	0.117939	0.107064	0.132981	0.0717274	-0.00239908	0.131302	0.133889	0.0520938
REACTOME_ERK_MAPK_TARGETS	0.147261	0.157441	0.134692	0.119258	0.11864	0.143829	0.0926293	0.16649	0.216088	0.178319	0.140598	0.159026	0.200299	0.183483	0.183214	0.131866	0.176383	0.173117	0.152502	0.206552	0.136416	0.0590605	0.1753	0.190429	0.0999243
REACTOME_IMMUNOREGULATORY_INTERACTIONS_BETWEEN_A_LYMPHOID_AND_A_NON_LYMPHOID_CELL	-0.19814	-0.193639	-0.242142	-0.213479	-0.243679	-0.0188234	-0.064347	-0.0969789	0.0384262	-0.0466536	-0.0146335	-0.0397009	0.0425824	0.0315728	-0.0103996	0.0119322	-0.00735921	0.0475596	-0.0800473	0.0669819	-0.0628095	-0.048159	-0.0011132	0.0284261	-0.0435835
REACTOME_VITAMIN_B5_PANTOTHENATE_METABOLISM	0.055601	0.0616016	0.0353248	0.0578259	0.0533966	0.0832499	0.0527321	0.0582036	0.102912	0.1062	0.112396	0.0403223	0.0519187	0.0422773	0.118141	0.053476	0.111143	0.0801749	0.0660591	0.110827	0.0600381	0.091123	0.0428085	0.0614464	0.0539156
REACTOME_NEGATIVE_REGULATION_OF_THE_PI3K_AKT_NETWORK	0.0611499	0.0664824	0.0678364	0.0446243	0.0454331	0.142365	0.130576	0.107044	0.10455	0.107529	0.109201	0.110642	0.122768	0.122257	0.117226	0.139554	0.107503	0.116248	0.117239	0.102204	0.0955481	0.132799	0.122431	0.125712	0.125809
REACTOME_CREB_PHOSPHORYLATION	0.235666	0.278259	0.251687	0.204186	0.242631	0.251749	0.297399	0.29727	0.315057	0.272831	0.277719	0.303819	0.315803	0.308282	0.319956	0.302359	0.295342	0.334521	0.271914	0.351385	0.287571	0.284208	0.319576	0.309554	0.290274
REACTOME_ER_TO_GOLGI_ANTEROGRADE_TRANSPORT	0.22297	0.211764	0.176614	0.166997	0.166754	0.161366	0.13769	0.175164	0.180875	0.215615	0.185429	0.143975	0.204517	0.195835	0.203557	0.130732	0.183695	0.197947	0.217695	0.195505	0.200968	0.112168	0.196132	0.187394	0.154793
REACTOME_MEMBRANE_TRAFFICKING	0.207049	0.203455	0.186405	0.196224	0.19753	0.169046	0.157497	0.188407	0.193549	0.211198	0.199401	0.173109	0.208483	0.204042	0.209333	0.16313	0.199739	0.204227	0.20391	0.210139	0.200522	0.138165	0.207376	0.198014	0.175437
REACTOME_TRANS_GOLGI_NETWORK_VESICLE_BUDDING	0.269151	0.272826	0.244375	0.252822	0.260004	0.245591	0.234898	0.263585	0.276982	0.281397	0.282807	0.242869	0.286391	0.281431	0.283356	0.228018	0.275765	0.290991	0.263691	0.307206	0.258728	0.177923	0.287369	0.291566	0.243166
REACTOME_CARNITINE_METABOLISM	0.0694225	0.0565677	0.074864	0.0596874	0.128778	0.0324816	0.0734764	0.0715075	0.0903554	0.0526239	0.0606567	0.0785128	0.048449	0.0692918	0.0477455	0.0938214	0.0354473	0.0842742	0.0720543	0.077194	0.0475912	0.0677259	0.115076	0.092522	0.0511507
REACTOME_SIGNALING_BY_BMP	0.17146	0.173514	0.167242	0.119225	0.103642	0.176593	0.192188	0.231001	0.154892	0.181747	0.164624	0.231062	0.191815	0.186013	0.190184	0.17403	0.182198	0.143971	0.234032	0.171902	0.144961	0.180799	0.216212	0.20419	0.183777
REACTOME_SIGNALING_BY_ALK	0.139617	0.165813	0.121371	0.156675	0.148296	0.182025	0.145014	0.173089	0.191936	0.208859	0.184004	0.149421	0.244115	0.222042	0.192839	0.204688	0.186751	0.199943	0.22133	0.219547	0.194329	0.16641	0.229217	0.222886	0.198703
REACTOME_TCF_DEPENDENT_SIGNALING_IN_RESPONSE_TO_WNT	0.176579	0.166246	0.144724	0.135836	0.131483	0.136073	0.11645	0.169067	0.155379	0.181578	0.174015	0.145452	0.185489	0.169363	0.178516	0.122805	0.174198	0.163829	0.181866	0.162054	0.150311	0.088037	0.158061	0.159439	0.142319
REACTOME_WNT_MEDIATED_ACTIVATION_OF_DVL	0.18138	0.199233	0.153006	0.186639	0.217302	0.114162	0.102642	0.151747	0.114422	0.161842	0.0914409	0.108511	0.203989	0.174149	0.134448	0.109157	0.151591	0.146276	0.151488	0.129704	0.139031	0.0817954	0.126165	0.156474	0.108005
REACTOME_FORMATION_OF_THE_BETA_CATENIN_TCF_TRANSACTIVATING_COMPLEX	0.148582	0.164396	0.176716	0.185638	0.181334	0.170826	0.180292	0.232317	0.21417	0.207258	0.197533	0.220525	0.196369	0.21295	0.217229	0.214284	0.223719	0.176974	0.21658	0.2109	0.168596	0.171105	0.202838	0.219674	0.190155
REACTOME_G_PROTEIN_ACTIVATION	0.0718359	0.0642936	0.110329	0.0943075	0.0532191	0.129753	0.131031	0.109307	0.0675714	0.0426215	0.0528994	0.100945	0.0288923	0.0601227	0.0839622	0.128669	0.0682589	0.0495158	0.0545043	0.0565054	0.134309	0.101111	0.0602585	0.0269474	0.111805
REACTOME_METABOLISM_OF_NITRIC_OXIDE_NOS3_ACTIVATION_AND_REGULATION	0.237791	0.231374	0.195829	0.181488	0.181815	0.222248	0.177464	0.285632	0.24867	0.264223	0.278452	0.229344	0.231601	0.230173	0.288182	0.155013	0.299617	0.25824	0.224424	0.250867	0.209518	0.178288	0.211168	0.24712	0.17707
REACTOME_ASSEMBLY_OF_COLLAGEN_FIBRILS_AND_OTHER_MULTIMERIC_STRUCTURES	-0.0103416	-0.032538	0.00632682	0.0315546	0.0469654	0.268884	0.260062	0.21259	0.185194	0.224819	0.238011	0.18108	0.173457	0.19045	0.212368	0.186368	0.175606	0.163366	0.250288	0.155625	0.199786	0.206376	0.225177	0.214087	0.212662
REACTOME_METABOLISM_OF_ANGIOTENSINOGEN_TO_ANGIOTENSINS	-0.165206	-0.183267	-0.181522	-0.191914	-0.180572	-0.0386854	-0.0288792	-0.0696105	-0.0349154	-0.095147	-0.0283424	-0.088775	-0.0815531	-0.0258045	-0.0230741	-0.0123084	-0.0143376	-0.074816	-0.148818	-0.0835402	-0.0926013	-0.0152083	-0.091352	-0.0754206	-0.049125
REACTOME_KERATAN_SULFATE_BIOSYNTHESIS	-0.0359861	-0.0365797	-0.0241281	-0.0811169	-0.0604909	0.00979493	0.00679568	0.0507924	0.126826	0.0523175	0.101035	0.0239187	0.085872	0.109206	0.071629	0.0216573	0.0279561	0.0504578	0.0866323	0.069101	-0.000900347	0.0219052	0.0846793	0.141464	0.0576755
REACTOME_KERATAN_SULFATE_DEGRADATION	-0.0294392	-0.0385672	-0.0791106	-0.0987998	-0.0776477	-0.0285594	-0.0124118	0.00464662	0.172099	0.0483247	0.129709	-0.00654747	0.139181	0.165729	0.0687867	-3.38845e-05	0.0307414	0.052353	0.140705	0.111016	-0.0253257	0.0151566	0.0946063	0.137888	0.112812
REACTOME_CHONDROITIN_SULFATE_BIOSYNTHESIS	-0.0642167	-0.0488624	-0.0341497	-0.0809786	-0.0621785	0.08322	0.1364	0.138604	0.118514	0.128466	0.117482	0.0614187	0.0658676	0.126583	0.142316	0.0463497	0.076752	0.0407168	0.148666	0.0730083	0.0583114	0.0774886	0.133974	0.105691	0.088893
REACTOME_DERMATAN_SULFATE_BIOSYNTHESIS	-0.138302	-0.0759252	-0.0851456	-0.0951423	-0.0455125	0.0809181	0.136789	0.144618	0.178839	0.195878	0.147557	-0.00940263	0.0516051	0.139903	0.173501	-0.0115801	0.0634015	0.0864988	0.150258	0.0886135	0.0417399	0.0299933	0.160316	0.134407	0.0910377
REACTOME_HS_GAG_BIOSYNTHESIS	0.121259	0.129861	0.188836	0.109233	0.0917998	0.269149	0.294858	0.223829	0.0780375	0.0984766	0.134205	0.20249	0.0941734	0.068823	0.083002	0.223158	0.0905017	0.0606761	0.150847	0.0706488	0.234148	0.239798	0.147015	0.120026	0.223173
REACTOME_TCR_SIGNALING	0.182474	0.156389	0.114534	0.109242	0.110003	0.167271	0.115021	0.184089	0.263692	0.237579	0.249396	0.190723	0.26444	0.261025	0.242094	0.184841	0.263433	0.293871	0.190583	0.292999	0.188126	0.0928024	0.22199	0.2454	0.179764
REACTOME_HS_GAG_DEGRADATION	0.0459261	0.0230224	0.0584227	0.00175133	0.00342227	0.151672	0.126836	0.122917	0.0699003	0.1032	0.141206	0.0847621	0.0856264	0.077581	0.0569161	0.0937668	0.046352	0.0561582	0.116933	0.0393488	0.1317	0.114813	0.114364	0.0830634	0.109236
REACTOME_CS_DS_DEGRADATION	-0.0830818	-0.0961819	-0.112257	-0.0706539	-0.0488186	0.027524	0.0574669	0.0734862	0.0999645	0.104629	0.101807	-0.0320594	0.0392063	0.0634566	0.0791397	-0.0327661	0.0320776	0.0690269	0.0902156	0.0537508	0.00569777	0.00663886	0.0822875	0.103589	0.034719
REACTOME_GENERATION_OF_SECOND_MESSENGER_MOLECULES	-0.00317772	-0.0316243	-0.0741382	-0.0241768	-0.0580257	0.118028	0.0676981	0.0802413	0.266835	0.128568	0.187465	0.134688	0.240304	0.238371	0.143188	0.217583	0.228494	0.282817	0.0749683	0.294051	0.0958651	0.0741643	0.16191	0.252099	0.133552
REACTOME_CALCINEURIN_ACTIVATES_NFAT	0.323708	0.301101	0.341118	0.26712	0.257785	0.355977	0.345904	0.390305	0.421601	0.397704	0.389147	0.3594	0.397127	0.416355	0.408981	0.410683	0.39137	0.3965	0.363516	0.43678	0.354122	0.275377	0.407719	0.430121	0.357797
REACTOME_ERKS_ARE_INACTIVATED	0.107456	0.0875581	0.048262	0.0266912	0.0233039	0.0521607	-0.0124726	0.0882239	0.132873	0.116369	0.0697291	0.0446606	0.131901	0.0944742	0.105245	-0.00279102	0.105049	0.0894901	0.0841462	0.127876	0.0205252	-0.110619	0.0849272	0.0953551	-0.0363885
REACTOME_CELL_SURFACE_INTERACTIONS_AT_THE_VASCULAR_WALL	-0.00232496	-0.00141039	-0.0302182	-0.047243	-0.0399852	0.112461	0.0776561	0.086464	0.133126	0.121154	0.124641	0.10302	0.138522	0.15007	0.129793	0.10461	0.119111	0.123536	0.10203	0.144432	0.087073	0.0649822	0.130415	0.135211	0.10239
REACTOME_SIGNALING_BY_HIPPO	0.293455	0.285333	0.265187	0.307932	0.288584	0.276179	0.28411	0.322939	0.29296	0.312197	0.297801	0.281998	0.284971	0.281874	0.322463	0.2219	0.31303	0.265428	0.342738	0.265093	0.322727	0.239071	0.303034	0.312495	0.276756
REACTOME_FCGAMMA_RECEPTOR_FCGR_DEPENDENT_PHAGOCYTOSIS	0.192487	0.189246	0.178109	0.189329	0.17999	0.295856	0.27158	0.27126	0.328414	0.303676	0.295174	0.285326	0.320403	0.314281	0.314563	0.287391	0.308986	0.317795	0.283639	0.339796	0.278618	0.220629	0.32313	0.332025	0.278149
REACTOME_FCGR_ACTIVATION	0.0208575	-0.00439342	-0.0488177	-0.0576054	-0.0977541	0.282388	0.190938	0.161904	0.338023	0.233379	0.248159	0.253648	0.31101	0.343448	0.300295	0.277189	0.305358	0.326613	0.192862	0.347053	0.233506	0.144488	0.30903	0.315962	0.240796
REACTOME_ROLE_OF_PHOSPHOLIPIDS_IN_PHAGOCYTOSIS	0.1055	0.103493	0.0953839	0.0768473	0.077503	0.262621	0.214811	0.199277	0.317246	0.245083	0.275789	0.2374	0.324499	0.287341	0.27195	0.281432	0.274942	0.313308	0.242923	0.338157	0.235798	0.16628	0.293964	0.325484	0.252349
REACTOME_YAP1_AND_WWTR1_TAZ_STIMULATED_GENE_EXPRESSION	0.0179843	0.0514188	0.0799737	0.0661163	0.0485919	0.136659	0.223654	0.183476	0.154129	0.16348	0.140608	0.131657	0.131806	0.163565	0.142495	0.153992	0.144806	0.128316	0.17307	0.117825	0.137112	0.165821	0.163733	0.167091	0.179291
REACTOME_ENOS_ACTIVATION	0.270859	0.271306	0.197606	0.178591	0.176328	0.214775	0.160844	0.280525	0.243838	0.288542	0.287258	0.210535	0.243293	0.21225	0.291495	0.150236	0.290033	0.267484	0.239021	0.263806	0.236091	0.156948	0.222554	0.239859	0.186223
REACTOME_NOSTRIN_MEDIATED_ENOS_TRAFFICKING	0.138891	0.138397	0.15171	0.130823	0.127478	0.226033	0.194518	0.36424	0.228593	0.231805	0.275193	0.290609	0.205327	0.226114	0.326568	0.152572	0.34447	0.225231	0.220721	0.195343	0.14801	0.197976	0.171898	0.21875	0.122292
REACTOME_MICRORNA_MIRNA_BIOGENESIS	0.200093	0.177462	0.121285	0.142514	0.166996	0.0226148	-0.0436742	0.0766618	0.0986777	0.144198	0.0484473	0.0808317	0.134448	0.127461	0.111576	-0.0203482	0.15303	0.154944	0.126648	0.138417	0.108539	-0.0165008	0.0737922	0.126628	0.0206965
REACTOME_COPII_MEDIATED_VESICLE_TRANSPORT	0.199483	0.199161	0.144225	0.127401	0.131964	0.144308	0.0992708	0.164564	0.184832	0.208182	0.173668	0.129146	0.211537	0.192431	0.200633	0.123536	0.186265	0.193974	0.218521	0.200597	0.195824	0.0963961	0.19696	0.183537	0.146685
REACTOME_REGULATION_OF_PYRUVATE_DEHYDROGENASE_PDH_COMPLEX	0.157653	0.140016	0.127046	0.058226	0.12571	0.0217696	0.0616494	0.107665	0.105937	0.126459	0.0751105	0.121859	0.0962165	0.138569	0.105119	0.102787	0.140527	0.155922	0.128219	0.163663	0.0945584	0.075882	0.13848	0.125303	0.0513974
REACTOME_ALPHA_LINOLENIC_OMEGA3_AND_LINOLEIC_OMEGA6_ACID_METABOLISM	0.178378	0.188588	0.158135	0.103835	0.095079	0.144298	0.112432	0.127879	0.138282	0.209415	0.134916	0.106217	0.233269	0.156165	0.173705	0.108407	0.141385	0.189993	0.190172	0.153243	0.16207	0.105869	0.218913	0.174039	0.133306
REACTOME_LINOLEIC_ACID_LA_METABOLISM	0.119468	0.122902	0.0925535	0.038558	0.00483482	0.0853601	0.0764089	0.0738119	0.0679039	0.18199	0.0778186	-0.0101774	0.200002	0.109055	0.111714	0.0480376	0.0472519	0.130245	0.157029	0.0857213	0.103666	0.0710645	0.201271	0.104716	0.110523
REACTOME_CELL_DEATH_SIGNALLING_VIA_NRAGE_NRIF_AND_NADE	0.208543	0.204375	0.202584	0.218909	0.232251	0.240356	0.232397	0.261695	0.252073	0.241731	0.23051	0.227189	0.257366	0.239096	0.245798	0.228374	0.245889	0.235852	0.230341	0.25531	0.220555	0.183043	0.243058	0.269118	0.236995
REACTOME_NADE_MODULATES_DEATH_SIGNALLING	0.314228	0.28439	0.176912	0.195949	0.224256	0.176693	0.0667204	0.21558	0.218685	0.257172	0.151995	0.170014	0.317381	0.192975	0.252918	0.199749	0.258353	0.18627	0.258312	0.19972	0.187185	0.0453662	0.175169	0.24218	0.158607
REACTOME_NRIF_SIGNALS_CELL_DEATH_FROM_THE_NUCLEUS	0.297852	0.270241	0.201358	0.199753	0.196171	0.191848	0.172795	0.222844	0.267297	0.252779	0.292075	0.158243	0.306439	0.241376	0.23521	0.147792	0.255217	0.257391	0.235227	0.274317	0.199204	0.0699122	0.222784	0.243971	0.220883
REACTOME_P75NTR_RECRUITS_SIGNALLING_COMPLEXES	0.277875	0.258657	0.165276	0.198866	0.219154	0.22431	0.183651	0.248499	0.292115	0.294153	0.306023	0.230283	0.315828	0.298786	0.298618	0.165962	0.291019	0.289354	0.248943	0.308917	0.231966	0.0422344	0.267215	0.303052	0.191752
REACTOME_NF_KB_IS_ACTIVATED_AND_SIGNALS_SURVIVAL	0.29607	0.265051	0.191203	0.248911	0.239369	0.225797	0.162459	0.270955	0.301186	0.294287	0.334351	0.232545	0.34609	0.285628	0.296311	0.187026	0.299298	0.300569	0.250731	0.313132	0.247387	0.0314097	0.269952	0.319086	0.216424
REACTOME_METABOLISM_OF_AMINE_DERIVED_HORMONES	-0.264306	-0.279741	-0.241965	-0.286382	-0.290158	-0.174661	-0.167474	-0.256555	-0.278611	-0.304001	-0.251816	-0.19737	-0.289842	-0.267722	-0.292532	-0.196219	-0.293345	-0.26822	-0.283321	-0.269718	-0.24586	-0.111654	-0.283364	-0.287428	-0.175877
REACTOME_SEROTONIN_AND_MELATONIN_BIOSYNTHESIS	-0.247201	-0.233727	-0.258784	-0.312828	-0.24696	-0.0822462	0.0144121	-0.222559	-0.358658	-0.349742	-0.338511	-0.15241	-0.298163	-0.281058	-0.393532	-0.113609	-0.267546	-0.297881	-0.312232	-0.282015	-0.144734	0.0169491	-0.343497	-0.378273	-0.0999852
REACTOME_PEPTIDE_HORMONE_BIOSYNTHESIS	-0.295633	-0.341938	-0.311149	-0.319382	-0.344879	-0.281836	-0.310034	-0.305466	-0.328196	-0.385825	-0.375896	-0.339971	-0.384116	-0.381217	-0.342182	-0.232087	-0.321522	-0.40694	-0.364797	-0.3803	-0.280861	-0.105862	-0.370896	-0.303597	-0.254424
REACTOME_THYROXINE_BIOSYNTHESIS	-0.224197	-0.26822	-0.202798	-0.224931	-0.270366	-0.155544	-0.204973	-0.232144	-0.218112	-0.250753	-0.209363	-0.146703	-0.249148	-0.224455	-0.237668	-0.200674	-0.286277	-0.218901	-0.223946	-0.222257	-0.240087	-0.119223	-0.22113	-0.217665	-0.156101
REACTOME_GLUTAMATE_NEUROTRANSMITTER_RELEASE_CYCLE	0.294668	0.306028	0.295105	0.342423	0.324651	0.173315	0.195561	0.150143	0.0597367	0.092578	0.0933882	0.168834	0.0804184	0.101539	0.077337	0.182412	0.093325	0.0750499	0.145263	0.0210668	0.260373	0.170217	0.120335	0.0913641	0.17344
REACTOME_REGULATION_OF_GENE_EXPRESSION_IN_LATE_STAGE_BRANCHING_MORPHOGENESIS_PANCREATIC_BUD_PRECURSOR_CELLS	0.185295	0.213818	0.202115	0.252234	0.270551	0.22621	0.175339	0.234836	0.256266	0.212983	0.240319	0.215162	0.235856	0.235388	0.232996	0.171705	0.221105	0.194417	0.206079	0.212952	0.185758	0.168135	0.209781	0.233812	0.202971
REACTOME_REGULATION_OF_GENE_EXPRESSION_IN_BETA_CELLS	-0.0783612	-0.083769	-0.0753688	-0.0503268	-0.0899167	-0.111724	-0.0921121	-0.156261	-0.208595	-0.219751	-0.150762	-0.147527	-0.186637	-0.200715	-0.237412	-0.135855	-0.225741	-0.203711	-0.19515	-0.205526	-0.0955916	-0.181435	-0.200245	-0.16569	-0.0992199
REACTOME_REGULATION_OF_GENE_EXPRESSION_IN_ENDOCRINE_COMMITTED_NEUROG3_PROGENITOR_CELLS	-0.15264	-0.139992	-0.178419	-0.17039	-0.179811	-0.396361	-0.392128	-0.390855	-0.368939	-0.396224	-0.325842	-0.435392	-0.384258	-0.345541	-0.436362	-0.412761	-0.392099	-0.361817	-0.459734	-0.412217	-0.237521	-0.418433	-0.410586	-0.388069	-0.318279
REACTOME_REGULATION_OF_GENE_EXPRESSION_IN_EARLY_PANCREATIC_PRECURSOR_CELLS	-0.268634	-0.248787	-0.166294	-0.171256	-0.13706	-0.0399841	0.020286	-0.0941057	-0.134914	-0.256421	-0.145158	-0.0364112	-0.251998	-0.197594	-0.151366	-0.0907439	-0.142723	-0.260973	-0.200989	-0.261057	-0.142256	-0.0214068	-0.253923	-0.11343	-0.0530774
REACTOME_PECAM1_INTERACTIONS	0.115329	0.129448	0.109814	0.12983	0.11503	0.288891	0.219653	0.293411	0.294045	0.271285	0.277314	0.277552	0.33083	0.312408	0.324023	0.271658	0.319842	0.30382	0.245636	0.328215	0.222814	0.209742	0.273279	0.312508	0.269833
REACTOME_BASIGIN_INTERACTIONS	0.129363	0.13632	0.0639896	0.0727026	0.0912963	0.0764719	0.0484551	0.0973812	0.125619	0.159192	0.12493	0.0858069	0.140269	0.102318	0.144304	0.058564	0.106063	0.128302	0.136622	0.134227	0.123263	0.0221245	0.153565	0.122671	0.0656788
REACTOME_TIE2_SIGNALING	0.110993	0.10772	0.111689	0.0572773	0.078769	0.233248	0.179661	0.236473	0.226595	0.258172	0.201191	0.227347	0.232419	0.251887	0.253125	0.213306	0.234263	0.227708	0.236458	0.2528	0.20256	0.154635	0.232083	0.227067	0.240284
REACTOME_GENE_SILENCING_BY_RNA	0.201342	0.199382	0.1852	0.178519	0.219648	0.139434	0.109901	0.163358	0.147033	0.166315	0.138277	0.14428	0.156314	0.162373	0.14069	0.146597	0.178028	0.181633	0.156395	0.166169	0.166989	0.146049	0.144238	0.143563	0.143227
REACTOME_BIOLOGICAL_OXIDATIONS	-0.0588028	-0.072847	-0.0622418	-0.0900015	-0.0852705	-0.0146835	-0.00397982	-0.0382469	-0.0490212	-0.041797	-0.0176205	-0.018657	-0.0231515	-0.0405165	-0.0465581	-0.0177415	-0.0384385	-0.0391607	-0.035076	-0.0465115	-0.0562554	0.0230898	-0.0286432	-0.0352769	-0.0174912
REACTOME_CYTOCHROME_P450_ARRANGED_BY_SUBSTRATE_TYPE	-0.107552	-0.113065	-0.0780032	-0.102208	-0.0934806	-0.0373911	0.00345092	-0.0652813	-0.105819	-0.111535	-0.0822756	-0.0515816	-0.0772985	-0.069761	-0.0859721	-0.016106	-0.086103	-0.0901458	-0.0727135	-0.102412	-0.0919665	0.0138042	-0.058754	-0.0601223	-0.0314533
REACTOME_VITAMINS	-0.193087	-0.140906	-0.226254	-0.182312	-0.200883	-0.185288	-0.210197	-0.254071	-0.206306	-0.160553	-0.235153	-0.198968	-0.252257	-0.229081	-0.224851	-0.242181	-0.187558	-0.161967	-0.200986	-0.245099	-0.270344	-0.172463	-0.199646	-0.147156	-0.231173
REACTOME_FATTY_ACIDS	-0.315041	-0.326432	-0.293647	-0.330008	-0.312839	-0.238622	-0.198825	-0.30818	-0.357321	-0.377823	-0.274641	-0.252795	-0.352661	-0.323558	-0.358515	-0.178374	-0.358617	-0.367004	-0.338523	-0.347215	-0.318639	-0.211677	-0.373306	-0.349489	-0.258048
REACTOME_PHASE_I_FUNCTIONALIZATION_OF_COMPOUNDS	-0.08588	-0.0950238	-0.0786825	-0.103715	-0.0936515	-0.02106	0.000611271	-0.0533269	-0.0648258	-0.0723722	-0.043837	-0.0276703	-0.0393458	-0.0467729	-0.0685818	-0.0186657	-0.0603914	-0.059875	-0.0489582	-0.0646374	-0.0809864	0.015639	-0.0348601	-0.0351864	-0.0244051
REACTOME_MISCELLANEOUS_SUBSTRATES	-0.249994	-0.267961	-0.235185	-0.314731	-0.300815	-0.226557	-0.162109	-0.273854	-0.350134	-0.322359	-0.257399	-0.239737	-0.297487	-0.280187	-0.270334	-0.195133	-0.297186	-0.28342	-0.289171	-0.313631	-0.27446	-0.135501	-0.293344	-0.306341	-0.206394
REACTOME_ENDOGENOUS_STEROLS	0.0239056	0.0255049	0.0724429	0.0346142	0.0463174	0.0969933	0.146283	0.1084	0.0712612	0.0434667	0.0875043	0.114738	0.104775	0.111228	0.0795241	0.12813	0.0732621	0.0630117	0.117205	0.0694143	0.0707732	0.119489	0.141311	0.113546	0.126993
REACTOME_EICOSANOIDS	-0.272516	-0.286394	-0.174138	-0.261328	-0.284844	-0.0663112	-0.0285184	-0.13255	-0.119566	-0.150684	-0.102124	-0.0557856	-0.174178	-0.102754	-0.128034	-0.0343421	-0.193116	-0.133977	-0.14913	-0.139374	-0.146517	-0.0640005	-0.13406	-0.0977894	-0.0979625
REACTOME_XENOBIOTICS	-0.164825	-0.185306	-0.124246	-0.153269	-0.119623	-0.0876205	-0.0346659	-0.12729	-0.224518	-0.211201	-0.172188	-0.168692	-0.152195	-0.197345	-0.198027	-0.0432367	-0.184787	-0.194481	-0.160435	-0.214159	-0.165836	0.020516	-0.182722	-0.178365	-0.0767735
REACTOME_CYP2E1_REACTIONS	-0.267015	-0.303982	-0.267654	-0.266035	-0.236553	-0.212923	-0.114789	-0.243209	-0.382716	-0.382134	-0.283496	-0.31369	-0.308077	-0.332081	-0.3346	-0.234916	-0.313014	-0.32404	-0.329249	-0.352353	-0.293828	-0.0833801	-0.354636	-0.380913	-0.219779
REACTOME_EPIGENETIC_REGULATION_OF_GENE_EXPRESSION	0.226811	0.224867	0.207897	0.267756	0.270025	0.143351	0.134697	0.202594	0.20729	0.220477	0.199795	0.187978	0.214658	0.216263	0.218323	0.134248	0.215433	0.213028	0.209545	0.22177	0.180662	0.0992964	0.195776	0.20785	0.150593
REACTOME_NOTCH1_INTRACELLULAR_DOMAIN_REGULATES_TRANSCRIPTION	0.274994	0.281814	0.263336	0.282256	0.282503	0.245659	0.21487	0.295677	0.295546	0.284167	0.276606	0.278483	0.274942	0.29065	0.299552	0.239196	0.2933	0.269787	0.273745	0.277819	0.257588	0.216248	0.264463	0.281922	0.256643
REACTOME_ACTIVATED_NOTCH1_TRANSMITS_SIGNAL_TO_THE_NUCLEUS	0.189905	0.19229	0.158139	0.152298	0.16877	0.179435	0.152102	0.196729	0.220267	0.183178	0.192663	0.193919	0.209331	0.190393	0.184599	0.160102	0.178993	0.169804	0.172319	0.201916	0.16671	0.0666821	0.177378	0.170534	0.170793
REACTOME_PRC2_METHYLATES_HISTONES_AND_DNA	0.270691	0.265491	0.272165	0.319504	0.323761	0.163175	0.204711	0.227957	0.247466	0.256001	0.209415	0.251392	0.234537	0.283153	0.255754	0.160036	0.250946	0.227935	0.218226	0.253937	0.193768	0.139439	0.243505	0.261615	0.152753
REACTOME_DOPAMINE_NEUROTRANSMITTER_RELEASE_CYCLE	0.251736	0.260203	0.282548	0.329181	0.309135	0.201161	0.235044	0.168179	0.0343078	0.0675269	0.118068	0.193029	0.0397642	0.0937442	0.0717639	0.198177	0.0739461	0.06993	0.12655	-0.00572276	0.219881	0.209877	0.129256	0.0891076	0.210494
REACTOME_EGFR_INTERACTS_WITH_PHOSPHOLIPASE_C_GAMMA	0.043945	0.0574204	0.00827699	0.0521355	0.00659991	0.109817	0.0865749	0.0308017	-0.0627214	0.0112511	-0.0981191	0.0318042	-0.0070451	-0.0481609	-0.00498743	0.104935	-0.0159167	-0.00448396	0.0601848	-0.0730531	0.0245289	0.191177	0.0200714	-0.0282168	0.0655381
REACTOME_MOLECULES_ASSOCIATED_WITH_ELASTIC_FIBRES	0.0140974	0.00708515	-0.0105624	-0.00905895	-0.0131324	0.136445	0.192431	0.122578	0.148388	0.147838	0.143641	0.100867	0.138526	0.165647	0.138427	0.0950597	0.102999	0.111807	0.216631	0.104822	0.103433	0.127433	0.162286	0.17339	0.126645
REACTOME_MHC_CLASS_II_ANTIGEN_PRESENTATION	0.157415	0.146036	0.114232	0.107286	0.119744	0.130905	0.0975222	0.120485	0.178988	0.209477	0.197372	0.14982	0.202255	0.180317	0.194223	0.129751	0.19981	0.199648	0.169681	0.205667	0.157645	0.0639226	0.16797	0.189821	0.13763
REACTOME_SYNTHESIS_OF_EPOXY_EET_AND_DIHYDROXYEICOSATRIENOIC_ACIDS_DHET	-0.103178	-0.154782	-0.140853	-0.0683325	-0.0245675	-0.0817923	-0.00107162	-0.128481	-0.149043	-0.262343	-0.176861	-0.203237	-0.133637	-0.195703	-0.197243	-0.0438112	-0.116922	-0.269723	-0.112422	-0.170069	-0.229757	-0.0360817	-0.19826	-0.130277	-0.0967607
REACTOME_SYNTHESIS_OF_5_EICOSATETRAENOIC_ACIDS	-0.123025	-0.122657	-0.173578	-0.161256	-0.167855	0.0468057	-0.0678817	-0.00791819	0.116917	0.0698857	-0.0873228	-0.0348897	0.0571048	0.0638767	0.0505112	-0.1206	0.005731	0.0453888	-0.0301165	0.0859778	0.0149398	-0.111028	-0.000168957	0.0727158	-0.0423536
REACTOME_SYNTHESIS_OF_LEUKOTRIENES_LT_AND_EOXINS_EX	-0.200899	-0.196777	-0.192569	-0.201793	-0.166656	-0.121546	-0.120423	-0.152007	-0.0930038	-0.102814	-0.139949	-0.0707338	-0.106841	-0.114226	-0.11499	-0.063224	-0.114174	-0.101551	-0.163311	-0.0994175	-0.12005	-0.1288	-0.100958	-0.138498	-0.165375
REACTOME_SYNTHESIS_OF_LIPOXINS_LX	-0.228897	-0.261808	-0.286461	-0.324967	-0.248633	-0.0535034	-0.167365	-0.183292	-0.0567366	-0.0824278	-0.246694	-0.140074	-0.0635474	-0.02782	-0.0880515	-0.0436571	-0.0692993	-0.0410976	-0.15605	-0.0257581	-0.0761974	-0.0697573	-0.0573646	-0.141947	-0.152123
REACTOME_SYNTHESIS_OF_12_EICOSATETRAENOIC_ACID_DERIVATIVES	-0.159443	-0.187777	-0.205735	-0.200384	-0.262667	-0.0871151	-0.192174	-0.206468	-0.10937	-0.0904937	-0.135918	-0.214165	-0.0929816	-0.101962	-0.134837	-0.199474	-0.175845	-0.137733	-0.189401	-0.086482	-0.133016	-0.301569	-0.150335	-0.0818871	-0.137317
REACTOME_ARACHIDONIC_ACID_METABOLISM	-0.126068	-0.137249	-0.141123	-0.138513	-0.132386	-0.0394102	-0.0641955	-0.0931428	-0.0350212	-0.055378	-0.0518738	-0.0712545	-0.0368001	-0.0441223	-0.0414398	-0.0546208	-0.0670686	-0.0645084	-0.0760872	-0.0424447	-0.0899821	-0.0627333	-0.0604602	-0.0508607	-0.0789949
REACTOME_SYNTHESIS_OF_15_EICOSATETRAENOIC_ACID_DERIVATIVES	-0.126567	-0.129551	-0.240459	-0.167006	-0.214793	-0.0749432	-0.182006	-0.142181	0.0238119	0.0292441	0.039003	-0.137421	0.0329598	0.0699661	0.0259903	-0.162987	-0.076116	-0.0628834	-0.0728165	0.0452579	-0.0534816	-0.201998	-0.00511872	0.0193786	-0.0882904
REACTOME_UBIQUINOL_BIOSYNTHESIS	0.0739799	0.10067	0.13304	0.0299986	0.119191	0.0112065	0.037877	0.0460558	-0.00687029	0.0684605	0.0138159	0.019307	0.0628897	0.00744522	-0.00963143	-0.0697884	0.0822133	0.0738167	0.023295	0.0527863	-0.0117958	0.118271	0.0309017	0.06767	-0.0172923
REACTOME_SYNTHESIS_OF_16_20_HYDROXYEICOSATETRAENOIC_ACIDS_HETE	-0.166313	-0.229638	-0.18947	-0.168485	-0.153736	-0.081665	-0.0482795	-0.170523	-0.219117	-0.274297	-0.20534	-0.207003	-0.178524	-0.172731	-0.176787	-0.124432	-0.137897	-0.260159	-0.142315	-0.180362	-0.264353	-0.0394932	-0.178931	-0.110818	-0.155549
REACTOME_HYALURONAN_METABOLISM	-0.0252291	-0.0776689	-0.0867923	-0.0870301	-0.0471518	-0.00819835	-3.24624e-05	-0.0039118	0.0186075	0.0246305	0.0692245	0.040804	-0.0505459	-0.038465	0.00130474	0.0307867	0.0141962	0.0052549	-0.0148355	0.00870599	-0.0103741	0.053432	0.00127207	-0.00160921	0.00448241
REACTOME_HYALURONAN_BIOSYNTHESIS_AND_EXPORT	-0.0620303	-0.0568531	-0.0611106	-0.0173068	-0.0369054	-0.116253	-0.114471	-0.0913913	-0.0421003	-0.109605	-0.0303635	-0.0277853	-0.120488	-0.17028	-0.0849468	0.0299791	-0.0713335	-0.106265	-0.086148	-0.0637573	-0.0259392	-0.0940211	-0.0605886	-0.11617	-0.0419903
REACTOME_TRANSCRIPTIONAL_ACTIVATION_OF_MITOCHONDRIAL_BIOGENESIS	0.220236	0.228207	0.228609	0.229155	0.240955	0.18558	0.165697	0.206955	0.215435	0.208682	0.196989	0.201924	0.215149	0.213892	0.216527	0.172774	0.206917	0.21039	0.189663	0.235483	0.188697	0.152655	0.223688	0.20057	0.177438
REACTOME_ACTIVATION_OF_PPARGC1A_PGC_1ALPHA_BY_PHOSPHORYLATION	0.100704	0.104328	0.126734	0.121409	0.0898984	0.0899638	0.0426016	0.0870177	0.0558558	0.0627502	0.00786861	0.05183	0.0666599	0.0943129	0.0493554	0.0612133	0.0390489	0.0798799	0.0708501	0.0556024	0.0467384	0.114729	0.0757519	0.0632418	0.0873491
REACTOME_INTEGRIN_CELL_SURFACE_INTERACTIONS	0.0131259	0.00953683	0.00993138	0.0229728	0.026334	0.254013	0.232262	0.205134	0.206315	0.218831	0.231866	0.189298	0.208768	0.20555	0.214743	0.174838	0.188847	0.169462	0.23074	0.171774	0.179991	0.177479	0.216306	0.22296	0.197512
REACTOME_HYALURONAN_UPTAKE_AND_DEGRADATION	-0.01165	-0.0859259	-0.0970076	-0.115021	-0.05077	0.0327597	0.0435918	0.0283164	0.0429436	0.072244	0.104322	0.0663751	-0.0237309	0.00814744	0.0344451	0.0311294	0.0448687	0.0451471	0.0122132	0.0365455	-0.00442612	0.106089	0.0252522	0.0395741	0.0238354
REACTOME_ABACAVIR_TRANSMEMBRANE_TRANSPORT	-0.115313	-0.166289	0.0811483	0.0368987	-0.114463	0.261234	0.289316	0.222192	0.0976644	-0.0407786	0.110973	0.247124	0.00233963	0.0445663	0.131177	0.248793	0.0991171	0.0403863	0.0415101	-0.019253	0.140836	0.274179	0.0294377	0.0437457	0.180427
REACTOME_ABACAVIR_TRANSPORT_AND_METABOLISM	0.0519536	0.0111866	0.11227	0.102265	0.0210141	0.163612	0.18116	0.12765	0.120024	-0.00145061	0.139251	0.220798	0.0449091	0.0622808	0.0958562	0.13333	0.0852247	0.0676496	0.033443	0.0322678	0.132802	0.203958	0.0221238	0.0707074	0.122728
REACTOME_ABACAVIR_METABOLISM	0.198973	0.164335	0.146516	0.168137	0.139744	0.051376	0.0594798	0.0218989	0.142509	0.0374401	0.164926	0.194294	0.0890774	0.079495	0.0594426	0.00487306	0.0702377	0.0928818	0.0247891	0.0840876	0.124032	0.125762	0.0143942	0.0966883	0.0574479
REACTOME_SYNTHESIS_OF_PROSTAGLANDINS_PG_AND_THROMBOXANES_TX	-0.0578903	-0.0716177	-0.0964887	-0.0867396	-0.104767	0.0435906	-0.0261652	-0.0373203	0.0726556	0.0873961	0.150439	-0.0181265	0.0989604	0.0999122	0.110526	0.0538464	0.0217301	0.0696245	0.0544112	0.0795383	0.00113735	0.0392335	0.0760936	0.0479408	0.00880085
REACTOME_SCAVENGING_OF_HEME_FROM_PLASMA	-0.189417	-0.0479156	-0.200316	-0.233535	-0.19955	0.0586238	0.0268494	-0.103025	0.104902	-0.0812889	-0.0377959	0.12199	0.0374213	0.139007	0.103892	0.0840599	-0.0588121	-0.0773136	-0.104619	0.0653271	0.0511189	-0.0308473	-0.084076	0.108837	0.0272489
REACTOME_DAP12_INTERACTIONS	0.0825949	0.0874744	0.0251477	0.0046029	0.00952236	0.196615	0.136252	0.17012	0.246546	0.22844	0.223547	0.187828	0.262975	0.257467	0.238357	0.221027	0.223083	0.277899	0.181302	0.288549	0.19069	0.117346	0.25861	0.258756	0.194541
REACTOME_BINDING_AND_UPTAKE_OF_LIGANDS_BY_SCAVENGER_RECEPTORS	0.0462564	0.0394779	0.00712518	0.00932124	-0.019304	0.242513	0.235111	0.175424	0.254304	0.180434	0.201763	0.238118	0.217964	0.233664	0.234213	0.228152	0.197873	0.201815	0.174	0.242597	0.221402	0.175202	0.207024	0.264199	0.216262
REACTOME_DOWNREGULATION_OF_TGF_BETA_RECEPTOR_SIGNALING	0.317951	0.303369	0.292216	0.281191	0.259513	0.302752	0.250194	0.341571	0.369103	0.37001	0.354057	0.333059	0.354142	0.377702	0.372423	0.313602	0.346706	0.369172	0.354273	0.362036	0.333527	0.210446	0.351572	0.363523	0.318333
REACTOME_TGF_BETA_RECEPTOR_SIGNALING_ACTIVATES_SMADS	0.280272	0.269821	0.25311	0.237844	0.221441	0.250292	0.216706	0.298072	0.323765	0.330532	0.315599	0.292815	0.314298	0.335168	0.333933	0.267833	0.308459	0.325485	0.316183	0.326672	0.295807	0.17819	0.312993	0.325322	0.264733
REACTOME_TGF_BETA_RECEPTOR_SIGNALING_IN_EMT_EPITHELIAL_TO_MESENCHYMAL_TRANSITION	0.233376	0.220023	0.206716	0.210745	0.179587	0.294893	0.246467	0.274061	0.308863	0.29981	0.316753	0.276147	0.301991	0.353813	0.317865	0.280036	0.294209	0.275867	0.266782	0.303762	0.273024	0.150989	0.269781	0.309769	0.264633
REACTOME_TRANSCRIPTIONAL_ACTIVITY_OF_SMAD2_SMAD3_SMAD4_HETEROTRIMER	0.259457	0.248964	0.224003	0.25841	0.241854	0.235266	0.218148	0.274604	0.2991	0.300084	0.303089	0.258335	0.295009	0.315594	0.303567	0.239234	0.27955	0.304699	0.294961	0.31074	0.260798	0.183384	0.296318	0.309166	0.246369
REACTOME_DOWNREGULATION_OF_SMAD2_3_SMAD4_TRANSCRIPTIONAL_ACTIVITY	0.309516	0.300611	0.282068	0.300857	0.261861	0.313694	0.291069	0.345404	0.367517	0.366848	0.358054	0.343155	0.362218	0.386694	0.371258	0.315786	0.349736	0.367316	0.355162	0.374367	0.338276	0.257529	0.362851	0.370861	0.324948
REACTOME_SMAD2_SMAD3_SMAD4_HETEROTRIMER_REGULATES_TRANSCRIPTION	0.213417	0.198339	0.154762	0.210232	0.19155	0.184524	0.176338	0.231516	0.272973	0.27213	0.282831	0.209221	0.257698	0.285958	0.275667	0.19595	0.241453	0.278646	0.265838	0.280684	0.212331	0.141017	0.259805	0.287183	0.194524
REACTOME_EGFR_TRANSACTIVATION_BY_GASTRIN	0.16909	0.198639	0.165915	0.147561	0.146484	0.194645	0.212242	0.2215	0.251532	0.29403	0.182119	0.219053	0.229657	0.21858	0.263569	0.179551	0.250755	0.270016	0.263461	0.257475	0.223425	0.153367	0.27375	0.285817	0.216899
REACTOME_THE_RETINOID_CYCLE_IN_CONES_DAYLIGHT_VISION	0.165437	0.139379	0.134651	0.134073	0.10463	-0.253373	-0.138247	-0.269424	-0.196151	-0.188593	-0.180214	-0.237658	-0.148444	-0.163285	-0.240886	-0.192935	-0.283656	-0.177954	-0.178599	-0.18336	-0.0113866	-0.196389	-0.172717	-0.135452	-0.205767
REACTOME_VISUAL_PHOTOTRANSDUCTION	0.189261	0.172495	0.195596	0.192527	0.180471	0.0493143	0.0899818	-0.000676754	-0.0326458	-0.0370999	-0.0129523	0.00912838	-0.027766	-0.0326897	-0.0488984	0.0194274	-0.0342225	-0.0320887	-0.0113331	-0.0480698	0.17169	0.0567061	-0.0116355	-0.0302018	0.0215937
REACTOME_NOTCH2_INTRACELLULAR_DOMAIN_REGULATES_TRANSCRIPTION	0.210269	0.233868	0.223447	0.195618	0.235757	0.202067	0.199313	0.236005	0.286904	0.246521	0.255881	0.230199	0.273459	0.248963	0.249387	0.230664	0.238425	0.241004	0.246438	0.246548	0.218478	0.173597	0.24628	0.248776	0.223733
REACTOME_MUCOPOLYSACCHARIDOSES	0.0298384	0.0420765	-0.00992563	0.0166711	0.0523029	0.0585563	-0.0185121	0.0530399	0.121996	0.126106	0.0788361	0.0531917	0.127589	0.120561	0.0726361	0.0484284	0.109389	0.122619	0.102141	0.131637	0.0453799	0.0917001	0.13039	0.124263	0.0189029
REACTOME_ANCHORING_FIBRIL_FORMATION	0.0135208	-0.02556	0.0845978	0.0529547	0.0761506	0.360639	0.36466	0.265707	0.115819	0.171417	0.216016	0.263163	0.190472	0.163693	0.144269	0.293537	0.149872	0.147046	0.276854	0.101806	0.261001	0.314559	0.208858	0.175886	0.281115
REACTOME_PI3K_AKT_SIGNALING_IN_CANCER	0.0631044	0.0676979	0.0705284	0.0595123	0.0544587	0.132217	0.125272	0.108126	0.10296	0.111684	0.112937	0.124942	0.1217	0.124061	0.116847	0.151594	0.109981	0.123112	0.122821	0.10491	0.100455	0.138963	0.130342	0.130153	0.13344
REACTOME_CONSTITUTIVE_SIGNALING_BY_ABERRANT_PI3K_IN_CANCER	0.0139801	0.0225	0.0354038	0.0123081	0.000912204	0.141983	0.13768	0.0814293	0.0708898	0.0784427	0.0898651	0.112991	0.096345	0.0987178	0.08629	0.156349	0.0805826	0.0966756	0.102756	0.0699589	0.0800657	0.160046	0.101869	0.10387	0.131255
REACTOME_CROSSLINKING_OF_COLLAGEN_FIBRILS	-0.00347452	-0.0105921	0.0370517	0.0059304	0.0407751	0.297623	0.341647	0.253479	0.200108	0.240677	0.269909	0.198989	0.165343	0.214574	0.20972	0.232197	0.183038	0.190595	0.319426	0.16434	0.272597	0.277754	0.270839	0.264702	0.262941
REACTOME_CONDENSATION_OF_PROPHASE_CHROMOSOMES	0.175679	0.224314	0.236278	0.277143	0.283525	0.243382	0.2512	0.268537	0.243635	0.323477	0.260418	0.279078	0.265704	0.237131	0.304599	0.244984	0.287546	0.290954	0.26342	0.296287	0.276666	0.257342	0.248528	0.239512	0.266159
REACTOME_PHOSPHATE_BOND_HYDROLYSIS_BY_NUDT_PROTEINS	-0.0126882	0.0144386	0.0364577	-0.0626643	-0.0544933	-0.182161	-0.125837	-0.0250261	-0.0423596	0.039958	0.132115	0.00998699	0.0279514	-0.00111654	0.0606696	-0.00669986	0.0900826	0.0858937	0.0136927	0.0384254	0.0133034	-0.0830369	-0.0325478	-0.0124496	-0.0593425
REACTOME_SIGNALING_BY_TYPE_1_INSULIN_LIKE_GROWTH_FACTOR_1_RECEPTOR_IGF1R	0.0222223	0.036193	0.0424043	0.0208525	0.0178438	0.0736949	0.100898	0.0585381	0.0390167	0.0647777	0.0638969	0.0713698	0.0780221	0.0645257	0.0663911	0.0877284	0.0600911	0.0798937	0.0856396	0.0528258	0.0622639	0.0809283	0.0667153	0.056868	0.0980184
REACTOME_METABOLISM_OF_INGESTED_SEMET_SEC_MESEC_INTO_H2SE	-0.123981	-0.101636	-0.0715944	-0.0334735	-0.0493068	-0.0858493	-0.00214254	-0.0867575	-0.00173656	0.0135097	0.12252	-0.0338568	-0.0314137	-0.084154	-0.0314461	-0.0884145	-0.0290981	-0.0405729	0.0157078	-0.00943772	-0.0640951	0.0985713	-0.0234513	-0.0335984	-0.0325423
REACTOME_SELENOAMINO_ACID_METABOLISM	0.372741	0.339483	0.221879	0.268851	0.220885	0.301058	0.263954	0.318924	0.400173	0.39224	0.419187	0.314569	0.38212	0.386861	0.379774	0.277168	0.387813	0.391861	0.31995	0.391391	0.337511	0.0686269	0.282588	0.389731	0.333006
REACTOME_DAP12_SIGNALING	0.117152	0.120273	0.0684179	0.045644	0.0533411	0.214044	0.166755	0.212221	0.28878	0.256155	0.253854	0.211033	0.297165	0.274989	0.260742	0.256049	0.268084	0.30908	0.211091	0.329964	0.214302	0.148118	0.277783	0.29294	0.228401
REACTOME_ACTIVATION_OF_GENE_EXPRESSION_BY_SREBF_SREBP	0.227899	0.214313	0.208949	0.20833	0.222126	0.142244	0.136637	0.180964	0.165359	0.212113	0.223841	0.158098	0.245959	0.200271	0.205635	0.173376	0.20361	0.207257	0.193852	0.203422	0.178157	0.1599	0.230897	0.190738	0.186641
REACTOME_SHC_RELATED_EVENTS_TRIGGERED_BY_IGF1R	0.1444	0.188589	0.161551	0.149989	0.156404	0.175123	0.189534	0.220394	0.263286	0.256727	0.248788	0.210806	0.213127	0.218466	0.25874	0.160888	0.269785	0.248328	0.219043	0.239157	0.202712	0.128269	0.250114	0.255342	0.217931
REACTOME_RETINOID_CYCLE_DISEASE_EVENTS	0.0890675	0.0562701	0.0654715	0.12858	0.0599643	-0.161573	-0.0700864	-0.216487	-0.240148	-0.232459	-0.235835	-0.186068	-0.223325	-0.171013	-0.22253	-0.173186	-0.278299	-0.20683	-0.205195	-0.267859	-0.00719099	-0.150071	-0.231386	-0.219428	-0.170526
REACTOME_THE_CANONICAL_RETINOID_CYCLE_IN_RODS_TWILIGHT_VISION	0.159037	0.148354	0.167132	0.220656	0.175593	-0.0973467	-0.0430781	-0.164891	-0.133448	-0.176347	-0.144266	-0.123954	-0.154001	-0.0798621	-0.15447	-0.106994	-0.155306	-0.10894	-0.109844	-0.165555	0.103322	-0.0414654	-0.111794	-0.130416	-0.133269
REACTOME_FC_EPSILON_RECEPTOR_FCERI_SIGNALING	0.2204	0.206203	0.175796	0.16598	0.166459	0.203396	0.171808	0.224833	0.269647	0.270276	0.26225	0.225216	0.27368	0.271146	0.272046	0.198714	0.275056	0.293583	0.233457	0.2996	0.224786	0.138336	0.260358	0.261827	0.218214
REACTOME_MASTL_FACILITATES_MITOTIC_PROGRESSION	0.164672	0.140986	0.158586	0.0758729	0.108755	0.0489214	0.104667	0.127345	0.156877	0.194335	0.0885536	0.107049	0.127853	0.15403	0.168054	-0.00163374	0.153496	0.149689	0.15301	0.139577	0.113737	0.0114013	0.138503	0.148426	-0.000223431
REACTOME_SEPARATION_OF_SISTER_CHROMATIDS	0.201189	0.185149	0.155802	0.152682	0.15372	0.141641	0.108079	0.168888	0.186379	0.240053	0.192042	0.14855	0.188645	0.198619	0.218043	0.113996	0.210116	0.210484	0.18265	0.202076	0.16414	0.0848535	0.166506	0.166562	0.1509
REACTOME_ESTABLISHMENT_OF_SISTER_CHROMATID_COHESION	0.316529	0.310788	0.308552	0.340335	0.32436	0.245843	0.246752	0.299266	0.269782	0.311009	0.267061	0.290851	0.292277	0.291445	0.295704	0.289988	0.313393	0.301049	0.282163	0.331186	0.299659	0.26127	0.267367	0.279194	0.296357
REACTOME_COHESIN_LOADING_ONTO_CHROMATIN	0.500963	0.495727	0.49802	0.496486	0.504708	0.43354	0.389317	0.473594	0.466353	0.474389	0.445771	0.474131	0.484743	0.477803	0.477497	0.44343	0.492949	0.478751	0.465011	0.480378	0.486402	0.396631	0.448741	0.459695	0.480001
REACTOME_ACTIVATION_OF_THE_PHOTOTRANSDUCTION_CASCADE	0.505046	0.492088	0.515475	0.51693	0.507029	0.0505135	0.0933873	-0.031879	-0.0779203	-0.154079	-0.0292794	0.0177377	-0.127216	-0.123494	-0.124808	0.0275101	-0.077794	-0.0789243	-0.121881	-0.130203	0.485689	0.173726	-0.122081	-0.0909829	0.0282779
REACTOME_RESOLUTION_OF_SISTER_CHROMATID_COHESION	0.165225	0.16032	0.152585	0.154599	0.156657	0.13931	0.124948	0.148073	0.160471	0.225019	0.153452	0.13674	0.159077	0.165268	0.194454	0.118571	0.180584	0.174601	0.168681	0.175306	0.150617	0.116069	0.150416	0.149924	0.154617
REACTOME_CONDENSATION_OF_PROMETAPHASE_CHROMOSOMES	0.134147	0.146273	0.146174	0.188334	0.210575	0.126811	0.138555	0.157501	0.132165	0.263273	0.211967	0.140571	0.199203	0.123338	0.219259	0.0541086	0.213493	0.225227	0.187238	0.203457	0.194028	0.167865	0.148388	0.154743	0.0880665
REACTOME_THE_PHOTOTRANSDUCTION_CASCADE	0.387307	0.373719	0.396338	0.393818	0.383305	0.0962633	0.135614	0.029314	0.0143756	-0.0235129	0.00551737	0.0639067	0.00370462	-0.00932118	-0.0220875	0.0709438	0.0173185	0.0024818	-0.0164447	0.00525882	0.346332	0.160299	-0.0219036	-0.0230731	0.0735188
REACTOME_INTERACTION_WITH_CUMULUS_CELLS_AND_THE_ZONA_PELLUCIDA	-0.200933	-0.251045	-0.225519	-0.255571	-0.274826	-0.190123	-0.190988	-0.195278	-0.242647	-0.245963	-0.243063	-0.119981	-0.284335	-0.228642	-0.249018	-0.128262	-0.243193	-0.270531	-0.259043	-0.268762	-0.224504	-0.118878	-0.178639	-0.21436	-0.201842
REACTOME_MITOTIC_METAPHASE_AND_ANAPHASE	0.200331	0.184372	0.156177	0.14936	0.15742	0.146406	0.107423	0.16984	0.181765	0.233398	0.194317	0.145015	0.186927	0.19666	0.212606	0.115265	0.208312	0.210508	0.180162	0.204775	0.163293	0.0859336	0.167048	0.165148	0.145972
REACTOME_OXIDATIVE_STRESS_INDUCED_SENESCENCE	0.226587	0.218852	0.183777	0.229379	0.227015	0.186941	0.170286	0.197466	0.239869	0.242542	0.246839	0.212656	0.243684	0.25358	0.238071	0.192514	0.210951	0.229653	0.236047	0.250175	0.20504	0.127471	0.243841	0.251864	0.18765
REACTOME_SENESCENCE_ASSOCIATED_SECRETORY_PHENOTYPE_SASP	0.150658	0.142842	0.0870211	0.136043	0.122122	0.130868	0.0707408	0.136667	0.178066	0.215691	0.187031	0.141138	0.194146	0.201618	0.201808	0.13178	0.160078	0.204629	0.175322	0.206416	0.137673	0.0396627	0.18963	0.182331	0.127866
REACTOME_CELLULAR_SENESCENCE	0.188378	0.185692	0.154943	0.193723	0.188472	0.163004	0.127045	0.180789	0.213588	0.224539	0.212007	0.184529	0.214084	0.223873	0.219918	0.161773	0.192661	0.211023	0.204748	0.224945	0.173211	0.120619	0.214096	0.217901	0.156252
REACTOME_FORMATION_OF_SENESCENCE_ASSOCIATED_HETEROCHROMATIN_FOCI_SAHF	0.206049	0.193136	0.197398	0.231065	0.225084	0.23241	0.189914	0.207858	0.189502	0.257571	0.225634	0.183166	0.195502	0.22145	0.241222	0.202861	0.180904	0.184663	0.225112	0.229606	0.202635	0.180694	0.25301	0.240576	0.161618
REACTOME_ONCOGENE_INDUCED_SENESCENCE	0.185059	0.184114	0.143168	0.180592	0.166307	0.207436	0.171866	0.244041	0.253543	0.267879	0.294199	0.254546	0.276899	0.281865	0.269631	0.220749	0.260361	0.268085	0.266207	0.27723	0.21418	0.112914	0.258675	0.281921	0.203665
REACTOME_DNA_DAMAGE_TELOMERE_STRESS_INDUCED_SENESCENCE	0.180753	0.181743	0.159559	0.1962	0.197668	0.136587	0.0811581	0.151042	0.161002	0.209133	0.172546	0.10878	0.183434	0.170662	0.19517	0.116274	0.154824	0.16747	0.173931	0.178766	0.151256	0.135675	0.171429	0.179135	0.121333
REACTOME_TRIF_MEDIATED_PROGRAMMED_CELL_DEATH	-0.0840757	-0.142059	-0.153782	-0.141891	-0.0938613	-0.032272	-0.0429286	0.0273173	0.221465	0.147163	0.157251	0.111063	0.157195	0.167896	0.135168	0.0220099	0.147625	0.182699	0.0612229	0.210998	0.0951332	0.00150839	0.102607	0.162861	0.0509677
REACTOME_CYTOSOLIC_IRON_SULFUR_CLUSTER_ASSEMBLY	0.00547436	-0.0181155	0.0166854	0.0489673	0.0576697	-0.0398633	0.0143657	-0.0120594	-0.000871119	0.0441493	0.0631091	-0.0115497	0.0103857	-0.0250434	0.00402068	-0.0196787	-0.0204413	0.00979758	0.000748844	0.0497133	-0.0810225	-0.0739626	0.000222987	0.0112277	-0.0791116
REACTOME_REGULATION_OF_PLK1_ACTIVITY_AT_G2_M_TRANSITION	0.304528	0.295481	0.278984	0.324641	0.318661	0.244111	0.236246	0.267901	0.268288	0.309521	0.2873	0.251147	0.291806	0.274988	0.290465	0.217581	0.291633	0.299285	0.281947	0.283654	0.27734	0.168211	0.268126	0.258321	0.255224
REACTOME_SIGNALING_BY_LEPTIN	0.19707	0.182124	0.13025	0.147867	0.108444	0.207032	0.154054	0.139844	0.249924	0.19347	0.214835	0.20499	0.247787	0.235716	0.239282	0.220919	0.182798	0.215112	0.223663	0.25332	0.169169	0.16358	0.257358	0.256354	0.246318
REACTOME_SIGNALING_BY_NOTCH1_PEST_DOMAIN_MUTANTS_IN_CANCER	0.244496	0.25128	0.218117	0.229979	0.243634	0.203157	0.169141	0.257268	0.270725	0.258391	0.24841	0.228218	0.247998	0.250833	0.268094	0.180432	0.26117	0.23942	0.233814	0.247372	0.209432	0.15788	0.231173	0.244151	0.211969
REACTOME_FBXW7_MUTANTS_AND_NOTCH1_IN_CANCER	0.298472	0.303937	0.258315	0.274819	0.280433	0.223955	0.167946	0.305047	0.373896	0.298115	0.187621	0.282924	0.312152	0.344247	0.345065	0.224457	0.321151	0.299636	0.267075	0.317351	0.27383	0.205795	0.265361	0.313948	0.226203
REACTOME_ACETYLCHOLINE_NEUROTRANSMITTER_RELEASE_CYCLE	0.233975	0.239941	0.242314	0.331357	0.314392	0.149012	0.198868	0.120588	-0.0483413	-0.0223896	0.021003	0.156196	-0.0117653	0.0274695	-0.00154232	0.105667	0.00464547	-0.0160664	0.0796417	-0.0873957	0.199241	0.14328	0.0508739	0.00907777	0.133153
REACTOME_CASPASE_MEDIATED_CLEAVAGE_OF_CYTOSKELETAL_PROTEINS	0.258308	0.235716	0.227817	0.244437	0.233997	0.261095	0.229367	0.268606	0.277686	0.267289	0.222865	0.274512	0.271981	0.265371	0.256722	0.26997	0.247624	0.24501	0.255308	0.269367	0.26827	0.199381	0.260605	0.264524	0.237477
REACTOME_INSULIN_PROCESSING	0.276221	0.282134	0.311616	0.299549	0.292238	0.2737	0.268701	0.283266	0.20233	0.181356	0.214556	0.27736	0.224842	0.227676	0.221849	0.271017	0.241822	0.191715	0.224639	0.204429	0.281638	0.294489	0.204871	0.220513	0.262647
REACTOME_SIGNALING_BY_NOTCH1_T_7_9_NOTCH1_M1580_K2555_TRANSLOCATION_MUTANT	0.124103	0.14067	0.0638947	0.099644	0.148745	0.17765	0.0997612	0.265507	0.243483	0.201093	0.169468	0.249097	0.139935	0.186988	0.231138	0.0531149	0.213067	0.143934	0.139419	0.168539	0.110727	-0.0359162	0.157622	0.184828	0.132451
REACTOME_STIMULI_SENSING_CHANNELS	0.064811	0.05048	0.0849672	0.0835077	0.0875634	0.116522	0.140083	0.0943066	0.0679758	0.0382872	0.0313769	0.132977	0.0514089	0.0368936	0.0497274	0.13099	0.0547666	0.0439975	0.0409948	0.0432451	0.0909788	0.121103	0.0584652	0.0534179	0.121125
REACTOME_EPH_EPHRIN_SIGNALING	0.195386	0.195895	0.193562	0.183711	0.179949	0.261559	0.252834	0.263353	0.233531	0.2278	0.231085	0.246801	0.22856	0.2383	0.246588	0.227478	0.240368	0.223737	0.241837	0.229234	0.232108	0.208697	0.237909	0.239586	0.239147
REACTOME_SIGNALING_BY_NOTCH1_HD_DOMAIN_MUTANTS_IN_CANCER	0.260621	0.267385	0.184022	0.227001	0.236011	0.257476	0.193731	0.306924	0.325818	0.288816	0.298353	0.303033	0.272636	0.294689	0.305662	0.183689	0.297476	0.26253	0.239052	0.279059	0.235224	0.0349733	0.226932	0.279314	0.240157
REACTOME_ROLE_OF_LAT2_NTAL_LAB_ON_CALCIUM_MOBILIZATION	0.131041	0.156663	0.107627	0.0881097	0.0995238	0.251454	0.220102	0.206222	0.313407	0.282491	0.295179	0.257369	0.29714	0.302379	0.299046	0.240834	0.320313	0.317999	0.255523	0.345697	0.26195	0.185256	0.324907	0.331895	0.252975
REACTOME_FICOLINS_BIND_TO_REPETITIVE_CARBOHYDRATE_STRUCTURES_ON_THE_TARGET_CELL_SURFACE	-0.368031	-0.36646	-0.281588	-0.364977	-0.411354	-0.198829	-0.167078	-0.266836	-0.286003	-0.330006	-0.203519	-0.085395	-0.291623	-0.277013	-0.245481	-0.169492	-0.252325	-0.241561	-0.325754	-0.364865	-0.21953	-0.21107	-0.284505	-0.296126	-0.236603
REACTOME_FCERI_MEDIATED_MAPK_ACTIVATION	0.173947	0.172433	0.138562	0.157007	0.159552	0.231092	0.195532	0.222021	0.287695	0.26616	0.257336	0.223716	0.282515	0.274336	0.27541	0.237757	0.273113	0.279766	0.233938	0.305293	0.230437	0.170082	0.289983	0.291555	0.250319
REACTOME_FCERI_MEDIATED_CA_2_MOBILIZATION	0.107277	0.109585	0.12032	0.0944658	0.0909046	0.255582	0.244538	0.234065	0.313425	0.259301	0.247065	0.238645	0.283814	0.294089	0.26638	0.283853	0.296094	0.309959	0.223472	0.344936	0.225907	0.229209	0.305052	0.318092	0.270504
REACTOME_FCERI_MEDIATED_NF_KB_ACTIVATION	0.230845	0.203719	0.157495	0.148483	0.145466	0.147421	0.112788	0.192459	0.234103	0.248069	0.243833	0.183306	0.232243	0.235215	0.24707	0.128267	0.253273	0.266847	0.198033	0.257536	0.192371	0.072827	0.206165	0.20924	0.160935
REACTOME_POU5F1_OCT4_SOX2_NANOG_REPRESS_GENES_RELATED_TO_DIFFERENTIATION	-0.20659	-0.208419	-0.202713	-0.184577	-0.213546	-0.112696	-0.204806	-0.116205	-0.0605525	-0.0914414	-0.0148888	-0.0569923	-0.119983	-0.0131092	-0.0760771	-0.14067	-0.124032	-0.036173	-0.0617956	-0.0419437	-0.119462	-0.133107	-0.0585394	-0.0772369	-0.147325
REACTOME_POU5F1_OCT4_SOX2_NANOG_ACTIVATE_GENES_RELATED_TO_PROLIFERATION	-0.122427	-0.0965772	-0.0936443	-0.108969	-0.114312	-0.0696428	-0.0984979	-0.0959474	-0.128074	-0.105103	-0.0669079	-0.0635397	-0.0242996	-0.0501197	-0.10968	-0.0512881	-0.0960129	-0.11744	-0.00799366	-0.0990765	-0.100891	-0.0535741	-0.0633656	-0.0523893	-0.0187294
REACTOME_NOTCH2_ACTIVATION_AND_TRANSMISSION_OF_SIGNAL_TO_THE_NUCLEUS	0.236783	0.23096	0.175102	0.160145	0.17536	0.19629	0.162803	0.217142	0.254323	0.216897	0.221708	0.198771	0.226125	0.207102	0.204671	0.155321	0.211218	0.205282	0.198111	0.215799	0.187387	0.0684443	0.194614	0.196888	0.198814
REACTOME_PEPTIDE_HORMONE_METABOLISM	0.0228349	0.0160219	0.0365873	0.0235332	0.0134395	0.0408072	0.0410562	0.0348355	0.00287697	-0.0252519	0.0192199	0.0214875	0.00918943	0.00645108	0.0148684	0.0403628	0.0228622	-0.00330498	-0.0174303	-0.00900645	0.0336559	0.0618306	-0.016308	-0.000674197	0.0392016
REACTOME_NUCLEAR_ENVELOPE_BREAKDOWN	0.216379	0.219312	0.203956	0.195702	0.237795	0.203032	0.180111	0.21014	0.208171	0.244004	0.210616	0.190235	0.220774	0.22381	0.216556	0.213712	0.228343	0.243036	0.216463	0.251594	0.201052	0.188599	0.225732	0.206984	0.177771
REACTOME_ACTIVATION_OF_NIMA_KINASES_NEK9_NEK6_NEK7	0.0942546	0.114526	0.0833985	0.133796	0.121549	0.140286	0.168471	0.128142	0.186575	0.272409	0.160218	0.140656	0.188094	0.178926	0.192803	0.129714	0.182249	0.196789	0.193155	0.221636	0.191718	0.100039	0.182803	0.226103	0.0776373
REACTOME_SUMOYLATION	0.212609	0.207612	0.201787	0.227292	0.235243	0.168083	0.153534	0.198117	0.204192	0.213761	0.197778	0.19048	0.208809	0.214043	0.209867	0.170457	0.210036	0.206598	0.202891	0.219473	0.191185	0.142386	0.20738	0.204727	0.184766
REACTOME_INITIATION_OF_NUCLEAR_ENVELOPE_NE_REFORMATION	0.162887	0.157879	0.145759	0.0818295	0.110398	0.196481	0.142979	0.182063	0.191003	0.236236	0.160216	0.173149	0.152173	0.181206	0.210777	0.111992	0.215838	0.221615	0.183667	0.236349	0.14804	0.0927457	0.187658	0.174288	0.108786
REACTOME_NUCLEAR_ENVELOPE_NE_REASSEMBLY	0.177361	0.165987	0.133493	0.121799	0.144205	0.135906	0.0893921	0.137108	0.138014	0.179535	0.158811	0.106677	0.158492	0.153627	0.161338	0.0918628	0.167082	0.175122	0.149818	0.168297	0.133364	0.0776156	0.146191	0.130525	0.114571
REACTOME_LAMININ_INTERACTIONS	0.0842441	0.0632392	0.119987	0.115628	0.151331	0.355617	0.348461	0.33122	0.24755	0.276086	0.259843	0.298187	0.233203	0.243584	0.259396	0.238519	0.249858	0.215613	0.326897	0.194153	0.274636	0.260927	0.273922	0.274879	0.297598
REACTOME_SYNDECAN_INTERACTIONS	0.154775	0.14336	0.103376	0.0834649	0.102324	0.330876	0.325116	0.312245	0.326618	0.350132	0.338927	0.262649	0.32522	0.342734	0.343813	0.266041	0.32191	0.314779	0.366096	0.320908	0.319743	0.2872	0.33741	0.353815	0.299149
REACTOME_NON_INTEGRIN_MEMBRANE_ECM_INTERACTIONS	0.106983	0.102945	0.10293	0.0988004	0.115609	0.306341	0.308623	0.284191	0.222795	0.266095	0.25276	0.249783	0.237008	0.244382	0.245954	0.227441	0.228619	0.224833	0.301371	0.199378	0.259176	0.246998	0.26265	0.267736	0.255181
REACTOME_ECM_PROTEOGLYCANS	0.0161368	-0.00246322	0.0160444	0.0358955	0.0488109	0.265013	0.291032	0.236452	0.200305	0.218976	0.229814	0.191146	0.193128	0.193719	0.224068	0.188158	0.192347	0.154241	0.247767	0.156891	0.194087	0.240028	0.219819	0.227243	0.22199
REACTOME_SCAVENGING_BY_CLASS_B_RECEPTORS	-0.126179	-0.162902	-0.0852321	-0.197347	-0.222934	-0.0317275	0.0683764	-0.0316426	-0.13159	-0.193102	-0.035978	-0.0127567	-0.187438	-0.14151	-0.0246023	-0.0391656	-0.0485375	-0.120235	-0.15802	-0.128965	-0.107089	0.0290271	-0.105533	-0.0267311	-0.0673553
REACTOME_SCAVENGING_BY_CLASS_A_RECEPTORS	0.109531	0.0634656	0.0621054	0.0764875	0.025922	0.34962	0.337434	0.254552	0.330598	0.294646	0.291356	0.291666	0.306939	0.295489	0.276434	0.288355	0.287815	0.312117	0.288262	0.33325	0.316615	0.271475	0.326948	0.323888	0.309819
REACTOME_SCAVENGING_BY_CLASS_F_RECEPTORS	0.248893	0.214073	0.184272	0.217051	0.222893	0.171777	0.195292	0.265438	0.246278	0.239859	0.235645	0.192809	0.258487	0.214476	0.27703	0.154625	0.245372	0.259379	0.268468	0.231766	0.191331	0.087214	0.209949	0.260456	0.19029
REACTOME_SUMO_IS_CONJUGATED_TO_E1_UBA2_SAE1	0.381667	0.293581	0.283423	0.229078	0.209295	0.178548	0.157245	0.245613	0.286133	0.321514	0.349135	0.246898	0.308618	0.310745	0.322719	0.100053	0.345102	0.312918	0.243369	0.304925	0.286093	0.042614	0.209996	0.258473	0.254811
REACTOME_SUMO_IS_TRANSFERRED_FROM_E1_TO_E2_UBE2I_UBC9	0.322218	0.253433	0.224705	0.186911	0.163028	0.124208	0.053578	0.169326	0.203505	0.265322	0.308116	0.151984	0.265969	0.267919	0.272343	0.070468	0.284788	0.248275	0.18276	0.224968	0.191441	-0.0355094	0.160386	0.19877	0.180283
REACTOME_SUMO_IS_PROTEOLYTICALLY_PROCESSED	0.384253	0.311037	0.305177	0.244238	0.203728	0.149815	0.152154	0.2177	0.260397	0.273032	0.287742	0.181619	0.293672	0.297684	0.305491	0.0690138	0.302446	0.312691	0.246259	0.296352	0.248089	0.102675	0.211675	0.251282	0.23376
REACTOME_SUMOYLATION_OF_DNA_DAMAGE_RESPONSE_AND_REPAIR_PROTEINS	0.254039	0.238025	0.22185	0.24312	0.263076	0.1768	0.155919	0.208253	0.212458	0.235826	0.23262	0.191176	0.235656	0.234178	0.2156	0.187519	0.229295	0.238321	0.224178	0.238571	0.197213	0.146722	0.22081	0.208036	0.195415
REACTOME_DEX_H_BOX_HELICASES_ACTIVATE_TYPE_I_IFN_AND_INFLAMMATORY_CYTOKINES_PRODUCTION	0.127086	0.0900374	0.0855234	0.0707682	0.120937	0.0491271	-0.00686368	0.164271	0.165146	0.215734	0.127849	0.107912	0.160219	0.187602	0.190723	0.130305	0.182583	0.204095	0.163775	0.215826	0.135387	0.129499	0.164344	0.180063	0.0910127
REACTOME_LRR_FLII_INTERACTING_PROTEIN_1_LRRFIP1_ACTIVATES_TYPE_I_IFN_PRODUCTION	0.267247	0.30448	0.284813	0.366185	0.36334	0.358855	0.281065	0.348435	0.376056	0.367625	0.343805	0.348657	0.385163	0.368016	0.363145	0.309895	0.352688	0.367739	0.352112	0.369803	0.326087	0.228819	0.358497	0.361923	0.315518
REACTOME_REGULATION_OF_INNATE_IMMUNE_RESPONSES_TO_CYTOSOLIC_DNA	0.168986	0.154759	0.100439	0.133718	0.108867	0.106269	0.118771	0.156878	0.170516	0.201461	0.189353	0.127011	0.197689	0.177155	0.174841	0.0939828	0.188435	0.20373	0.152869	0.20074	0.149609	0.0151327	0.148928	0.179549	0.111009
REACTOME_HDACS_DEACETYLATE_HISTONES	0.282588	0.282635	0.256707	0.33055	0.31729	0.224461	0.169863	0.274003	0.289443	0.284901	0.247686	0.253604	0.289201	0.276621	0.286606	0.225058	0.266531	0.274312	0.262279	0.302003	0.253381	0.159405	0.271306	0.293725	0.239284
REACTOME_PKMTS_METHYLATE_HISTONE_LYSINES	0.22859	0.21709	0.210838	0.25008	0.26446	0.148587	0.159039	0.192388	0.198863	0.214081	0.18695	0.193618	0.194785	0.204807	0.211452	0.18203	0.207137	0.189907	0.191668	0.220021	0.173823	0.173021	0.191791	0.205915	0.153698
REACTOME_HDMS_DEMETHYLATE_HISTONES	0.108691	0.303681	0.32339	0.39617	0.405685	0.123432	0.224754	0.161554	0.338256	0.333452	0.176311	0.178392	0.232418	0.227502	0.364809	0.226748	0.288593	0.331591	0.189106	0.393438	0.171712	0.173664	0.375521	0.403889	0.166693
REACTOME_HATS_ACETYLATE_HISTONES	0.28595	0.28164	0.269119	0.263536	0.282121	0.199047	0.218341	0.261476	0.261001	0.265632	0.264098	0.208887	0.25621	0.25488	0.256846	0.226774	0.273017	0.265464	0.246851	0.272577	0.210715	0.193193	0.239806	0.229937	0.219444
REACTOME_RMTS_METHYLATE_HISTONE_ARGININES	0.235628	0.220618	0.18314	0.218097	0.236349	0.162054	0.145707	0.184953	0.196116	0.246216	0.192808	0.149492	0.217539	0.190377	0.228595	0.166409	0.223243	0.218763	0.214894	0.230938	0.206032	0.123971	0.206881	0.2225	0.166602
REACTOME_PROCESSING_AND_ACTIVATION_OF_SUMO	0.340074	0.286566	0.264915	0.224779	0.205533	0.138613	0.0975128	0.191023	0.212573	0.259123	0.287834	0.153205	0.277646	0.28082	0.289405	0.076619	0.290487	0.263366	0.208678	0.245983	0.213303	0.0269267	0.194641	0.21364	0.206842
REACTOME_GLYCOGEN_STORAGE_DISEASES	0.207448	0.186409	0.119939	0.141137	0.106833	0.163996	0.152175	0.147107	0.180841	0.148556	0.160554	0.109753	0.160773	0.169725	0.15583	0.111327	0.16053	0.160736	0.119082	0.166891	0.128277	0.0773711	0.123629	0.161144	0.135466
REACTOME_SUMOYLATION_OF_TRANSCRIPTION_FACTORS	0.14041	0.127852	0.121818	0.127095	0.136535	0.0653711	0.0639953	0.112652	0.161235	0.16321	0.17341	0.103371	0.155647	0.170867	0.1555	0.0910763	0.146421	0.140363	0.155633	0.165643	0.109526	0.0665905	0.156823	0.139312	0.0906664
REACTOME_SUMOYLATION_OF_UBIQUITINYLATION_PROTEINS	0.251612	0.254186	0.232324	0.218322	0.266521	0.19532	0.149507	0.2263	0.222589	0.239072	0.249803	0.186413	0.242827	0.238744	0.227433	0.20762	0.251586	0.250469	0.227301	0.248247	0.214979	0.179566	0.236284	0.210328	0.193306
REACTOME_WNT_LIGAND_BIOGENESIS_AND_TRAFFICKING	-0.104861	-0.115518	-0.113371	-0.150489	-0.174373	-0.0786143	-0.0712913	-0.103288	-0.119311	-0.0521694	-0.0525826	-0.11995	-0.0746889	-0.0863453	-0.113587	-0.0916023	-0.102545	-0.0753112	-0.0487613	-0.083102	-0.0545918	-0.0722398	-0.0657782	-0.0729137	-0.0304834
REACTOME_CHROMATIN_MODIFYING_ENZYMES	0.24718	0.248002	0.233843	0.267896	0.276716	0.177391	0.178158	0.224009	0.23415	0.245205	0.219422	0.195815	0.237798	0.232433	0.240716	0.202094	0.237561	0.238116	0.225095	0.253436	0.206114	0.162396	0.228385	0.234922	0.194541
REACTOME_IRF3_MEDIATED_INDUCTION_OF_TYPE_I_IFN	0.227912	0.234896	0.183794	0.19697	0.202752	0.180423	0.151626	0.233334	0.206313	0.274409	0.226995	0.216369	0.246141	0.197965	0.244461	0.164364	0.253124	0.263626	0.225593	0.253701	0.217401	0.147921	0.221656	0.21958	0.202804
REACTOME_TRP_CHANNELS	-0.0608022	-0.0671803	0.0309431	0.0180669	0.0235891	0.117633	0.137574	0.0562397	0.0341465	-0.021176	-0.0421848	0.116892	-0.0475344	-0.0325517	-0.0131862	0.107123	0.0054766	-0.00848806	-0.0234248	-0.00290232	0.0467931	0.149981	0.0255843	-0.00309461	0.0879583
REACTOME_DEFECTS_IN_COBALAMIN_B12_METABOLISM	0.134393	0.141287	0.134381	0.11067	0.146662	0.070404	0.0458134	0.17033	0.12289	0.0625491	0.143398	0.10983	0.161181	0.0915888	0.114811	0.124974	0.124261	0.120598	0.111856	0.144818	0.0666881	0.153215	0.0977882	0.0892838	0.106397
REACTOME_DEFECTS_IN_VITAMIN_AND_COFACTOR_METABOLISM	0.193497	0.194996	0.195241	0.17467	0.214339	0.138543	0.158781	0.200276	0.160589	0.120909	0.166045	0.172309	0.180492	0.142878	0.171529	0.174651	0.162767	0.15996	0.179014	0.170288	0.131123	0.174818	0.179612	0.156765	0.159748
REACTOME_DETOXIFICATION_OF_REACTIVE_OXYGEN_SPECIES	0.11779	0.0986032	0.0585897	0.0628756	0.0206679	0.0801619	0.0396138	0.0542227	0.147442	0.153946	0.163729	0.0707122	0.168872	0.152505	0.152062	0.0233002	0.13353	0.154012	0.116339	0.17535	0.12755	-0.00592914	0.139773	0.144724	0.0702308
REACTOME_NUCLEAR_PORE_COMPLEX_NPC_DISASSEMBLY	0.234298	0.242151	0.222383	0.218245	0.265302	0.201615	0.172123	0.219825	0.215698	0.248056	0.234653	0.183039	0.237374	0.223459	0.217239	0.212182	0.238114	0.253778	0.229321	0.25393	0.216008	0.184949	0.232075	0.216867	0.184536
REACTOME_LOSS_OF_FUNCTION_OF_SMAD2_3_IN_CANCER	0.222797	0.22369	0.23829	0.159133	0.143631	0.290344	0.342595	0.356656	0.379592	0.403513	0.355068	0.325126	0.359959	0.41469	0.3778	0.37044	0.366895	0.348633	0.387408	0.370852	0.329337	0.345819	0.391157	0.391247	0.323053
REACTOME_SIGNALING_BY_TGF_BETA_RECEPTOR_COMPLEX_IN_CANCER	0.222797	0.22369	0.23829	0.159133	0.143631	0.290344	0.342595	0.356656	0.379592	0.403513	0.355068	0.325126	0.359959	0.41469	0.3778	0.37044	0.366895	0.348633	0.387408	0.370852	0.329337	0.345819	0.391157	0.391247	0.323053
REACTOME_GLYCOGEN_SYNTHESIS	0.256964	0.238772	0.213616	0.213802	0.183137	0.229702	0.234297	0.237646	0.232378	0.246258	0.240164	0.180905	0.208548	0.242458	0.24649	0.202149	0.241579	0.255319	0.221603	0.232569	0.220017	0.191993	0.213843	0.237155	0.238602
REACTOME_DEFECTS_IN_BIOTIN_BTN_METABOLISM	0.262095	0.257377	0.264481	0.248535	0.291999	0.217445	0.281728	0.234848	0.205088	0.188474	0.193204	0.244302	0.203379	0.202456	0.237105	0.232537	0.20769	0.20595	0.254958	0.201038	0.203723	0.200215	0.271831	0.233763	0.222201
REACTOME_REGULATION_BY_C_FLIP	-0.0410444	-0.0578572	-0.122738	-0.03943	-0.076223	0.051015	0.0296818	0.110939	0.23025	0.150883	0.180957	0.223446	0.151829	0.190371	0.197875	0.0751968	0.186793	0.201194	0.134334	0.181765	0.0731663	0.145527	0.158022	0.210107	0.0820044
REACTOME_REGULATION_OF_HSF1_MEDIATED_HEAT_SHOCK_RESPONSE	0.234741	0.232213	0.205547	0.205411	0.239944	0.167771	0.132022	0.190956	0.191906	0.210177	0.217944	0.164891	0.221393	0.189883	0.195341	0.170407	0.202755	0.216976	0.204305	0.210145	0.179735	0.122022	0.185615	0.176084	0.164612
REACTOME_HSP90_CHAPERONE_CYCLE_FOR_STEROID_HORMONE_RECEPTORS_SHR_IN_THE_PRESENCE_OF_LIGAND	0.258526	0.246946	0.224197	0.207931	0.216242	0.17413	0.142392	0.201377	0.210101	0.239536	0.221249	0.182549	0.230642	0.216778	0.220461	0.137274	0.22934	0.233861	0.226428	0.228193	0.20277	0.0986926	0.199708	0.200502	0.202405
REACTOME_HSF1_ACTIVATION	0.204984	0.19797	0.16231	0.18731	0.203787	0.170665	0.0965041	0.165357	0.180198	0.196676	0.199273	0.150772	0.197404	0.165569	0.190077	0.137921	0.183977	0.200522	0.178018	0.199529	0.152067	0.0772482	0.141874	0.176748	0.144903
REACTOME_CELLULAR_RESPONSE_TO_HEAT_STRESS	0.251215	0.248855	0.220271	0.229544	0.257728	0.186665	0.144783	0.204022	0.207636	0.221753	0.224309	0.176918	0.239592	0.20253	0.208949	0.183814	0.214411	0.226495	0.218189	0.218886	0.195558	0.138232	0.199901	0.194633	0.183366
REACTOME_ATTENUATION_PHASE	0.179497	0.17817	0.14405	0.178424	0.20138	0.166818	0.0951088	0.15757	0.179213	0.200884	0.203611	0.151577	0.195345	0.166026	0.187623	0.135701	0.169736	0.190541	0.178045	0.18587	0.132219	0.0614951	0.14374	0.170427	0.133233
REACTOME_HSF1_DEPENDENT_TRANSACTIVATION	0.17297	0.173457	0.138771	0.182388	0.197319	0.144283	0.0915944	0.133658	0.156463	0.168463	0.163073	0.121161	0.187492	0.133211	0.155278	0.130109	0.139101	0.160983	0.157525	0.147841	0.113845	0.0661125	0.126474	0.146571	0.125403
REACTOME_NOTCH_HLH_TRANSCRIPTION_PATHWAY	0.249932	0.269388	0.255401	0.270421	0.290251	0.272812	0.249007	0.321892	0.314343	0.303389	0.295891	0.297643	0.283031	0.304929	0.308337	0.242695	0.289857	0.279525	0.27548	0.292756	0.251433	0.249273	0.294089	0.320726	0.260756
REACTOME_METABOLISM_OF_POLYAMINES	0.227809	0.196718	0.129974	0.107099	0.108138	0.107331	0.0478597	0.162394	0.188343	0.244439	0.226752	0.132394	0.218722	0.19904	0.224759	0.061184	0.224261	0.237051	0.176283	0.218148	0.162494	0.011879	0.16283	0.169877	0.114089
REACTOME_APOPTOTIC_CLEAVAGE_OF_CELL_ADHESION_PROTEINS	0.167149	0.147882	0.184465	0.184976	0.19731	0.143184	0.173696	0.188535	0.0446762	0.115972	0.075552	0.140095	0.0689216	0.0938891	0.105179	0.0730718	0.109715	0.0967408	0.144923	0.0190065	0.171154	0.178166	0.101832	0.126842	0.11689
REACTOME_AMINO_ACID_TRANSPORT_ACROSS_THE_PLASMA_MEMBRANE	0.0384115	0.0441275	0.0320173	0.0161963	0.00698802	0.0108375	0.0336254	0.0459531	0.0202079	0.0321711	0.0401662	0.0710215	-0.00772356	-0.0104726	0.040107	0.0568116	-0.0104841	0.0477588	0.0112973	0.0390065	0.0231524	0.0342018	0.0623813	0.0308933	0.0289545
REACTOME_INTEGRIN_SIGNALING	0.0962921	0.0963847	0.0748614	0.0816014	0.0935152	0.21885	0.200494	0.219155	0.234334	0.234631	0.219616	0.216057	0.224335	0.230843	0.252735	0.204209	0.244174	0.22746	0.220573	0.23155	0.19243	0.148902	0.238289	0.251924	0.201434
REACTOME_GRB2_SOS_PROVIDES_LINKAGE_TO_MAPK_SIGNALING_FOR_INTEGRINS	0.0939257	0.0926423	0.0777908	0.0935815	0.0992718	0.260352	0.258316	0.25771	0.26501	0.256116	0.27067	0.253835	0.260984	0.269987	0.289558	0.264195	0.285595	0.262466	0.250019	0.260849	0.222562	0.233587	0.255252	0.275756	0.256221
REACTOME_DISEASES_ASSOCIATED_WITH_GLYCOSAMINOGLYCAN_METABOLISM	0.0294682	0.0223064	0.0169886	-0.0205034	-0.00868994	0.107763	0.137683	0.151038	0.154649	0.140012	0.191648	0.0844465	0.117303	0.142967	0.129935	0.0658546	0.0792383	0.0859126	0.18072	0.102187	0.107977	0.0770501	0.156524	0.174463	0.132121
REACTOME_DEFECTIVE_B4GALT7_CAUSES_EDS_PROGEROID_TYPE	0.00533851	-0.00899592	0.00984724	-0.0385904	-0.0317783	0.157538	0.186247	0.174432	0.0986333	0.146297	0.188544	0.0734811	0.0521468	0.0702243	0.0998887	0.0514597	0.0432971	0.0446159	0.154825	0.0354652	0.127207	0.0744341	0.132294	0.127668	0.112475
REACTOME_DEFECTIVE_CHST3_CAUSES_SEDCJD	-0.148307	-0.18149	-0.169304	-0.175642	-0.13845	0.0241204	0.131677	0.157648	0.14163	0.151551	0.155401	-0.0182764	0.000152065	0.0938058	0.142527	-0.069254	0.0358518	0.0256316	0.152446	0.0260987	-0.000577669	-0.0419146	0.118877	0.157261	0.045615
REACTOME_DEFECTIVE_CHST14_CAUSES_EDS_MUSCULOCONTRACTURAL_TYPE	-0.196651	-0.18726	-0.189467	-0.18614	-0.147753	0.0475421	0.132394	0.162445	0.155127	0.168508	0.1581	-0.0559168	-0.00922052	0.0948048	0.146964	-0.0893379	0.0124311	0.0271453	0.118361	0.0301785	-0.00731013	-0.0334636	0.0976301	0.131258	0.0620664
REACTOME_DEFECTIVE_CHSY1_CAUSES_TPBS	-0.094773	-0.089525	-0.118113	-0.136494	-0.064252	0.111689	0.162062	0.202304	0.220681	0.222745	0.204099	0.0315425	0.0410066	0.163922	0.206163	0.00467119	0.0902934	0.0968552	0.170059	0.118175	0.0563909	0.0350556	0.171726	0.199261	0.112777
REACTOME_DEFECTIVE_CHST6_CAUSES_MCDC1	-0.167762	-0.206096	-0.220403	-0.213665	-0.204153	-0.161746	-0.0913604	-0.0905202	0.122575	-0.0715733	0.11373	-0.13155	0.120102	0.149233	-0.0178206	-0.144761	-0.106952	-0.0899204	0.106705	-0.00568206	-0.173039	-0.0831438	-0.000405503	0.137499	0.0741106
REACTOME_DEFECTIVE_EXT2_CAUSES_EXOSTOSES_2	0.13251	0.12922	0.153391	0.0802608	0.0816065	0.247424	0.27741	0.246064	0.162943	0.19678	0.250853	0.179999	0.145637	0.142114	0.154573	0.18295	0.13339	0.120906	0.22723	0.111233	0.245762	0.186233	0.206606	0.197982	0.207614
REACTOME_DEFECTIVE_ST3GAL3_CAUSES_MCT12_AND_EIEE15	-0.0713613	-0.10404	-0.108786	-0.110098	-0.0878237	-0.0757818	0.0129479	0.00192209	0.167006	0.0171382	0.15314	-0.0204414	0.128935	0.194371	0.0662537	-0.0524271	-0.0355642	0.000592187	0.167998	0.0623955	-0.0675408	-0.0173898	0.0849756	0.169241	0.119136
REACTOME_DEFECTIVE_B4GALT1_CAUSES_B4GALT1_CDG_CDG_2D	-0.0708463	-0.0804225	-0.12719	-0.109578	-0.117085	-0.0874197	-0.0624319	-0.00940052	0.214953	0.0201028	0.161392	-0.0469434	0.153189	0.214649	0.0719158	-0.054642	-0.0206793	0.0104593	0.169576	0.0990355	-0.063658	-0.0655363	0.101522	0.194619	0.118237
REACTOME_TRANSCRIPTIONAL_REGULATION_BY_TP53	0.196725	0.187057	0.153132	0.177799	0.177661	0.121431	0.0926364	0.152662	0.185846	0.200593	0.171814	0.134734	0.171304	0.179773	0.188036	0.109601	0.182144	0.189124	0.171484	0.195706	0.15738	0.0801334	0.169612	0.17639	0.135186
REACTOME_P130CAS_LINKAGE_TO_MAPK_SIGNALING_FOR_INTEGRINS	0.0714793	0.0594792	0.0467397	0.0496279	0.0687288	0.214319	0.210739	0.226602	0.226008	0.230279	0.231825	0.215436	0.201412	0.218791	0.251129	0.214989	0.247879	0.219862	0.214533	0.193676	0.184474	0.161044	0.206142	0.22631	0.207235
REACTOME_SIGNALING_BY_GPCR	-0.0629437	-0.0651414	-0.038057	-0.0456145	-0.0570534	0.0207462	0.0322391	-0.00444963	-0.0373142	-0.0461197	-0.0449776	0.00326169	-0.0359815	-0.025387	-0.0256857	0.0241863	-0.0264899	-0.0363117	-0.0355288	-0.033473	-0.0148272	0.0288696	-0.027329	-0.0293736	0.0116355
REACTOME_CLASS_A_1_RHODOPSIN_LIKE_RECEPTORS	-0.245216	-0.25274	-0.225043	-0.237035	-0.25509	-0.131994	-0.127055	-0.190719	-0.207454	-0.220453	-0.201779	-0.159985	-0.201024	-0.173492	-0.19315	-0.121768	-0.191219	-0.195134	-0.216687	-0.198977	-0.195101	-0.0882747	-0.210746	-0.211337	-0.149526
REACTOME_CLASS_B_2_SECRETIN_FAMILY_RECEPTORS	-0.125378	-0.135936	-0.121633	-0.138938	-0.171604	-0.0796571	-0.0576844	-0.0977134	-0.14125	-0.127071	-0.117159	-0.0948959	-0.135254	-0.133069	-0.13119	-0.0941163	-0.118826	-0.131604	-0.112953	-0.143048	-0.106238	-0.0787978	-0.118813	-0.14006	-0.0731137
REACTOME_NETRIN_1_SIGNALING	0.194683	0.206719	0.270526	0.239807	0.221967	0.31992	0.328722	0.300873	0.241	0.226879	0.199118	0.2863	0.189065	0.210714	0.240223	0.302629	0.229238	0.205048	0.236755	0.201781	0.260111	0.310674	0.257475	0.241626	0.309902
REACTOME_NEPHRIN_FAMILY_INTERACTIONS	0.25995	0.262669	0.276942	0.281928	0.284205	0.328648	0.311901	0.321928	0.301775	0.318414	0.298519	0.328949	0.323202	0.326974	0.315081	0.321032	0.299401	0.322657	0.332832	0.317981	0.316614	0.290633	0.345162	0.329173	0.312633
REACTOME_SEMAPHORIN_INTERACTIONS	0.19861	0.199093	0.187071	0.230011	0.221567	0.273539	0.265151	0.266281	0.251587	0.270313	0.249617	0.264021	0.266795	0.258621	0.248481	0.24	0.237307	0.246237	0.270055	0.236133	0.258791	0.191247	0.270517	0.277307	0.254584
REACTOME_L1CAM_INTERACTIONS	0.168833	0.18648	0.199804	0.206912	0.209116	0.22465	0.246735	0.201322	0.163404	0.175894	0.165145	0.202002	0.187276	0.164641	0.162545	0.230465	0.154591	0.151304	0.197853	0.143897	0.214542	0.202808	0.189761	0.175315	0.222301
REACTOME_NCAM_SIGNALING_FOR_NEURITE_OUT_GROWTH	0.119725	0.136873	0.153103	0.175601	0.173456	0.227043	0.245183	0.190364	0.160672	0.166938	0.175037	0.193198	0.191105	0.14313	0.159887	0.188983	0.146351	0.129267	0.204741	0.13014	0.187709	0.186527	0.182316	0.162971	0.201765
REACTOME_PEPTIDE_LIGAND_BINDING_RECEPTORS	-0.260692	-0.268302	-0.254087	-0.249698	-0.270891	-0.149168	-0.161871	-0.2028	-0.197415	-0.205323	-0.194064	-0.183241	-0.183287	-0.163494	-0.191954	-0.14839	-0.191292	-0.197364	-0.21356	-0.193026	-0.20953	-0.126989	-0.209294	-0.204352	-0.17426
REACTOME_AMINE_LIGAND_BINDING_RECEPTORS	-0.230923	-0.247836	-0.18391	-0.222557	-0.230326	-0.0934281	-0.0425708	-0.144644	-0.265373	-0.291644	-0.220081	-0.127839	-0.293682	-0.241647	-0.216384	-0.0703495	-0.21991	-0.286475	-0.268889	-0.275483	-0.194577	-0.0256421	-0.26135	-0.269203	-0.100354
REACTOME_HORMONE_LIGAND_BINDING_RECEPTORS	-0.320676	-0.379329	-0.294352	-0.285775	-0.33399	-0.178443	-0.114542	-0.217766	-0.313056	-0.339603	-0.359335	-0.181807	-0.318244	-0.373857	-0.378774	-0.107263	-0.364951	-0.325544	-0.314748	-0.337212	-0.234926	0.0237904	-0.324435	-0.370845	-0.116221
REACTOME_DSCAM_INTERACTIONS	0.178296	0.172463	0.240439	0.253131	0.22737	0.247905	0.268874	0.218843	0.14615	0.0891828	0.12893	0.252297	0.0654421	0.113984	0.112809	0.263243	0.129354	0.146383	0.127485	0.0947561	0.240619	0.275483	0.183773	0.172249	0.258608
REACTOME_SIGNALING_BY_ROBO_RECEPTORS	0.317744	0.293542	0.223129	0.252984	0.222361	0.257947	0.221944	0.282184	0.322974	0.327816	0.33403	0.268792	0.321783	0.322893	0.318327	0.240595	0.325419	0.329499	0.282727	0.320781	0.292776	0.102314	0.260105	0.310731	0.274008
REACTOME_DEACTIVATION_OF_THE_BETA_CATENIN_TRANSACTIVATING_COMPLEX	0.185864	0.20307	0.1812	0.197439	0.174969	0.190211	0.159622	0.224343	0.211836	0.211284	0.216925	0.245748	0.234197	0.22632	0.229331	0.181177	0.209256	0.181124	0.225385	0.207745	0.180633	0.118917	0.204231	0.221655	0.206662
REACTOME_NEGATIVE_REGULATION_OF_TCF_DEPENDENT_SIGNALING_BY_WNT_LIGAND_ANTAGONISTS	-0.0515985	-0.0986338	-0.0564197	-0.0357113	-0.0885253	-0.0447533	0.0156573	-0.0885817	-0.182019	-0.047261	-0.0379811	-0.00890507	-0.0450324	-0.0673542	-0.125253	0.0386784	-0.123806	-0.124237	0.0542625	-0.136677	-0.0637956	0.00477577	-0.0280674	-0.0862173	0.00399987
REACTOME_DISEASES_ASSOCIATED_WITH_N_GLYCOSYLATION_OF_PROTEINS	0.0729757	0.0958051	0.050296	0.0350058	0.0299662	0.0376443	-0.020277	0.05089	0.121503	0.120376	0.00732604	0.0520108	0.0578761	0.0651903	0.105221	0.0361951	0.0944626	0.0985196	0.0974747	0.122774	0.0483642	0.110682	0.089513	0.0973462	0.00748218
REACTOME_DISEASES_OF_GLYCOSYLATION	0.0198809	0.0107617	0.0222619	-0.00297845	0.000814517	0.119986	0.116233	0.103751	0.102598	0.0967544	0.114298	0.0937249	0.0502505	0.0894346	0.0920479	0.0728394	0.0667481	0.0494035	0.113746	0.0625859	0.0675687	0.101372	0.103272	0.105232	0.0920145
REACTOME_MYOCLONIC_EPILEPSY_OF_LAFORA	0.308715	0.288672	0.225121	0.253248	0.205775	0.213186	0.191543	0.231492	0.254965	0.251323	0.252874	0.182453	0.23966	0.286861	0.257608	0.173749	0.260028	0.268436	0.219648	0.266353	0.225975	0.060627	0.197766	0.248883	0.212181
REACTOME_DOPAMINE_CLEARANCE_FROM_THE_SYNAPTIC_CLEFT	0.114603	0.0906639	0.0752462	0.0359587	0.0183089	-0.0668909	-0.023488	0.091718	-0.0321227	-0.0613139	0.00488372	0.093099	0.0685933	-0.0351103	0.0233297	-0.0448448	0.058738	-0.0129606	0.0332364	-0.110136	0.0381741	-0.0188861	0.00562082	-0.000402988	0.00298029
REACTOME_CYTOSOLIC_TRNA_AMINOACYLATION	0.440754	0.433155	0.400509	0.371687	0.302816	0.0968767	0.124768	0.249984	0.104914	0.31871	0.288071	0.328924	0.30134	0.229978	0.263042	0.213468	0.273142	0.332596	0.30619	0.276368	0.307767	0.256451	0.261732	0.255854	0.306635
REACTOME_TRNA_AMINOACYLATION	0.21304	0.222412	0.235125	0.161776	0.196395	0.169083	0.136221	0.182487	0.115059	0.217962	0.165302	0.190681	0.168718	0.16188	0.183981	0.159638	0.20353	0.204952	0.185419	0.189526	0.147166	0.210097	0.170751	0.184194	0.23456
REACTOME_MITOCHONDRIAL_TRNA_AMINOACYLATION	0.167083	0.18012	0.202478	0.118904	0.175556	0.182243	0.13834	0.169373	0.11696	0.198233	0.140349	0.163173	0.14222	0.148568	0.168803	0.149196	0.189627	0.180048	0.161804	0.17287	0.114466	0.201119	0.153106	0.170222	0.22064
REACTOME_TACHYKININ_RECEPTORS_BIND_TACHYKININS	-0.209769	-0.249639	-0.11262	-0.123626	-0.100374	0.0275297	0.0832556	-0.0750147	-0.322275	-0.349772	-0.248801	-0.0832008	-0.26691	-0.244445	-0.359996	0.0487469	-0.281414	-0.245992	-0.257877	-0.322714	-0.121479	0.126768	-0.241641	-0.322168	-0.0459352
REACTOME_CHEMOKINE_RECEPTORS_BIND_CHEMOKINES	-0.30734	-0.33314	-0.343935	-0.33745	-0.335701	-0.189312	-0.264674	-0.261742	-0.154726	-0.199063	-0.199685	-0.231646	-0.131795	-0.0872554	-0.156625	-0.193676	-0.180842	-0.146004	-0.254283	-0.131347	-0.23714	-0.216365	-0.184493	-0.17419	-0.240347
REACTOME_RECRUITMENT_OF_MITOTIC_CENTROSOME_PROTEINS_AND_COMPLEXES	0.284121	0.277383	0.258268	0.313932	0.317607	0.203666	0.199528	0.233887	0.221227	0.26686	0.263082	0.213561	0.252428	0.235797	0.250549	0.186345	0.254173	0.260709	0.253512	0.241572	0.237676	0.142341	0.243852	0.214604	0.21605
REACTOME_RECRUITMENT_OF_NUMA_TO_MITOTIC_CENTROSOMES	0.245145	0.240023	0.214723	0.266631	0.268387	0.166493	0.161182	0.19192	0.18176	0.229347	0.214185	0.174921	0.215244	0.195892	0.210546	0.152471	0.20811	0.217122	0.215738	0.198971	0.195035	0.101442	0.205818	0.178485	0.183399
REACTOME_ENERGY_DEPENDENT_REGULATION_OF_MTOR_BY_LKB1_AMPK	0.230864	0.238127	0.221279	0.231779	0.201061	0.152169	0.117375	0.185342	0.1613	0.207721	0.165363	0.127324	0.189917	0.193182	0.189097	0.139854	0.184827	0.205613	0.198943	0.205177	0.189009	0.1037	0.206334	0.186107	0.145602
REACTOME_ATF4_ACTIVATES_GENES_IN_RESPONSE_TO_ENDOPLASMIC_RETICULUM_STRESS	0.188665	0.173041	0.113204	0.140079	0.160876	0.0424743	-0.0589035	0.0676136	0.12862	0.163533	0.109601	0.0548333	0.123773	0.146094	0.152046	0.0325339	0.145251	0.177371	0.12619	0.145634	0.127194	-0.000589183	0.153023	0.148319	0.0426835
REACTOME_ATF6_ATF6_ALPHA_ACTIVATES_CHAPERONES	0.384032	0.36471	0.325875	0.317675	0.344473	0.318103	0.200354	0.304691	0.3142	0.34715	0.307021	0.235925	0.310789	0.297583	0.332344	0.199411	0.341202	0.342013	0.335773	0.33195	0.328019	0.154521	0.323453	0.299204	0.274121
REACTOME_PERK_REGULATES_GENE_EXPRESSION	0.226093	0.208009	0.148775	0.158389	0.187929	0.0790836	0.0103587	0.128853	0.161024	0.213373	0.170142	0.107912	0.176335	0.182269	0.199259	0.0612551	0.198529	0.22048	0.180653	0.191211	0.169968	0.0365198	0.192459	0.181293	0.103219
REACTOME_IRE1ALPHA_ACTIVATES_CHAPERONES	0.181382	0.178218	0.0993314	0.147845	0.168306	0.116342	0.0587444	0.154621	0.179376	0.219106	0.176233	0.113309	0.178431	0.16677	0.209686	0.0494299	0.177462	0.193463	0.203937	0.200574	0.14967	0.0201951	0.194836	0.21071	0.107114
REACTOME_UNFOLDED_PROTEIN_RESPONSE_UPR	0.194625	0.185789	0.117635	0.143787	0.170645	0.104773	0.0506884	0.141539	0.16832	0.214177	0.170825	0.113962	0.16978	0.167017	0.201564	0.068177	0.182105	0.200374	0.193932	0.193278	0.158761	0.0277003	0.192738	0.193649	0.103205
REACTOME_ATF6_ATF6_ALPHA_ACTIVATES_CHAPERONE_GENES	0.394174	0.366409	0.32134	0.325101	0.340121	0.336809	0.204331	0.32456	0.338611	0.355903	0.336751	0.242795	0.342334	0.332985	0.359024	0.197061	0.359106	0.365209	0.341203	0.348499	0.331105	0.168213	0.334014	0.320645	0.296066
REACTOME_TRANSCRIPTIONAL_REGULATION_OF_WHITE_ADIPOCYTE_DIFFERENTIATION	0.1242	0.112656	0.0985929	0.109332	0.120582	0.075016	0.0844424	0.102779	0.139919	0.113426	0.116497	0.130453	0.128702	0.121614	0.143246	0.09917	0.118592	0.130861	0.102775	0.138256	0.116184	0.0965045	0.135188	0.139696	0.0907466
REACTOME_REGULATION_OF_INSULIN_LIKE_GROWTH_FACTOR_IGF_TRANSPORT_AND_UPTAKE_BY_INSULIN_LIKE_GROWTH_FACTOR_BINDING_PROTEINS_IGFBPS	0.0555947	0.0385025	0.0113954	0.0138422	0.00287502	0.105806	0.127293	0.0770157	0.0920677	0.124213	0.126887	0.0554371	0.132632	0.101709	0.0928164	0.0827696	0.0887405	0.102723	0.150306	0.0819574	0.0969733	0.0586948	0.126918	0.124016	0.120706
REACTOME_GLUCAGON_LIKE_PEPTIDE_1_GLP1_REGULATES_INSULIN_SECRETION	0.143826	0.149788	0.186907	0.18534	0.164629	0.17228	0.191531	0.17656	0.122948	0.118023	0.123035	0.161326	0.116131	0.104981	0.138014	0.187237	0.137993	0.10373	0.134991	0.117608	0.19262	0.136747	0.121809	0.10307	0.170025
REACTOME_OLFACTORY_SIGNALING_PATHWAY	-0.372156	-0.368404	-0.353095	-0.357574	-0.383369	-0.362017	-0.334115	-0.367145	-0.386182	-0.402793	-0.400647	-0.390602	-0.387924	-0.400969	-0.393293	-0.360101	-0.386377	-0.394013	-0.393054	-0.402876	-0.349307	-0.316784	-0.384476	-0.405192	-0.346003
REACTOME_SYNTHESIS_SECRETION_AND_INACTIVATION_OF_GLUCAGON_LIKE_PEPTIDE_1_GLP_1	0.0768637	0.0659386	0.0715808	0.0357464	0.0335012	0.0207852	-0.000441616	0.00806327	-0.00951021	-0.029273	0.046828	-0.00972075	0.0106417	-0.00254853	0.0103328	0.0154396	0.00226427	0.00804629	-0.000868647	0.00631822	0.035144	-0.0118528	-0.00427706	0.00144843	0.0249411
REACTOME_TRANSPORT_OF_SMALL_MOLECULES	0.0827817	0.0804394	0.0846647	0.0615548	0.0613921	0.0842193	0.0917727	0.0692775	0.064663	0.0575489	0.0609761	0.0779836	0.0626623	0.0510706	0.062116	0.0893159	0.0594265	0.0577681	0.0561046	0.0636753	0.0844701	0.0818929	0.0681039	0.0606651	0.0826595
REACTOME_ABC_FAMILY_PROTEINS_MEDIATED_TRANSPORT	0.209331	0.186341	0.157106	0.154262	0.157184	0.12366	0.110746	0.153539	0.158246	0.173266	0.170117	0.127348	0.177232	0.164586	0.178446	0.107089	0.175875	0.177056	0.160574	0.17369	0.15829	0.0834357	0.142452	0.143031	0.14032
REACTOME_NUCLEAR_RECEPTOR_TRANSCRIPTION_PATHWAY	0.110417	0.103526	0.130538	0.145037	0.133768	0.11739	0.157098	0.108865	0.0806871	0.0507086	0.0368852	0.126715	0.0595869	0.0807979	0.0714452	0.144655	0.0654942	0.051525	0.0921517	0.0498784	0.131031	0.152223	0.112261	0.0983272	0.138228
REACTOME_BETA_CATENIN_INDEPENDENT_WNT_SIGNALING	0.201295	0.189117	0.166111	0.153178	0.151847	0.145789	0.133944	0.17972	0.193183	0.20377	0.202411	0.166395	0.200183	0.196581	0.200821	0.140456	0.195946	0.195804	0.195638	0.206468	0.195706	0.0875054	0.181479	0.184186	0.152366
REACTOME_VASOPRESSIN_LIKE_RECEPTORS	-0.289892	-0.281817	-0.314882	-0.352731	-0.347745	-0.26641	-0.164712	-0.188397	-0.225358	-0.108522	-0.0625764	-0.227544	-0.159354	-0.11088	-0.155688	-0.20253	-0.0745451	-0.157206	-0.0564749	-0.263676	-0.201785	-0.235006	-0.192381	-0.181535	-0.109518
REACTOME_COSTIMULATION_BY_THE_CD28_FAMILY	0.0762894	0.0643166	0.0432061	0.0373073	0.0331958	0.163693	0.101527	0.11275	0.236839	0.1738	0.168317	0.134486	0.225703	0.231679	0.18018	0.190382	0.211128	0.250968	0.131379	0.267957	0.130125	0.0843301	0.195262	0.232651	0.139221
REACTOME_RECEPTOR_TYPE_TYROSINE_PROTEIN_PHOSPHATASES	0.150007	0.171982	0.197278	0.222759	0.249671	0.197598	0.200479	0.141948	0.0386104	0.0855884	0.0978151	0.154348	0.0836532	0.0885079	0.0655545	0.17629	0.0527044	0.0334789	0.182449	0.00669783	0.181852	0.182142	0.15756	0.0961493	0.167314
REACTOME_CD28_CO_STIMULATION	0.174387	0.170909	0.172534	0.155118	0.14315	0.252935	0.215749	0.222511	0.289326	0.25848	0.233297	0.240091	0.28159	0.286962	0.269648	0.263076	0.27586	0.294772	0.237519	0.316192	0.231966	0.190079	0.294583	0.287409	0.249813
REACTOME_CD28_DEPENDENT_PI3K_AKT_SIGNALING	0.174355	0.162355	0.170699	0.139898	0.153291	0.222259	0.149829	0.18475	0.268085	0.238387	0.230443	0.207467	0.26807	0.257813	0.245377	0.206864	0.249282	0.2777	0.210814	0.300142	0.207981	0.13921	0.275763	0.267402	0.201525
REACTOME_CD28_DEPENDENT_VAV1_PATHWAY	0.112866	0.123475	0.144463	0.121411	0.0962257	0.28856	0.254108	0.221573	0.319349	0.269978	0.241315	0.285716	0.310231	0.312138	0.274381	0.335448	0.305094	0.337021	0.257473	0.344886	0.232452	0.257844	0.328042	0.314648	0.303789
REACTOME_OREXIN_AND_NEUROPEPTIDES_FF_AND_QRFP_BIND_TO_THEIR_RESPECTIVE_RECEPTORS	-0.155451	-0.148995	-0.0691846	-0.13449	-0.160399	0.0827235	0.0708976	-0.0833503	-0.351086	-0.287599	-0.163626	-0.0205639	-0.108113	-0.224926	-0.280651	0.0595347	-0.209468	-0.238648	-0.188007	-0.235305	-0.0607252	0.130956	-0.243132	-0.283203	-0.0277611
REACTOME_CTLA4_INHIBITORY_SIGNALING	0.170398	0.17992	0.16051	0.12933	0.145755	0.186608	0.167154	0.191156	0.238593	0.226941	0.198805	0.17345	0.234691	0.243298	0.229029	0.173949	0.21708	0.223894	0.198786	0.251385	0.154031	0.103975	0.221163	0.231069	0.175303
REACTOME_ALPHA_OXIDATION_OF_PHYTANATE	0.16034	0.172006	0.142497	0.0845308	0.0877627	0.0838791	0.0972254	-0.00044648	-0.0843632	0.0161165	0.0721886	-0.017856	0.0849917	0.0341799	-0.0289152	0.0955129	0.026161	0.0415276	-0.0136504	0.0404851	0.073126	0.105847	0.0171997	-0.0116922	0.00103865
REACTOME_GLYOXYLATE_METABOLISM_AND_GLYCINE_DEGRADATION	0.07584	0.0771222	0.0587757	0.0465406	0.0558482	0.0133012	0.0367197	-0.00750876	0.0115352	0.0269535	0.0329833	0.0265081	0.0161332	-0.00829461	-0.00324477	0.0249514	0.0265795	0.03705	0.00549667	0.00936427	0.0297539	0.0297963	-0.00394575	0.0173896	0.00931859
REACTOME_BETA_OXIDATION_OF_PRISTANOYL_COA	0.163163	0.138545	0.189533	0.115638	0.113228	0.107611	0.187186	0.147056	0.160754	0.108132	0.10303	0.0961129	0.10629	0.0562774	0.0991496	0.168357	0.119643	0.121157	0.134759	0.081323	0.162392	0.213992	0.119989	0.081252	0.153746
REACTOME_SUMOYLATION_OF_TRANSCRIPTION_COFACTORS	0.286285	0.274053	0.245361	0.277291	0.293329	0.200625	0.146613	0.22497	0.243802	0.253089	0.242946	0.224291	0.255812	0.247452	0.24023	0.166102	0.229075	0.231232	0.229898	0.243908	0.219411	0.106708	0.232345	0.227292	0.195307
REACTOME_PD_1_SIGNALING	-0.10186	-0.142663	-0.243473	-0.15728	-0.179939	0.0688546	-0.0724904	-0.0507307	0.214155	0.0780767	0.143483	0.0207854	0.204345	0.204605	0.0828537	0.162672	0.194528	0.265359	-0.00344992	0.269295	0.0177032	-0.0525286	0.0867442	0.223234	0.0210126
REACTOME_COOPERATION_OF_PREFOLDIN_AND_TRIC_CCT_IN_ACTIN_AND_TUBULIN_FOLDING	0.260241	0.228929	0.167038	0.12489	0.117128	0.162457	0.0875128	0.143488	0.166419	0.229266	0.211163	0.13744	0.197086	0.166814	0.203071	0.0370913	0.211625	0.218889	0.184374	0.17299	0.181672	0.0247987	0.133033	0.167732	0.177411
REACTOME_FORMATION_OF_TUBULIN_FOLDING_INTERMEDIATES_BY_CCT_TRIC	0.241214	0.217493	0.150422	0.123835	0.0973673	0.135706	0.0624377	0.122746	0.143594	0.209676	0.165917	0.123858	0.190476	0.157837	0.181426	-0.00637046	0.176188	0.189879	0.171256	0.142355	0.16254	-0.0021566	0.11617	0.140411	0.159067
REACTOME_POST_CHAPERONIN_TUBULIN_FOLDING_PATHWAY	0.105159	0.0883372	0.019034	0.034083	0.0338797	0.0167497	-0.00610254	-0.00303543	0.024619	0.0772262	0.0146239	0.0117919	0.0558891	0.0421748	0.0584251	-0.0125827	0.0190916	0.0243261	0.0362088	0.0313411	-0.00564312	-0.0672631	0.0219007	0.0373263	0.0573159
REACTOME_BETA_OXIDATION_OF_VERY_LONG_CHAIN_FATTY_ACIDS	0.0326675	0.0355089	0.000114149	0.0153804	0.00350186	-0.0250644	-0.0386715	-0.0164421	-0.020426	0.0225663	-0.0349715	0.0174493	0.00216192	-0.0588623	0.0231784	-0.0352414	0.0141801	0.0278155	0.0139171	-0.000695473	-0.0171934	-0.0358262	0.0147923	0.0202448	-0.0735766
REACTOME_FOLDING_OF_ACTIN_BY_CCT_TRIC	0.429058	0.392566	0.317218	0.300056	0.270864	0.316557	0.235023	0.324769	0.34012	0.384914	0.386172	0.322979	0.37238	0.349049	0.370842	0.119894	0.393747	0.392339	0.342969	0.345908	0.365141	0.152641	0.278607	0.319396	0.314786
REACTOME_ASSOCIATION_OF_TRIC_CCT_WITH_TARGET_PROTEINS_DURING_BIOSYNTHESIS	0.239742	0.230171	0.170931	0.174376	0.166833	0.177851	0.119694	0.178062	0.216106	0.222447	0.216667	0.159022	0.223311	0.197835	0.213701	0.0907834	0.226526	0.223826	0.198593	0.219475	0.18737	0.0879877	0.189869	0.215615	0.141779
REACTOME_STRIATED_MUSCLE_CONTRACTION	-0.0709978	-0.092333	-0.0492067	0.00759823	-0.0104809	0.0244475	0.0612972	0.00483533	-0.0435985	-0.0452582	-0.015089	-0.0248402	-0.0185306	-0.0291342	-0.0349254	0.0386222	-0.0292124	-0.0224152	-0.0344526	-0.0372391	-0.00111157	0.0184594	-0.0386824	-0.0378853	0.03232
REACTOME_MUSCARINIC_ACETYLCHOLINE_RECEPTORS	-0.13726	-0.122646	0.0186326	-0.0611533	-0.0805733	0.141731	0.188254	0.0132916	-0.202436	-0.305879	-0.135596	0.0453946	-0.2381	-0.144996	-0.147599	0.1086	-0.175464	-0.234843	-0.196269	-0.194773	-0.00975529	0.19812	-0.141224	-0.265106	0.14538
REACTOME_DOPAMINE_RECEPTORS	-0.0806209	-0.128416	-0.121405	-0.144573	-0.144941	-0.122308	-0.142819	-0.222486	-0.313336	-0.399509	-0.336963	-0.297686	-0.340147	-0.289977	-0.315352	-0.118238	-0.314092	-0.282445	-0.363577	-0.354559	-0.214952	-0.11432	-0.368582	-0.323707	-0.144325
REACTOME_SEROTONIN_RECEPTORS	-0.168325	-0.180969	-0.124561	-0.127368	-0.1977	0.0222726	0.081224	-0.0849898	-0.24022	-0.228553	-0.177721	-0.0426889	-0.241527	-0.205679	-0.187773	0.0655618	-0.186612	-0.269081	-0.186297	-0.22456	-0.132185	0.10023	-0.215083	-0.180396	-0.0141063
REACTOME_ADRENOCEPTORS	-0.313559	-0.329868	-0.298276	-0.313112	-0.294212	-0.21061	-0.138341	-0.169904	-0.275853	-0.306501	-0.236113	-0.187915	-0.346283	-0.261646	-0.205802	-0.183092	-0.199278	-0.297486	-0.309362	-0.324926	-0.249767	-0.17218	-0.301296	-0.32791	-0.157129
REACTOME_DISEASES_ASSOCIATED_WITH_O_GLYCOSYLATION_OF_PROTEINS	-0.0262223	-0.0441615	0.000192974	-0.0142834	-0.0221967	0.161318	0.157425	0.108621	0.0659934	0.049125	0.0984677	0.124952	-0.00886083	0.0583295	0.064211	0.102387	0.0491547	0.000829541	0.0804345	0.00416286	0.0581138	0.138821	0.0768939	0.0715716	0.108525
REACTOME_PEROXISOMAL_LIPID_METABOLISM	0.0905305	0.0810648	0.0847457	0.0701889	0.0529741	0.0356166	0.0730546	0.0288422	0.0227866	0.0297776	0.00909499	0.00444751	0.0449258	-0.0230936	0.0230783	0.033793	0.02701	0.0465977	0.0342739	0.0260678	0.0525523	0.0795436	0.0248967	0.00212232	0.0144227
REACTOME_SIGNAL_REGULATORY_PROTEIN_FAMILY_INTERACTIONS	0.0674853	0.0847424	0.0442997	0.0895675	0.0693358	0.147686	0.148773	0.0755406	0.219562	0.155736	0.187799	0.129634	0.209005	0.205491	0.188949	0.208717	0.189919	0.213308	0.121546	0.235976	0.149432	0.100285	0.211777	0.214178	0.155598
REACTOME_PROTEIN_FOLDING	0.195305	0.184282	0.15607	0.148576	0.145707	0.149626	0.115062	0.14526	0.152574	0.164446	0.157914	0.133543	0.15467	0.137591	0.162733	0.102302	0.165356	0.160862	0.144909	0.154032	0.163024	0.0810514	0.13661	0.14902	0.140777
REACTOME_EICOSANOID_LIGAND_BINDING_RECEPTORS	-0.257864	-0.257935	-0.202223	-0.208529	-0.296112	-0.02266	-0.0461973	-0.154067	-0.143525	-0.150536	-0.181431	-0.0967561	-0.173361	-0.107086	-0.0996101	0.01233	-0.103003	-0.0479472	-0.170621	-0.12509	-0.178449	-0.0412667	-0.135129	-0.148345	-0.092635
REACTOME_LEUKOTRIENE_RECEPTORS	-0.290466	-0.263882	-0.15759	-0.153533	-0.248402	-0.110411	-0.0346688	-0.15901	-0.157609	-0.185342	-0.188196	-0.140511	-0.21478	-0.0638727	-0.0670634	-0.0183679	-0.104013	-0.0832274	-0.213728	-0.0781362	-0.18715	-0.031652	-0.205374	-0.142353	-0.0638701
REACTOME_PROSTANOID_LIGAND_RECEPTORS	-0.218848	-0.260011	-0.209303	-0.226675	-0.308279	0.0578603	-0.0215635	-0.124732	-0.102223	-0.10228	-0.148412	-0.0523535	-0.137705	-0.10191	-0.0956527	0.0703967	-0.0708761	0.00815864	-0.12096	-0.123707	-0.14787	-0.00689522	-0.0696249	-0.121664	-0.0805616
REACTOME_NITRIC_OXIDE_STIMULATES_GUANYLATE_CYCLASE	0.0816141	0.0840092	0.207614	0.17581	0.167559	0.298619	0.339052	0.282627	0.182742	0.147131	0.174065	0.282231	0.0989996	0.145916	0.188255	0.2959	0.196022	0.130868	0.179083	0.135328	0.193748	0.316192	0.184207	0.183852	0.252237
REACTOME_ADP_SIGNALLING_THROUGH_P2Y_PURINOCEPTOR_12	0.131757	0.124962	0.13399	0.111484	0.098283	0.143446	0.179791	0.163461	0.107328	0.12024	0.131394	0.152201	0.092496	0.108219	0.149701	0.172058	0.152026	0.110032	0.121864	0.120257	0.173606	0.128051	0.0981472	0.0565707	0.149827
REACTOME_G_BETA_GAMMA_SIGNALLING_THROUGH_PI3KGAMMA	0.16162	0.164226	0.162735	0.155313	0.116261	0.149202	0.144142	0.165775	0.155126	0.165916	0.146889	0.172363	0.153343	0.157935	0.178791	0.158295	0.172748	0.161441	0.143255	0.181251	0.20611	0.0778774	0.156923	0.125149	0.160551
REACTOME_RAP1_SIGNALLING	0.264842	0.258445	0.238362	0.264512	0.221091	0.261595	0.221952	0.291242	0.290425	0.267749	0.262741	0.289076	0.291792	0.288777	0.285984	0.284085	0.288419	0.27111	0.283958	0.297485	0.281842	0.207753	0.289994	0.284041	0.267211
REACTOME_SIGNAL_AMPLIFICATION	0.10867	0.108476	0.129187	0.120507	0.0832038	0.138536	0.162861	0.174261	0.137846	0.126252	0.128149	0.146071	0.105022	0.120039	0.159586	0.159923	0.158661	0.125015	0.132778	0.131751	0.155677	0.131133	0.129489	0.10134	0.148463
REACTOME_PROSTACYCLIN_SIGNALLING_THROUGH_PROSTACYCLIN_RECEPTOR	0.139464	0.135086	0.151302	0.13701	0.116075	0.118472	0.124624	0.130527	0.0987369	0.109067	0.10221	0.116374	0.0796654	0.0972688	0.12159	0.12501	0.117612	0.0894866	0.0883376	0.11043	0.169516	0.0831019	0.090649	0.0390255	0.117728
REACTOME_EPHB_MEDIATED_FORWARD_SIGNALING	0.223352	0.237799	0.225961	0.204785	0.18466	0.310964	0.289297	0.305058	0.29623	0.302689	0.27894	0.306265	0.286892	0.311659	0.313917	0.279062	0.311364	0.293394	0.303873	0.296129	0.288316	0.223537	0.297255	0.299531	0.291037
REACTOME_EPHA_MEDIATED_GROWTH_CONE_COLLAPSE	0.169931	0.163731	0.18681	0.171921	0.162522	0.276387	0.303887	0.26982	0.179292	0.154599	0.189229	0.242614	0.180898	0.19762	0.191517	0.241309	0.206592	0.163279	0.218266	0.156539	0.219287	0.268759	0.18905	0.206995	0.241522
REACTOME_EPHRIN_SIGNALING	0.122564	0.15083	0.150065	0.137375	0.134134	0.221029	0.200462	0.248678	0.179899	0.18558	0.162814	0.254065	0.148207	0.215935	0.209963	0.214931	0.217787	0.180751	0.210823	0.168386	0.170239	0.181263	0.210668	0.170538	0.212614
REACTOME_EPH_EPHRIN_MEDIATED_REPULSION_OF_CELLS	0.147351	0.155869	0.148124	0.115874	0.136371	0.188324	0.191872	0.201201	0.1515	0.131664	0.157001	0.163566	0.158906	0.153231	0.17012	0.170816	0.162434	0.13148	0.156565	0.146733	0.158068	0.156107	0.160929	0.155274	0.172953
REACTOME_MUSCLE_CONTRACTION	0.0438182	0.0450771	0.0927648	0.106839	0.0939307	0.125388	0.164186	0.10524	0.0460732	0.0419107	0.0346807	0.0923956	0.0500959	0.04506	0.0433633	0.122529	0.0555799	0.0517529	0.0642138	0.0327292	0.0973391	0.123975	0.0672789	0.0648819	0.116967
REACTOME_G_PROTEIN_BETA_GAMMA_SIGNALLING	0.14869	0.157351	0.14716	0.150658	0.111114	0.18316	0.174154	0.184269	0.184183	0.196082	0.16721	0.188399	0.184228	0.199626	0.212315	0.184306	0.215381	0.198917	0.173244	0.218129	0.211913	0.12474	0.190669	0.171903	0.179138
REACTOME_TRAFFICKING_OF_AMPA_RECEPTORS	0.193345	0.214203	0.240945	0.246943	0.253735	0.169654	0.20582	0.129453	0.0706234	0.0595101	0.0716974	0.123024	0.0989364	0.0655945	0.0538158	0.205811	0.049562	0.0469124	0.098243	0.0689083	0.192255	0.170322	0.0770913	0.0847062	0.162848
REACTOME_SEMA3A_PAK_DEPENDENT_AXON_REPULSION	0.20236	0.235128	0.245714	0.279604	0.280972	0.323604	0.309711	0.322377	0.254825	0.325585	0.278624	0.31151	0.31355	0.309544	0.296479	0.294442	0.284241	0.289125	0.340204	0.276089	0.290408	0.241617	0.326657	0.322749	0.296543
REACTOME_SEMA3A_PLEXIN_REPULSION_SIGNALING_BY_INHIBITING_INTEGRIN_ADHESION	0.104241	0.12917	0.107629	0.183514	0.214031	0.200061	0.187561	0.226983	0.180312	0.257657	0.208537	0.169338	0.216885	0.20621	0.202736	0.168919	0.196585	0.193796	0.24059	0.187078	0.173684	0.10515	0.246312	0.242064	0.157212
REACTOME_CRMPS_IN_SEMA3A_SIGNALING	0.189893	0.215176	0.200507	0.201427	0.245426	0.182987	0.201076	0.20521	0.143969	0.223045	0.185638	0.194184	0.201621	0.214705	0.161626	0.200228	0.143299	0.156715	0.210803	0.153389	0.200992	0.149253	0.201243	0.224819	0.173649
REACTOME_ACETYLCHOLINE_REGULATES_INSULIN_SECRETION	0.107174	0.111017	0.171647	0.172297	0.132373	0.283094	0.267502	0.25381	0.242828	0.178966	0.166325	0.234548	0.180104	0.240616	0.263267	0.26489	0.23714	0.201753	0.227141	0.234971	0.212354	0.204054	0.232234	0.267074	0.251235
REACTOME_ADRENALINE_NORADRENALINE_INHIBITS_INSULIN_SECRETION	0.115467	0.14237	0.148302	0.147706	0.146159	0.135089	0.162808	0.148713	0.0903326	0.0822944	0.0907681	0.119463	0.0867841	0.0533183	0.113252	0.141568	0.109756	0.0598344	0.106307	0.0716656	0.166697	0.131613	0.0951706	0.0319131	0.124539
REACTOME_REGULATION_OF_LIPID_METABOLISM_BY_PPARALPHA	0.164408	0.163271	0.170769	0.163609	0.172497	0.150275	0.136055	0.157824	0.163545	0.158969	0.177168	0.158906	0.173844	0.172659	0.175326	0.159846	0.169588	0.161122	0.166298	0.162431	0.175512	0.140481	0.182833	0.171163	0.154189
REACTOME_CIRCADIAN_CLOCK	0.259905	0.266464	0.254939	0.263233	0.27066	0.223805	0.22249	0.245115	0.270257	0.255474	0.231876	0.243255	0.249697	0.261127	0.271523	0.247687	0.247409	0.250193	0.255076	0.266494	0.25081	0.184747	0.268639	0.275214	0.221719
REACTOME_FREE_FATTY_ACIDS_REGULATE_INSULIN_SECRETION	0.0751511	0.0603889	0.136596	0.112144	0.0721919	0.22205	0.211812	0.220282	0.218107	0.162957	0.144006	0.187305	0.137021	0.210321	0.250443	0.211987	0.224135	0.193182	0.176085	0.191877	0.180197	0.193944	0.196326	0.254503	0.208624
REACTOME_INCRETIN_SYNTHESIS_SECRETION_AND_INACTIVATION	0.0501414	0.0321348	0.0470028	0.0203373	0.008386	-0.0251962	-0.0050654	-0.0236934	-0.0449174	-0.0665749	0.00785799	-0.0313049	-0.0312701	-0.0417923	-0.0315934	0.00199039	-0.034832	-0.034156	-0.0413837	-0.0361775	-0.000487018	-0.00748265	-0.0464133	-0.0377555	-0.0025682
REACTOME_SYNTHESIS_SECRETION_AND_INACTIVATION_OF_GLUCOSE_DEPENDENT_INSULINOTROPIC_POLYPEPTIDE_GIP	0.0486036	0.0114485	0.0618503	0.00705699	-0.00914407	-0.0617176	-0.0337043	-0.0619112	-0.0651738	-0.112218	0.0229765	-0.0921475	-0.0507575	-0.0524413	-0.0663218	-0.0133766	-0.0459599	-0.0390168	-0.0687022	-0.0471681	-0.0301725	-0.0108676	-0.0726061	-0.0489556	-0.0275095
REACTOME_SEMA4D_IN_SEMAPHORIN_SIGNALING	0.211777	0.198587	0.184437	0.25215	0.21824	0.274887	0.285811	0.27677	0.275533	0.301255	0.263309	0.26366	0.259652	0.281607	0.269293	0.203956	0.254869	0.2844	0.297111	0.243973	0.25378	0.190981	0.285541	0.303102	0.244834
REACTOME_SIALIC_ACID_METABOLISM	0.0435783	0.0814347	0.101207	0.013179	0.0430875	0.11889	0.158891	0.112894	0.131505	0.0995065	0.0957584	0.1382	0.121878	0.117449	0.12143	0.139524	0.110333	0.131442	0.108837	0.115733	0.0874532	0.140755	0.133724	0.110714	0.127583
REACTOME_SUMOYLATION_OF_SUMOYLATION_PROTEINS	0.259255	0.255705	0.234392	0.222614	0.266047	0.183655	0.124109	0.216491	0.20106	0.23347	0.243826	0.174521	0.240402	0.218783	0.214316	0.18724	0.240558	0.239663	0.212561	0.239539	0.199053	0.160298	0.211615	0.197766	0.186792
REACTOME_CA2_PATHWAY	0.19276	0.198091	0.217473	0.190716	0.193359	0.166204	0.197779	0.201405	0.180672	0.165545	0.174483	0.203841	0.17543	0.173463	0.180041	0.197939	0.181396	0.164462	0.197255	0.193162	0.23291	0.157212	0.184947	0.183798	0.190188
REACTOME_PCP_CE_PATHWAY	0.199696	0.17636	0.120848	0.119642	0.112361	0.120198	0.083032	0.155372	0.190685	0.217369	0.214781	0.137134	0.213798	0.199651	0.199999	0.0909131	0.194968	0.206146	0.196372	0.205697	0.165442	0.0290126	0.176282	0.17848	0.120921
REACTOME_SUMOYLATION_OF_INTRACELLULAR_RECEPTORS	0.138255	0.129563	0.159945	0.138291	0.133501	0.151044	0.190161	0.179788	0.183158	0.137348	0.11134	0.208537	0.133907	0.175382	0.172926	0.191836	0.185625	0.137363	0.148779	0.161544	0.162007	0.200939	0.168693	0.177285	0.189811
REACTOME_G_ALPHA_Q_SIGNALLING_EVENTS	-0.0575086	-0.0543543	-0.0179906	-0.0337178	-0.0495191	0.0670229	0.0765603	0.039818	-0.00387442	-0.0135767	0.00451085	0.0538362	-0.0126499	0.00504158	0.0232693	0.0688813	0.0157251	-0.00237645	0.00343896	0.00406612	0.0269547	0.0803605	-0.00131486	0.000260441	0.055956
REACTOME_G_ALPHA_12_13_SIGNALLING_EVENTS	0.153037	0.158409	0.171793	0.200101	0.196397	0.231462	0.231844	0.240075	0.209102	0.198404	0.182007	0.219364	0.190258	0.194343	0.216161	0.223495	0.209808	0.18226	0.185374	0.198722	0.205335	0.19736	0.206752	0.205349	0.21782
REACTOME_SEMA4D_MEDIATED_INHIBITION_OF_CELL_ATTACHMENT_AND_MIGRATION	0.0698664	0.0726662	0.035566	0.100344	0.0772145	0.160029	0.136768	0.125535	0.127154	0.153932	0.196897	0.125901	0.156092	0.163208	0.112773	0.172628	0.124098	0.187085	0.184017	0.144397	0.0823299	0.022879	0.165335	0.180058	0.127978
REACTOME_SEMA4D_INDUCED_CELL_MIGRATION_AND_GROWTH_CONE_COLLAPSE	0.23242	0.222446	0.208942	0.277117	0.247746	0.296873	0.309181	0.299556	0.306976	0.317395	0.261356	0.286629	0.274617	0.299588	0.295668	0.2077	0.273961	0.292075	0.304635	0.263112	0.275522	0.207976	0.303555	0.320624	0.257451
REACTOME_OTHER_SEMAPHORIN_INTERACTIONS	0.0775335	0.0771517	0.11895	0.0981913	0.109574	0.266563	0.236649	0.23453	0.261935	0.226256	0.244009	0.263984	0.280604	0.222208	0.242146	0.268238	0.229777	0.216852	0.21962	0.226928	0.233724	0.211149	0.250853	0.251838	0.253087
REACTOME_TRAFFICKING_OF_GLUR2_CONTAINING_AMPA_RECEPTORS	0.201107	0.22421	0.238612	0.227959	0.262442	0.175397	0.182932	0.100731	0.0485222	0.0305787	0.0458444	0.113111	0.100564	0.051307	0.0180593	0.202186	0.0171063	0.0284343	0.0974752	0.0750932	0.205733	0.174235	0.0525283	0.0587043	0.161248
REACTOME_P2Y_RECEPTORS	-0.208375	-0.199135	-0.233723	-0.279534	-0.220245	-0.183856	-0.144273	-0.168037	-0.202682	-0.221588	-0.128427	-0.0629401	-0.11567	-0.0663006	-0.113586	-0.20953	-0.0823557	-0.11828	-0.0937103	-0.152557	-0.149473	-0.09149	-0.176225	-0.169107	-0.123584
REACTOME_NUCLEOTIDE_LIKE_PURINERGIC_RECEPTORS	-0.171831	-0.150956	-0.181979	-0.238101	-0.19634	-0.106578	-0.0747746	-0.14256	-0.155754	-0.188727	-0.0970583	-0.0608821	-0.102173	-0.0506495	-0.115758	-0.118392	-0.0938426	-0.0931433	-0.0771205	-0.109787	-0.114853	-0.0115152	-0.130722	-0.105579	-0.0679561
REACTOME_PLATELET_HOMEOSTASIS	0.112031	0.113871	0.167391	0.138788	0.135558	0.198062	0.214063	0.193202	0.160371	0.13987	0.138273	0.196462	0.133456	0.146906	0.158994	0.200534	0.165541	0.144154	0.138899	0.157834	0.165475	0.178923	0.159757	0.149928	0.18933
REACTOME_REDUCTION_OF_CYTOSOLIC_CA_LEVELS	0.212962	0.231759	0.248572	0.246616	0.260326	0.25234	0.251911	0.210115	0.175806	0.169127	0.156591	0.19923	0.20596	0.16111	0.170483	0.277511	0.205947	0.176248	0.164415	0.19973	0.229147	0.164688	0.188881	0.193128	0.264723
REACTOME_PLATELET_CALCIUM_HOMEOSTASIS	0.0972675	0.114195	0.171353	0.148996	0.147559	0.206643	0.229785	0.185419	0.153105	0.128814	0.132411	0.190235	0.155641	0.140775	0.130705	0.219698	0.162835	0.161015	0.137104	0.163647	0.158167	0.184776	0.161745	0.173757	0.227536
REACTOME_CGMP_EFFECTS	0.0939832	0.101534	0.216167	0.183095	0.185529	0.308439	0.35383	0.28423	0.196351	0.164675	0.178071	0.305336	0.127241	0.152708	0.194594	0.323024	0.207714	0.156216	0.196175	0.149269	0.213733	0.341757	0.206972	0.198681	0.280598
REACTOME_G_ALPHA_S_SIGNALLING_EVENTS	-0.0934214	-0.107449	-0.054533	-0.0860716	-0.0881666	-0.000847215	0.0298514	-0.0287829	-0.0821988	-0.0997006	-0.0987721	-0.0258079	-0.112012	-0.092498	-0.0714236	0.000318685	-0.0709192	-0.0940752	-0.090474	-0.0933976	-0.0504355	0.00946293	-0.0724067	-0.096548	-0.0102733
REACTOME_ADP_SIGNALLING_THROUGH_P2Y_PURINOCEPTOR_1	0.115722	0.118336	0.153671	0.139971	0.0935272	0.136793	0.14784	0.169105	0.129993	0.112266	0.102792	0.136345	0.0896678	0.116224	0.14886	0.151387	0.136991	0.102101	0.118743	0.122245	0.16493	0.134025	0.132586	0.0850494	0.140711
REACTOME_G_ALPHA_I_SIGNALLING_EVENTS	-0.0333183	-0.0344119	-0.0106073	-0.0095474	-0.0275029	0.0191766	0.0314865	-0.00535482	-0.031738	-0.0460213	-0.0425706	-0.00393284	-0.0269647	-0.011886	-0.0224349	0.030186	-0.0210424	-0.0356636	-0.0343252	-0.0314604	0.00730954	0.0379677	-0.0278003	-0.0306359	0.00718176
REACTOME_G_ALPHA_Z_SIGNALLING_EVENTS	0.0957803	0.0918556	0.120844	0.120351	0.11427	0.154121	0.17834	0.133645	0.0913193	0.0720148	0.0896368	0.130976	0.0617482	0.060851	0.0998996	0.146947	0.0964334	0.0743017	0.0952443	0.0934794	0.166096	0.143885	0.0867808	0.0676303	0.141396
REACTOME_DCC_MEDIATED_ATTRACTIVE_SIGNALING	0.279667	0.27318	0.341617	0.315964	0.28533	0.345593	0.397319	0.369998	0.334264	0.308484	0.28805	0.360812	0.303076	0.318766	0.317873	0.38931	0.316427	0.294098	0.332396	0.29333	0.330421	0.335281	0.340897	0.314623	0.362475
REACTOME_NETRIN_MEDIATED_REPULSION_SIGNALS	0.228679	0.20492	0.26961	0.172944	0.187395	0.331057	0.343814	0.297618	0.13449	0.122353	0.144008	0.297884	0.0836359	0.118108	0.176763	0.299616	0.147094	0.0975361	0.174189	0.06168	0.259759	0.288769	0.206024	0.166354	0.308226
REACTOME_CASPASE_ACTIVATION_VIA_DEPENDENCE_RECEPTORS_IN_THE_ABSENCE_OF_LIGAND	0.0932577	0.105888	0.1582	0.178061	0.169527	0.237548	0.236628	0.233239	0.138394	0.16507	0.0882869	0.188913	0.114311	0.156156	0.200182	0.201141	0.170871	0.14566	0.189574	0.115717	0.154229	0.228739	0.201822	0.198661	0.213734
REACTOME_ROLE_OF_SECOND_MESSENGERS_IN_NETRIN_1_SIGNALING	0.106704	0.0372554	0.216701	0.149873	0.139969	0.319186	0.337685	0.286591	0.127083	0.102911	0.0510617	0.269403	0.0359704	0.0535966	0.108352	0.304133	0.108241	0.0957745	0.126119	0.0536671	0.206372	0.361452	0.12554	0.116905	0.330876
REACTOME_ADHERENS_JUNCTIONS_INTERACTIONS	0.137774	0.146908	0.212752	0.155868	0.156548	0.32578	0.320776	0.298664	0.150701	0.153914	0.19477	0.269675	0.141379	0.154044	0.184791	0.2926	0.194688	0.188181	0.221125	0.118449	0.260544	0.313878	0.186748	0.212873	0.313178
REACTOME_NCAM1_INTERACTIONS	0.0164192	0.0457319	0.0673098	0.103746	0.09478	0.213333	0.23174	0.150472	0.104754	0.123307	0.15318	0.141133	0.156995	0.0756282	0.0996576	0.148526	0.0861483	0.0591418	0.176817	0.0664309	0.140519	0.165241	0.141135	0.119786	0.170108
REACTOME_OPSINS	0.0553067	0.0723289	0.0775205	0.0605158	0.0532553	-0.147541	-0.1577	-0.231131	-0.25188	-0.194573	-0.207875	-0.219387	-0.273714	-0.16137	-0.212094	-0.177947	-0.201229	-0.189598	-0.21618	-0.259614	-0.0216957	-0.0600686	-0.218937	-0.203878	-0.175508
REACTOME_CALCITONIN_LIKE_LIGAND_RECEPTORS	-0.16865	-0.204194	-0.191037	-0.245633	-0.273075	0.0416022	0.00217161	0.0186468	-0.0510718	-0.130115	-0.131399	0.0505441	-0.181314	-0.0801258	-0.0782156	0.00460375	-0.0308514	-0.0599993	-0.107181	-0.133867	-0.132236	0.0101181	-0.0871015	-0.124594	-0.0455491
REACTOME_TIGHT_JUNCTION_INTERACTIONS	-0.161615	-0.17425	-0.120445	-0.194583	-0.204373	-0.101912	-0.0202003	-0.130839	-0.207819	-0.155373	-0.126152	-0.0743159	-0.142606	-0.134839	-0.150445	-0.0680996	-0.174588	-0.179382	-0.138789	-0.170563	-0.121116	-0.0855989	-0.143635	-0.14726	-0.0929282
REACTOME_GLUCAGON_TYPE_LIGAND_RECEPTORS	-0.00702234	-0.0179256	0.0210612	0.00900233	-0.0283072	0.0252322	0.0491713	-0.00506907	-0.0621883	-0.0611313	-0.04128	-0.0041277	-0.0849814	-0.0628935	-0.0288929	0.0145946	-0.0403201	-0.0552663	-0.07086	-0.053043	0.0192079	0.0149975	-0.0536993	-0.0961174	0.0192015
REACTOME_CLASS_C_3_METABOTROPIC_GLUTAMATE_PHEROMONE_RECEPTORS	-0.100277	-0.077926	0.017254	-0.0129079	-0.0325066	-0.00388728	0.065486	-0.0445894	-0.26272	-0.246931	-0.180856	-0.0611483	-0.19957	-0.204163	-0.194925	0.0223681	-0.155658	-0.238307	-0.158379	-0.273975	-0.0295396	0.0432838	-0.179225	-0.236526	-0.0171226
REACTOME_NECTIN_NECL_TRANS_HETERODIMERIZATION	-0.0230431	0.0314155	0.0219117	-0.189436	0.00803302	0.131206	-0.137919	-0.00478964	0.134827	0.0443891	0.0773508	-0.0867038	-0.0665647	-0.146744	0.122607	-0.272029	-0.057438	0.116347	0.134299	-0.0442382	0.0661876	-0.172616	0.0119552	0.00365823	-0.128038
REACTOME_CELL_CELL_JUNCTION_ORGANIZATION	0.00342182	0.00478913	0.0659082	0.000868949	-0.00155788	0.136761	0.173635	0.104241	-0.0200217	0.00452108	0.0338837	0.108155	0.0109765	0.0137796	0.0232208	0.131948	0.019961	0.0130403	0.0585011	-0.022453	0.0899628	0.130538	0.0367781	0.0404685	0.133918
REACTOME_SYNTHESIS_SECRETION_AND_DEACYLATION_OF_GHRELIN	-0.0724063	-0.0828523	-0.0288844	-0.069963	-0.0723655	-0.0257226	-0.0781717	-0.072492	-0.080083	-0.0772695	-0.0401225	-0.073583	-0.00648609	-0.0989643	-0.0387134	-0.0980633	-0.0446112	-0.0185977	-0.0726622	-0.0878077	-0.080387	-0.0590671	-0.101699	-0.100579	-0.0577678
REACTOME_REGULATION_OF_INSULIN_SECRETION	0.122882	0.133857	0.170191	0.169671	0.153518	0.183187	0.198603	0.175997	0.110337	0.0938744	0.104906	0.168367	0.0961047	0.0954044	0.135854	0.18263	0.125231	0.0932676	0.128473	0.0929608	0.181679	0.147043	0.120472	0.106336	0.171537
REACTOME_TRANSPORT_OF_BILE_SALTS_AND_ORGANIC_ACIDS_METAL_IONS_AND_AMINE_COMPOUNDS	-0.00924861	-0.0185282	0.0151002	-0.0380996	-0.0647997	0.0540328	0.0688019	0.00791639	-0.0318784	-0.021841	0.00173221	-0.00443075	-0.0172994	-0.0125743	-0.0226051	0.0546317	-0.0122734	-0.017974	-0.00171329	-0.0269652	0.00982827	0.0551141	0.0184278	-0.0141941	0.051437
REACTOME_BICARBONATE_TRANSPORTERS	0.171862	0.170821	0.206729	0.172793	0.207455	0.152331	0.173859	0.121415	0.11834	0.0382803	0.059639	0.194521	0.0820727	0.0797861	0.0870097	0.159472	0.0764999	0.0508702	0.0871026	0.0706895	0.174537	0.216958	0.0796456	0.0685158	0.163613
REACTOME_TRANSPORT_OF_INORGANIC_CATIONS_ANIONS_AND_AMINO_ACIDS_OLIGOPEPTIDES	0.0629185	0.0781018	0.0929967	0.0636762	0.056016	0.0658505	0.0891526	0.0399469	0.0192775	0.00291738	0.0118858	0.0685877	-0.00965079	0.00454284	0.00743627	0.0909074	-0.00278519	0.0137982	0.00559991	0.0172391	0.0700194	0.103731	0.0374314	0.0194657	0.061217
REACTOME_TRANSPORT_OF_VITAMINS_NUCLEOSIDES_AND_RELATED_MOLECULES	-0.0549081	-0.052748	-0.0268854	-0.090471	-0.083746	0.00390759	0.0192079	0.00451024	-0.0344188	-0.014913	-0.0487659	0.00282835	-0.0400884	-0.0364312	0.00158187	0.00306876	0.029643	-0.0254172	-0.0220702	-0.0326103	-0.0525707	0.045407	-0.0261094	-0.0111438	-0.0119034
REACTOME_SLC_MEDIATED_TRANSMEMBRANE_TRANSPORT	0.00822907	0.01163	0.0339553	-0.00883812	-0.0209752	0.0479725	0.0648643	0.0156828	-0.0107305	-0.0144634	-0.00838933	0.0275356	-0.0216392	-0.0142428	-0.00961765	0.0552501	-0.00588301	-0.0103492	-0.00570412	-0.0126667	0.0189282	0.0705025	0.0148366	-0.00218779	0.0399372
REACTOME_METAL_ION_SLC_TRANSPORTERS	0.151708	0.130572	0.109628	0.0159872	-0.0177259	0.13508	0.0870087	0.129071	0.103238	0.163348	0.148045	0.117127	0.173221	0.140077	0.137005	0.102785	0.166215	0.161264	0.175203	0.147203	0.103336	0.120132	0.171093	0.146305	0.131902
REACTOME_SODIUM_CALCIUM_EXCHANGERS	0.281249	0.315714	0.340258	0.333801	0.322893	0.262993	0.269637	0.199347	0.157236	0.116897	0.0877717	0.209492	0.132066	0.129143	0.148184	0.305468	0.172504	0.120058	0.126919	0.127282	0.300704	0.287202	0.145415	0.146338	0.288454
REACTOME_SODIUM_PROTON_EXCHANGERS	-0.00382229	0.0215759	0.0823823	-0.0319801	-0.0512449	0.165336	0.210966	0.0746999	0.0223818	0.0565174	0.0173091	0.0901348	0.02032	0.0957932	0.018491	0.182877	-0.00354287	0.0524639	0.0608229	0.0772829	0.0329663	0.210455	0.0900577	0.0717941	0.1704
REACTOME_ARACHIDONATE_PRODUCTION_FROM_DAG	0.0699714	0.0516922	0.125228	0.0518979	0.0357884	0.0884355	0.268895	0.252198	0.185923	0.207072	0.136672	0.264489	0.163031	0.0962461	0.17559	0.183425	0.167174	0.205523	0.161598	0.192479	0.0375732	0.237872	0.243722	0.197246	0.210497
REACTOME_CATION_COUPLED_CHLORIDE_COTRANSPORTERS	0.144368	0.134805	0.14048	0.157021	0.174535	0.123513	0.115266	0.103027	0.108265	0.0574841	0.0588338	0.186233	-0.0107032	0.0830387	0.0348047	0.00915184	0.0797713	0.0622766	0.0440568	0.04982	0.159465	0.127587	0.0612539	0.0998205	0.060216
REACTOME_SMALL_INTERFERING_RNA_SIRNA_BIOGENESIS	0.28021	0.278498	0.291397	0.215973	0.189946	0.135049	0.119234	0.246907	0.252297	0.247972	0.187466	0.208132	0.222591	0.241919	0.248198	-0.0065067	0.240925	0.25827	0.254438	0.262518	0.274452	0.185075	0.185835	0.229964	0.203668
REACTOME_SIRT1_NEGATIVELY_REGULATES_RRNA_EXPRESSION	0.0414109	0.1015	0.0684576	0.0866303	0.107452	-0.00321346	0.0124655	0.0524894	0.078313	0.0657438	0.0579238	0.0955652	0.0544577	0.0371797	0.0623022	0.0107555	0.0716516	0.0268324	0.0534238	0.055885	0.0231415	0.0740838	0.0270841	0.0663712	-0.00837424
REACTOME_ERCC6_CSB_AND_EHMT2_G9A_POSITIVELY_REGULATE_RRNA_EXPRESSION	0.286566	0.279955	0.271581	0.354782	0.337832	0.17765	0.162066	0.279573	0.270558	0.284583	0.222256	0.241479	0.270786	0.268756	0.278458	0.182853	0.260804	0.256069	0.250643	0.287231	0.255816	0.0689262	0.240956	0.279495	0.212731
REACTOME_MULTIFUNCTIONAL_ANION_EXCHANGERS	-0.0945611	-0.0601189	-0.0396814	-0.0358442	-0.0975392	0.0217383	0.00985121	-0.0555344	-0.118788	-0.196183	-0.117801	-0.0181059	-0.124136	-0.100336	-0.134935	0.0104627	-0.152467	-0.128849	-0.169853	-0.109136	-0.0669449	0.0751763	-0.124071	-0.124743	-0.00848196
REACTOME_SODIUM_COUPLED_PHOSPHATE_COTRANSPORTERS	0.0308188	-0.0138197	-0.0078829	-0.0758218	-0.0908085	-0.0169889	-0.0135454	-0.00492655	0.0377287	0.0493785	0.0705653	-0.0162446	-0.00474337	-0.0112393	0.0138153	-0.0132553	-0.00694635	0.0144125	0.00792186	0.00605744	0.0392435	-0.0198611	0.0497428	0.0394921	-0.124571
REACTOME_SPHINGOLIPID_METABOLISM	0.0944262	0.0934978	0.0796841	0.0514839	0.0540416	0.110143	0.113072	0.095425	0.123989	0.115139	0.11414	0.110336	0.137106	0.110658	0.120689	0.101702	0.112371	0.124809	0.117739	0.137561	0.0952145	0.110641	0.126215	0.124651	0.100698
REACTOME_ACTIVATION_OF_RAC1	0.218046	0.235064	0.290696	0.287503	0.278246	0.33993	0.351036	0.358612	0.311022	0.301896	0.311896	0.345021	0.308681	0.324916	0.320265	0.35372	0.316069	0.310558	0.331116	0.322473	0.286385	0.338152	0.334506	0.293955	0.337003
REACTOME_REGULATION_OF_COMMISSURAL_AXON_PATHFINDING_BY_SLIT_AND_ROBO	0.184832	0.183237	0.292271	0.224839	0.196467	0.353515	0.389514	0.29896	0.13103	0.0935249	0.160686	0.3015	0.139683	0.200781	0.185454	0.382448	0.168365	0.134696	0.196176	0.100191	0.276625	0.37426	0.22687	0.169202	0.33068
REACTOME_INACTIVATION_OF_CDC42_AND_RAC1	0.259568	0.323045	0.375101	0.325692	0.333033	0.410337	0.437192	0.420743	0.43446	0.421753	0.425579	0.407874	0.420887	0.42851	0.408934	0.42568	0.423178	0.397205	0.438943	0.412395	0.389478	0.383261	0.449238	0.437812	0.426412
REACTOME_ORGANIC_ANION_TRANSPORTERS	-0.142151	-0.0770847	-0.0441431	-0.118153	-0.119359	-0.158149	-0.0813354	-0.223781	-0.277398	-0.245969	-0.192932	-0.182693	-0.277855	-0.312314	-0.249844	-0.0661017	-0.250417	-0.274447	-0.250975	-0.246964	-0.154884	-0.0832069	-0.250597	-0.297019	-0.141932
REACTOME_ROLE_OF_ABL_IN_ROBO_SLIT_SIGNALING	0.313213	0.337392	0.386407	0.336926	0.352333	0.407571	0.418762	0.420248	0.426431	0.425273	0.398229	0.414652	0.35017	0.408061	0.422614	0.406908	0.392006	0.376552	0.436045	0.394307	0.394887	0.397725	0.443442	0.430799	0.406868
REACTOME_THROMBOXANE_SIGNALLING_THROUGH_TP_RECEPTOR	0.10394	0.105448	0.137725	0.126065	0.0876974	0.126822	0.12306	0.131872	0.120681	0.0938469	0.100177	0.110164	0.0814107	0.0926916	0.125199	0.128925	0.115169	0.0934584	0.0902747	0.106912	0.148918	0.0970236	0.0976901	0.0745549	0.124905
REACTOME_DEADENYLATION_DEPENDENT_MRNA_DECAY	0.255623	0.245032	0.216063	0.210391	0.213445	0.137887	0.0931619	0.200475	0.214859	0.227817	0.226137	0.175929	0.214075	0.231066	0.220121	0.150969	0.254927	0.241296	0.213992	0.217615	0.209131	0.0982883	0.187028	0.197699	0.148315
REACTOME_DEADENYLATION_OF_MRNA	0.355938	0.352265	0.316294	0.33071	0.324382	0.253971	0.224299	0.338652	0.331212	0.348535	0.352413	0.324348	0.330274	0.348073	0.339836	0.27548	0.358532	0.347589	0.335911	0.355325	0.335318	0.175527	0.31686	0.317415	0.295372
REACTOME_MRNA_DECAY_BY_3_TO_5_EXORIBONUCLEASE	0.121128	0.113048	0.0688171	0.074451	0.10994	-0.0349758	-0.0835418	-0.000198294	0.034363	0.0617624	0.00984027	-0.0408473	0.022555	0.0446881	0.0434871	-0.0669799	0.0997124	0.0762853	0.0561409	0.0387148	0.0504223	-0.0337986	0.0262869	0.0559682	-0.0632909
REACTOME_MRNA_DECAY_BY_5_TO_3_EXORIBONUCLEASE	0.224564	0.201815	0.197829	0.14971	0.134958	0.114744	0.0476379	0.164537	0.198991	0.193959	0.219654	0.128435	0.208873	0.213463	0.196794	0.154983	0.238683	0.230267	0.169722	0.165624	0.153404	0.0988318	0.13223	0.143925	0.0985633
REACTOME_GP1B_IX_V_ACTIVATION_SIGNALLING	0.0641167	0.0484499	0.0250888	0.0414309	0.0172587	0.225102	0.231504	0.243104	0.236747	0.24096	0.217716	0.180588	0.217175	0.241108	0.242589	0.196428	0.242487	0.227962	0.233359	0.216347	0.224788	0.168855	0.244078	0.250146	0.213654
REACTOME_VASOPRESSIN_REGULATES_RENAL_WATER_HOMEOSTASIS_VIA_AQUAPORINS	0.135912	0.142818	0.174398	0.16939	0.13884	0.120332	0.136742	0.128978	0.0869518	0.0738525	0.0854685	0.123721	0.092893	0.0519844	0.0828393	0.128665	0.101642	0.065777	0.089692	0.077098	0.16929	0.11719	0.0911781	0.0439892	0.13823
REACTOME_PASSIVE_TRANSPORT_BY_AQUAPORINS	-0.233267	-0.214127	-0.246377	-0.303925	-0.276543	-0.26693	-0.262183	-0.304577	-0.255562	-0.26008	-0.237644	-0.175302	-0.224287	-0.234144	-0.243029	-0.22815	-0.196649	-0.279821	-0.233734	-0.231939	-0.198074	-0.206698	-0.288576	-0.237551	-0.226329
REACTOME_PLATELET_SENSITIZATION_BY_LDL	0.135453	0.128468	0.153354	0.100114	0.118699	0.176635	0.159277	0.19562	0.217722	0.201235	0.174985	0.21955	0.216521	0.228383	0.226471	0.153922	0.206807	0.207361	0.172549	0.242282	0.173538	0.113337	0.225021	0.202816	0.165717
REACTOME_LYSOSOME_VESICLE_BIOGENESIS	0.225817	0.213568	0.189193	0.180599	0.19383	0.173722	0.165911	0.179701	0.203877	0.212744	0.207051	0.152601	0.233813	0.214165	0.214746	0.145398	0.202682	0.239329	0.186163	0.264636	0.199347	0.0912682	0.207667	0.236492	0.170869
REACTOME_GOLGI_ASSOCIATED_VESICLE_BIOGENESIS	0.290466	0.29765	0.275029	0.283778	0.280069	0.267281	0.268933	0.290964	0.288121	0.296186	0.294546	0.269501	0.292624	0.302957	0.302177	0.267474	0.293063	0.299674	0.278618	0.317618	0.277774	0.204617	0.3053	0.300761	0.272508
REACTOME_SODIUM_COUPLED_SULPHATE_DI_AND_TRI_CARBOXYLATE_TRANSPORTERS	-0.1639	-0.228382	-0.104704	-0.0744605	-0.155847	0.00197231	0.0694031	-0.147328	-0.252057	-0.253333	-0.120688	-0.0421616	-0.236636	-0.161306	-0.196269	0.0685313	-0.254017	-0.182542	-0.167778	-0.256354	-0.106683	0.0373149	-0.210401	-0.163889	0.0416363
REACTOME_PROTON_COUPLED_MONOCARBOXYLATE_TRANSPORT	0.253484	0.238497	0.19665	0.121719	0.138985	0.14881	0.0762621	0.0684502	0.22313	0.190005	0.175066	0.0234678	0.204238	0.171489	0.169237	0.0797149	0.147702	0.200516	0.171192	0.220072	0.218758	0.0234678	0.214591	0.167396	0.115035
REACTOME_FATTY_ACIDS_BOUND_TO_GPR40_FFAR1_REGULATE_INSULIN_SECRETION	-0.0268414	-0.0329734	0.0309302	0.054811	0.0253403	0.149286	0.147633	0.133617	0.146778	0.075813	0.0512432	0.098102	0.0750828	0.137618	0.154007	0.128752	0.120174	0.0928975	0.118811	0.127259	0.0750803	0.0882359	0.138341	0.182035	0.103306
REACTOME_ZINC_TRANSPORTERS	0.114037	0.10085	0.0847521	-0.00888639	-0.0491064	0.0927564	0.0613216	0.13093	0.0656564	0.123163	0.101682	0.121286	0.128646	0.121941	0.118203	0.0409647	0.147041	0.127805	0.137348	0.100862	0.0579591	0.0478066	0.107708	0.075226	0.087559
REACTOME_ZINC_EFFLUX_AND_COMPARTMENTALIZATION_BY_THE_SLC30_FAMILY	0.116477	0.106179	0.105287	0.0202443	-0.0794002	0.133583	0.0869052	0.192106	0.0835091	0.11993	0.11878	0.210375	0.105164	0.143604	0.111821	0.101128	0.146245	0.113722	0.158833	0.108703	0.0989997	0.15459	0.116867	0.0774077	0.146657
REACTOME_RECYCLING_PATHWAY_OF_L1	0.2097	0.224198	0.180299	0.20387	0.193038	0.179643	0.2019	0.175144	0.192536	0.213369	0.175608	0.171489	0.19778	0.195685	0.196142	0.193236	0.171386	0.179192	0.184998	0.187115	0.203713	0.135754	0.192859	0.183359	0.192393
REACTOME_UNBLOCKING_OF_NMDA_RECEPTORS_GLUTAMATE_BINDING_AND_ACTIVATION	0.235709	0.273998	0.337082	0.324954	0.327252	0.249937	0.283964	0.184836	0.0224943	0.0254385	0.0326724	0.201826	0.0913166	0.0713869	0.016414	0.268098	0.0380882	0.00452198	0.13185	0.0280496	0.246207	0.247281	0.0993745	0.0612933	0.236432
REACTOME_BINDING_OF_TCF_LEF_CTNNB1_TO_TARGET_GENE_PROMOTERS	-0.0383662	0.0092955	0.0174278	-0.00792033	0.0256268	0.149741	0.191906	0.232013	0.25837	0.171819	0.190716	0.206198	0.211994	0.209745	0.224762	0.222379	0.211315	0.165299	0.211914	0.226935	0.129087	0.16752	0.216873	0.243637	0.177107
REACTOME_DEPOLYMERISATION_OF_THE_NUCLEAR_LAMINA	0.192489	0.200023	0.188435	0.193321	0.215288	0.212789	0.211427	0.201265	0.21901	0.279302	0.212368	0.219258	0.210256	0.226121	0.247671	0.185133	0.220254	0.242005	0.212229	0.268702	0.203128	0.171947	0.236285	0.206426	0.159162
REACTOME_ZINC_INFLUX_INTO_CELLS_BY_THE_SLC39_GENE_FAMILY	0.112144	0.0966132	0.0682584	-0.0326119	-0.0251611	0.058795	0.0410905	0.0789509	0.0516801	0.125584	0.0881657	0.0441253	0.146176	0.104517	0.12311	-0.00800117	0.147586	0.138485	0.120166	0.0946921	0.0254143	-0.0455945	0.100557	0.0735337	0.0364155
REACTOME_NA_CL_DEPENDENT_NEUROTRANSMITTER_TRANSPORTERS	-0.12811	-0.137701	-0.0493254	-0.0585215	-0.116283	-0.0526409	0.018276	-0.098462	-0.164416	-0.211369	-0.113296	-0.113813	-0.195536	-0.173641	-0.215211	0.00649639	-0.201675	-0.200281	-0.193061	-0.221428	-0.11028	-0.00967176	-0.11796	-0.181327	-0.0495772
REACTOME_CREB1_PHOSPHORYLATION_THROUGH_THE_ACTIVATION_OF_ADENYLATE_CYCLASE	0.262499	0.27346	0.302388	0.318169	0.25909	0.242326	0.268847	0.260626	0.222494	0.18003	0.236502	0.249442	0.208379	0.203424	0.202878	0.298667	0.201045	0.197259	0.193948	0.198213	0.269802	0.183364	0.220149	0.185666	0.260765
REACTOME_CREB1_PHOSPHORYLATION_THROUGH_THE_ACTIVATION_OF_CAMKII_CAMKK_CAMKIV_CASCASDE	0.238889	0.245189	0.257396	0.272538	0.266755	0.147894	0.190736	0.204137	0.198971	0.196267	0.115146	0.173107	0.2076	0.181228	0.208004	0.212461	0.183746	0.22608	0.14682	0.223624	0.203459	0.131767	0.19338	0.242586	0.1703
REACTOME_CREB1_PHOSPHORYLATION_THROUGH_NMDA_RECEPTOR_MEDIATED_ACTIVATION_OF_RAS_SIGNALING	0.230525	0.257586	0.281841	0.279292	0.282707	0.204045	0.226909	0.202805	0.139689	0.139471	0.111572	0.209381	0.175013	0.143161	0.145154	0.227366	0.137565	0.143994	0.164746	0.145388	0.236524	0.184202	0.167742	0.148264	0.204637
REACTOME_ACTIVATION_OF_NMDA_RECEPTORS_AND_POSTSYNAPTIC_EVENTS	0.189891	0.204429	0.220027	0.214644	0.202639	0.174459	0.182736	0.160717	0.0838806	0.0948358	0.0799422	0.16428	0.120266	0.108768	0.0983495	0.190008	0.0991612	0.0942685	0.127492	0.0908211	0.176987	0.168722	0.134245	0.114147	0.181236
REACTOME_RAS_ACTIVATION_UPON_CA2_INFLUX_THROUGH_NMDA_RECEPTOR	0.205871	0.241335	0.2988	0.291099	0.294849	0.193154	0.222667	0.193305	0.100332	0.0976286	0.0738898	0.179796	0.124013	0.102053	0.1087	0.210821	0.10294	0.0947163	0.135135	0.0915681	0.219759	0.167895	0.122397	0.120042	0.190105
REACTOME_FREE_FATTY_ACID_RECEPTORS	-0.441463	-0.460256	-0.379319	-0.391279	-0.418842	-0.407913	-0.409215	-0.457006	-0.330789	-0.449586	-0.362076	-0.367764	-0.430019	-0.180464	-0.342644	-0.402157	-0.422886	-0.341281	-0.434348	-0.398384	-0.374703	-0.357184	-0.478661	-0.44252	-0.415067
REACTOME_RSK_ACTIVATION	0.266392	0.275969	0.206146	0.22647	0.231067	0.234844	0.219563	0.194458	0.201107	0.202384	0.158631	0.258457	0.269858	0.210504	0.193686	0.244889	0.183286	0.2238	0.203721	0.238912	0.255069	0.218551	0.245586	0.186336	0.225782
REACTOME_FORMYL_PEPTIDE_RECEPTORS_BIND_FORMYL_PEPTIDES_AND_MANY_OTHER_LIGANDS	-0.0274844	-0.0371713	-0.0695067	-0.0545329	-0.108823	0.114878	0.0495609	0.0760097	0.204851	0.116747	0.102224	0.0452094	0.114823	0.158262	0.125003	0.111182	0.113542	0.143666	0.110991	0.129193	0.0750522	0.194907	0.116299	0.126822	0.0608755
REACTOME_RELAXIN_RECEPTORS	-0.379392	-0.470352	-0.31008	-0.468937	-0.373337	-0.416864	-0.418943	-0.397836	-0.461129	-0.464731	-0.466278	-0.462808	-0.466146	-0.467051	-0.413945	-0.289472	-0.468447	-0.466504	-0.435513	-0.463468	-0.469013	-0.299357	-0.414253	-0.463109	-0.467111
REACTOME_INTERACTION_BETWEEN_L1_AND_ANKYRINS	0.161614	0.184326	0.246758	0.26146	0.247687	0.212184	0.262401	0.141836	0.0454623	0.0383301	0.0516127	0.167569	0.0951316	0.0676479	0.0323298	0.243823	0.034039	0.0547946	0.132092	0.00973035	0.206706	0.231095	0.109415	0.0718782	0.187704
REACTOME_SIGNAL_TRANSDUCTION_BY_L1	0.176566	0.182675	0.181788	0.187048	0.209065	0.263335	0.253781	0.264785	0.242701	0.287992	0.253647	0.226076	0.282516	0.259856	0.261114	0.218266	0.245694	0.245998	0.273179	0.233209	0.224763	0.205318	0.270224	0.277226	0.236301
REACTOME_SMOOTH_MUSCLE_CONTRACTION	0.188007	0.170426	0.16966	0.238722	0.207786	0.360175	0.377824	0.349532	0.375164	0.384886	0.336333	0.309541	0.27496	0.365136	0.363226	0.240041	0.3608	0.375362	0.359327	0.351563	0.33137	0.226481	0.351912	0.378119	0.288309
REACTOME_AQUAPORIN_MEDIATED_TRANSPORT	0.0711954	0.0804397	0.105311	0.0948257	0.0726007	0.0640537	0.079371	0.0669213	0.0297974	0.0121104	0.0296118	0.0746055	0.034205	0.00701791	0.0303275	0.0778987	0.0463593	0.00611942	0.0293693	0.0265227	0.109966	0.0635862	0.0322022	-0.00491175	0.0784152
REACTOME_TAK1_ACTIVATES_NFKB_BY_PHOSPHORYLATION_AND_ACTIVATION_OF_IKKS_COMPLEX	0.152123	0.148045	0.129756	0.145308	0.14279	0.126381	0.126619	0.165861	0.197778	0.220623	0.198081	0.153931	0.226548	0.202624	0.206119	0.138751	0.20569	0.217474	0.17563	0.216857	0.154268	0.069704	0.185191	0.188826	0.164259
REACTOME_TYPE_I_HEMIDESMOSOME_ASSEMBLY	0.0367323	-0.00247068	0.0115987	0.047999	0.0264885	0.130564	0.188077	0.137941	0.047317	0.0497865	0.143651	0.151648	0.0968075	0.142159	0.0895111	0.131605	0.0657068	0.135858	0.187976	0.0509684	0.1455	0.0833246	0.0996133	0.0560617	0.105916
REACTOME_BIOSYNTHESIS_OF_THE_N_GLYCAN_PRECURSOR_DOLICHOL_LIPID_LINKED_OLIGOSACCHARIDE_LLO_AND_TRANSFER_TO_A_NASCENT_PROTEIN	0.0544241	0.0728602	0.0648391	0.0149318	0.0414884	0.0704	0.0662362	0.0712373	0.111983	0.110844	0.0772913	0.0683564	0.0837272	0.0917068	0.110686	0.0708039	0.098065	0.114104	0.100223	0.10098	0.0605908	0.0827017	0.107441	0.0902438	0.0602822
REACTOME_SYNTHESIS_OF_DOLICHYL_PHOSPHATE	0.114788	0.0732597	0.0936076	0.168342	0.127851	0.0265479	-0.0427051	0.0342532	0.0701985	0.0476659	0.0304491	0.0709391	0.0614479	0.118166	0.0372039	-0.04231	0.0286563	0.0232115	0.0483358	0.00667685	0.00887631	-0.0272413	0.0824253	0.00374198	-0.0316328
REACTOME_ASPARAGINE_N_LINKED_GLYCOSYLATION	0.184633	0.182025	0.150148	0.123819	0.135732	0.143859	0.125664	0.157416	0.180562	0.195842	0.167313	0.140294	0.184909	0.174986	0.186808	0.125115	0.174726	0.190161	0.192412	0.186102	0.169442	0.0995551	0.180649	0.176051	0.144313
REACTOME_SYNTHESIS_OF_GDP_MANNOSE	-0.0132425	-0.0496063	-0.110168	-0.0716341	-0.0453925	-0.0806845	-0.0470692	-0.0809808	0.0251966	0.0628343	0.0337164	-0.225259	-0.0302399	-0.011767	0.0273904	-0.141018	-0.0175264	0.00211064	-0.0279111	0.00948672	-0.0826277	-0.180308	0.000697935	0.0129086	-0.105629
REACTOME_SYNTHESIS_OF_UDP_N_ACETYL_GLUCOSAMINE	0.114528	0.127596	0.0513478	0.0541029	0.0811894	0.0562151	0.0212279	0.0775025	0.112442	0.235208	0.168417	-0.00684585	0.175769	0.193371	0.220049	0.0572874	0.140198	0.216597	0.209392	0.170082	0.165916	0.0303221	0.192584	0.163956	0.0721774
REACTOME_SYNTHESIS_OF_SUBSTRATES_IN_N_GLYCAN_BIOSYTHESIS	0.0593797	0.0734538	0.0734925	0.0183906	0.0498757	0.0858828	0.0862333	0.0799787	0.117369	0.119756	0.0974708	0.077289	0.101079	0.107221	0.117648	0.0797976	0.103046	0.126533	0.108135	0.106391	0.0699375	0.0703616	0.121264	0.0971326	0.0785503
REACTOME_CELL_EXTRACELLULAR_MATRIX_INTERACTIONS	0.201234	0.174897	0.144092	0.219261	0.187491	0.329144	0.334136	0.326897	0.348494	0.369999	0.327156	0.269176	0.285519	0.335833	0.353743	0.220964	0.302037	0.357243	0.338502	0.321555	0.298183	0.236056	0.366083	0.364588	0.257939
REACTOME_REGULATION_OF_CYTOSKELETAL_REMODELING_AND_CELL_SPREADING_BY_IPP_COMPLEX_COMPONENTS	0.191878	0.183215	0.213425	0.274906	0.241053	0.340215	0.330576	0.34345	0.347617	0.355147	0.349311	0.282349	0.297563	0.337457	0.337241	0.283161	0.30638	0.344405	0.324263	0.332248	0.306054	0.249305	0.369979	0.364862	0.302349
REACTOME_INTERLEUKIN_1_FAMILY_SIGNALING	0.158915	0.145135	0.122858	0.11787	0.114578	0.134498	0.112725	0.165626	0.204122	0.211649	0.198196	0.165031	0.211454	0.209667	0.217317	0.137583	0.211933	0.216923	0.171155	0.219402	0.166149	0.0971567	0.190925	0.193955	0.145459
REACTOME_CELL_JUNCTION_ORGANIZATION	0.039467	0.0293628	0.0684138	0.0449716	0.035652	0.17079	0.203942	0.150662	0.0641588	0.0870046	0.104489	0.141398	0.0732685	0.095255	0.0985426	0.142509	0.0804101	0.0992962	0.130747	0.0558469	0.13438	0.144338	0.112941	0.108867	0.148224
REACTOME_NRCAM_INTERACTIONS	0.251856	0.256546	0.286994	0.27634	0.317552	0.206553	0.267546	0.199922	0.105691	0.166697	0.141317	0.195945	0.225459	0.151034	0.15043	0.282995	0.181975	0.0849463	0.239871	0.121165	0.267347	0.191908	0.218984	0.195515	0.260922
REACTOME_CHL1_INTERACTIONS	0.188292	0.199254	0.281655	0.229399	0.262398	0.390167	0.412773	0.400315	0.315799	0.326396	0.276688	0.417992	0.331259	0.318346	0.305399	0.407242	0.33543	0.259817	0.391815	0.265728	0.355058	0.383878	0.320974	0.342183	0.404085
REACTOME_NEUROFASCIN_INTERACTIONS	0.267692	0.251662	0.305669	0.302959	0.313941	0.261625	0.31252	0.220904	0.00691775	0.0396123	0.136422	0.290411	0.145654	0.103809	0.0739068	0.33149	0.0675241	-0.00369019	0.195508	0.0119087	0.308285	0.328317	0.175205	0.0751288	0.303112
REACTOME_INTERLEUKIN_12_FAMILY_SIGNALING	0.168923	0.152822	0.120798	0.111894	0.0937746	0.22321	0.186176	0.206827	0.243828	0.235662	0.242983	0.204285	0.244593	0.236695	0.237007	0.188593	0.221648	0.257477	0.207077	0.262428	0.216967	0.110287	0.228426	0.24121	0.208116
REACTOME_INTERLEUKIN_17_SIGNALING	0.17524	0.17988	0.159994	0.150062	0.168149	0.165794	0.155057	0.186699	0.230387	0.218593	0.181994	0.181464	0.227725	0.214202	0.221577	0.167183	0.203354	0.214627	0.192305	0.234519	0.172506	0.0979976	0.222252	0.223218	0.161833
REACTOME_INTERLEUKIN_1_PROCESSING	-0.131673	-0.124489	-0.070871	-0.0655197	-0.036317	-0.0823882	-0.109239	-0.0409487	0.0301478	0.0767927	0.0300102	0.0351077	0.100304	0.0578799	0.090002	0.0394229	0.0589985	0.108669	0.0171918	0.084115	0.000173452	0.0717524	0.0557455	0.0820014	-0.00929614
REACTOME_SIGNALING_BY_INTERLEUKINS	0.074607	0.0700493	0.0393396	0.0404863	0.0316258	0.12317	0.0898689	0.10933	0.172381	0.15843	0.149405	0.120415	0.174331	0.171889	0.168404	0.117742	0.152892	0.173582	0.132587	0.189569	0.122585	0.0659377	0.168049	0.169112	0.118252
REACTOME_OTHER_INTERLEUKIN_SIGNALING	-0.0565212	-0.0198843	-0.0287697	-0.00596702	0.0155727	0.0526269	0.050996	0.0505227	0.109711	0.0837075	0.0489466	0.0388931	0.140036	0.112011	0.0794959	0.0625236	0.0735026	0.105662	0.0902769	0.129717	0.0989244	-0.0262909	0.123672	0.0990416	0.0550272
REACTOME_MAPK_TARGETS_NUCLEAR_EVENTS_MEDIATED_BY_MAP_KINASES	0.211287	0.219641	0.190251	0.18192	0.19828	0.187264	0.148461	0.205655	0.244273	0.229145	0.208476	0.202469	0.252107	0.231311	0.239994	0.176933	0.207997	0.219851	0.214542	0.248128	0.194471	0.129034	0.237057	0.231259	0.178764
REACTOME_ACTIVATED_TAK1_MEDIATES_P38_MAPK_ACTIVATION	0.166826	0.168381	0.150818	0.149573	0.15084	0.187901	0.197372	0.197064	0.261162	0.247338	0.184297	0.19888	0.241182	0.245802	0.24799	0.169738	0.226308	0.252021	0.200268	0.262588	0.183334	0.0554461	0.242607	0.255401	0.184541
REACTOME_JNK_C_JUN_KINASES_PHOSPHORYLATION_AND_ACTIVATION_MEDIATED_BY_ACTIVATED_HUMAN_TAK1	0.240709	0.23784	0.220906	0.2268	0.228509	0.228925	0.241293	0.24732	0.282801	0.277048	0.28225	0.241541	0.276766	0.282139	0.283998	0.219746	0.270592	0.262899	0.253409	0.283656	0.244699	0.132273	0.272951	0.267992	0.222387
REACTOME_ACTIVATION_OF_THE_AP_1_FAMILY_OF_TRANSCRIPTION_FACTORS	0.31801	0.316537	0.263031	0.321557	0.349052	0.262492	0.187159	0.233883	0.279864	0.296369	0.28094	0.279827	0.351953	0.297328	0.301584	0.222007	0.224575	0.264695	0.294639	0.297037	0.276113	0.240346	0.32168	0.288532	0.298003
REACTOME_BUTYRATE_RESPONSE_FACTOR_1_BRF1_BINDS_AND_DESTABILIZES_MRNA	0.193607	0.195869	0.155369	0.146708	0.164054	0.0992281	0.0342755	0.156505	0.198705	0.202288	0.158758	0.0988299	0.178408	0.190925	0.194937	0.0795078	0.221315	0.213469	0.185959	0.192594	0.190515	0.0248839	0.19238	0.198006	0.103023
REACTOME_AUF1_HNRNP_D0_BINDS_AND_DESTABILIZES_MRNA	0.273437	0.236514	0.165772	0.168051	0.167785	0.158805	0.0987359	0.213263	0.24262	0.282213	0.280499	0.179804	0.264145	0.252214	0.274406	0.101994	0.273184	0.285243	0.224562	0.264805	0.210671	0.0279342	0.203063	0.213808	0.160548
REACTOME_TRISTETRAPROLIN_TTP_ZFP36_BINDS_AND_DESTABILIZES_MRNA	0.203818	0.198945	0.176555	0.137954	0.1697	0.10156	0.0370479	0.142092	0.199922	0.193318	0.145074	0.0831405	0.176906	0.186096	0.195664	0.0943007	0.207482	0.203128	0.175663	0.183083	0.189061	0.0685431	0.196578	0.188999	0.110477
REACTOME_HUR_ELAVL1_BINDS_AND_STABILIZES_MRNA	0.345891	0.356145	0.356714	0.347364	0.317794	0.325084	0.271183	0.325615	0.367069	0.342304	0.349634	0.330821	0.359463	0.344643	0.360486	0.339554	0.345624	0.349781	0.334212	0.3756	0.344823	0.202341	0.357232	0.354368	0.359828
REACTOME_REGULATION_OF_MRNA_STABILITY_BY_PROTEINS_THAT_BIND_AU_RICH_ELEMENTS	0.264856	0.241027	0.186972	0.189153	0.191841	0.165634	0.100949	0.210258	0.24935	0.27092	0.257029	0.186618	0.259969	0.250083	0.266822	0.120073	0.264161	0.274682	0.227386	0.262167	0.220562	0.0511166	0.222269	0.228669	0.172269
REACTOME_KSRP_KHSRP_BINDS_AND_DESTABILIZES_MRNA	0.193119	0.179848	0.136673	0.144215	0.18337	0.0456688	-0.0498252	0.0827576	0.134836	0.151442	0.103157	0.0896096	0.128787	0.131777	0.124829	-0.020748	0.154824	0.148582	0.125436	0.131415	0.136111	4.41734e-05	0.128617	0.145317	0.0308156
REACTOME_IONOTROPIC_ACTIVITY_OF_KAINATE_RECEPTORS	0.31265	0.364577	0.395704	0.34476	0.344217	0.332573	0.368318	0.302982	0.114275	0.120422	0.138932	0.259794	0.18797	0.163411	0.117855	0.382363	0.162258	0.0926375	0.204504	0.136075	0.353158	0.294508	0.190263	0.193288	0.335557
REACTOME_ACTIVATION_OF_KAINATE_RECEPTORS_UPON_GLUTAMATE_BINDING	0.198463	0.219128	0.239858	0.210995	0.201648	0.207417	0.225609	0.200991	0.11146	0.117751	0.11251	0.171724	0.125737	0.139238	0.133166	0.230371	0.143088	0.0945636	0.142863	0.133895	0.237743	0.17823	0.135117	0.119207	0.20379
REACTOME_INTERLEUKIN_2_FAMILY_SIGNALING	-0.00339037	0.018971	-0.00654507	-0.0105308	0.00134314	0.1344	0.0995044	0.0907072	0.184985	0.119236	0.145731	0.138751	0.184599	0.191958	0.155782	0.158346	0.146568	0.190207	0.106615	0.230403	0.115261	0.0932201	0.175212	0.192135	0.132863
REACTOME_TRANSCRIPTIONAL_REGULATION_OF_PLURIPOTENT_STEM_CELLS	-0.023014	-0.001495	0.00111675	-0.0174204	-0.0376599	0.00946697	-0.00731682	0.026772	0.0347206	0.0176737	0.0530678	0.0566805	0.0405299	0.0619632	0.0356844	0.0229717	0.0129677	0.0098679	0.0650338	0.0330071	0.0124564	0.0444765	0.0495652	0.040039	0.0264627
REACTOME_MITOTIC_G2_G2_M_PHASES	0.218495	0.202214	0.169919	0.191159	0.191223	0.155343	0.121904	0.179192	0.188813	0.240239	0.206059	0.152453	0.204803	0.198164	0.220966	0.123351	0.214453	0.217171	0.199696	0.205691	0.179513	0.0815654	0.188278	0.180396	0.15411
REACTOME_MITOTIC_G1_PHASE_AND_G1_S_TRANSITION	0.157277	0.139841	0.0963285	0.109786	0.110724	0.0961766	0.0656449	0.131525	0.154758	0.210631	0.15582	0.0999912	0.160679	0.158736	0.187343	0.0742225	0.170832	0.184943	0.152547	0.185424	0.122998	0.0404912	0.140204	0.157715	0.0992798
REACTOME_SUMOYLATION_OF_CHROMATIN_ORGANIZATION_PROTEINS	0.252891	0.248403	0.228898	0.234345	0.265154	0.172603	0.146505	0.220437	0.225339	0.233246	0.243106	0.203921	0.235015	0.240402	0.223595	0.187294	0.2322	0.240712	0.221167	0.243238	0.206413	0.156095	0.217022	0.221395	0.196191
REACTOME_THROMBIN_SIGNALLING_THROUGH_PROTEINASE_ACTIVATED_RECEPTORS_PARS	0.0797808	0.0841335	0.103023	0.0918138	0.0759351	0.122016	0.123287	0.136337	0.142209	0.123595	0.120654	0.124764	0.104708	0.127135	0.148437	0.128372	0.137719	0.10502	0.105729	0.132136	0.134037	0.0828163	0.140503	0.099222	0.115118
REACTOME_SUMOYLATION_OF_RNA_BINDING_PROTEINS	0.238393	0.230408	0.205387	0.210476	0.249146	0.157685	0.116107	0.190133	0.194312	0.208394	0.218545	0.162663	0.203481	0.203891	0.189618	0.161727	0.203754	0.210168	0.189912	0.208687	0.17124	0.136588	0.190728	0.180891	0.164033
REACTOME_ASYMMETRIC_LOCALIZATION_OF_PCP_PROTEINS	0.22836	0.193931	0.124255	0.123203	0.11906	0.11223	0.0572764	0.164168	0.19227	0.223624	0.229276	0.142032	0.217375	0.204626	0.209213	0.0580814	0.213257	0.221021	0.201721	0.212515	0.16799	0.0129494	0.171513	0.176753	0.118084
REACTOME_SUMOYLATION_OF_DNA_REPLICATION_PROTEINS	0.207879	0.196744	0.178313	0.17491	0.208708	0.148695	0.0908102	0.163894	0.16689	0.215406	0.187531	0.124186	0.191327	0.174777	0.185472	0.141342	0.196952	0.195086	0.174428	0.20725	0.163233	0.114779	0.166193	0.171958	0.140942
REACTOME_DEGRADATION_OF_AXIN	0.279208	0.243172	0.180286	0.171837	0.174326	0.163991	0.100891	0.225657	0.243478	0.280892	0.271816	0.177107	0.263653	0.254093	0.269588	0.117961	0.275607	0.280425	0.228163	0.263553	0.215186	0.0542058	0.210122	0.217861	0.1636
REACTOME_DEGRADATION_OF_DVL	0.259362	0.227795	0.161031	0.151697	0.147138	0.141597	0.083853	0.19516	0.218857	0.25983	0.252114	0.162134	0.241657	0.226679	0.245109	0.0985667	0.249953	0.261763	0.206717	0.237629	0.20128	0.0316231	0.185851	0.190323	0.148899
REACTOME_DISASSEMBLY_OF_THE_DESTRUCTION_COMPLEX_AND_RECRUITMENT_OF_AXIN_TO_THE_MEMBRANE	0.134198	0.132337	0.099276	0.0693389	0.0904978	0.0659276	0.0574942	0.102804	0.121225	0.125226	0.0863397	0.0712615	0.123383	0.112648	0.125526	0.0441741	0.10778	0.0875839	0.1124	0.120829	0.0833841	-0.0056646	0.113847	0.124243	0.0570615
REACTOME_REGULATION_OF_FZD_BY_UBIQUITINATION	0.128055	0.108098	0.138845	0.102375	0.0563277	0.196639	0.209114	0.176002	0.11173	0.0916544	0.135752	0.159671	0.143987	0.134081	0.133668	0.173188	0.12587	0.107471	0.169117	0.0825176	0.134689	0.100044	0.110081	0.156809	0.185151
REACTOME_REPRESSION_OF_WNT_TARGET_GENES	0.0779561	0.106676	0.114294	0.128251	0.121317	0.15896	0.193978	0.258696	0.237225	0.198271	0.180632	0.267529	0.192008	0.20563	0.226303	0.216567	0.213589	0.16281	0.219105	0.215476	0.154758	0.187232	0.205279	0.225233	0.183904
REACTOME_SUMOYLATION_OF_DNA_METHYLATION_PROTEINS	0.194588	0.166323	0.155776	0.214975	0.224663	0.073286	0.0575761	0.114099	0.150981	0.150358	0.160898	0.117355	0.130719	0.147794	0.13801	0.0316724	0.114618	0.114222	0.112527	0.107073	0.0965249	0.00728092	0.12256	0.132761	0.0869363
REACTOME_SUMOYLATION_OF_IMMUNE_RESPONSE_PROTEINS	0.107908	0.058097	0.00437473	0.0322424	0.0373531	-0.0340678	-0.162241	0.00518104	0.1012	0.125254	0.0860996	-0.0424065	0.0896396	0.0629268	0.0783403	-0.0430968	0.0674492	0.0791271	0.038695	0.118151	0.00462711	-0.128981	0.0560025	0.0577598	-0.0621445
REACTOME_SIGNALING_BY_WNT_IN_CANCER	0.185698	0.174808	0.162599	0.143913	0.149055	0.166615	0.168917	0.20871	0.183545	0.184969	0.180147	0.164415	0.191005	0.187679	0.184415	0.172774	0.176659	0.157697	0.200386	0.169474	0.153445	0.104153	0.188719	0.18992	0.159305
REACTOME_SIGNALING_BY_CTNNB1_PHOSPHO_SITE_MUTANTS	0.286774	0.282006	0.269347	0.226555	0.256846	0.23902	0.223539	0.275785	0.300664	0.289759	0.252924	0.216088	0.287905	0.289666	0.278721	0.215586	0.264158	0.25638	0.263789	0.294794	0.236594	0.157472	0.277241	0.26998	0.220012
REACTOME_INTERCONVERSION_OF_NUCLEOTIDE_DI_AND_TRIPHOSPHATES	0.17022	0.133197	0.107429	0.0513338	0.0681836	0.11575	0.112294	0.0949809	0.122542	0.193169	0.147538	0.0864836	0.122844	0.11254	0.163154	0.103923	0.156992	0.16072	0.105142	0.139078	0.127249	0.101503	0.117631	0.0778387	0.0675454
REACTOME_PRESYNAPTIC_FUNCTION_OF_KAINATE_RECEPTORS	0.123612	0.136237	0.151312	0.133233	0.116963	0.143572	0.150365	0.14253	0.104703	0.103411	0.0834398	0.123321	0.0952468	0.119625	0.12307	0.149092	0.131652	0.0834963	0.108922	0.116637	0.170306	0.121259	0.0908832	0.0733387	0.129249
REACTOME_GPCR_LIGAND_BINDING	-0.20986	-0.215871	-0.186582	-0.202012	-0.223241	-0.114957	-0.101315	-0.161704	-0.198786	-0.202752	-0.183688	-0.141007	-0.187866	-0.169284	-0.182142	-0.109205	-0.174513	-0.186462	-0.191264	-0.194331	-0.166258	-0.0805306	-0.189743	-0.19981	-0.126338
REACTOME_DEFECTIVE_GALNT3_CAUSES_HFTC	-0.308798	-0.315711	-0.250296	-0.242807	-0.32609	-0.0857933	-0.11616	-0.256571	-0.243342	-0.320892	-0.151772	-0.200596	-0.256973	-0.255491	-0.266266	-0.158435	-0.313083	-0.285635	-0.316923	-0.280236	-0.223639	-0.0463605	-0.283701	-0.283506	-0.15114
REACTOME_DEFECTIVE_LFNG_CAUSES_SCDO3	-0.017212	-0.0359901	-0.116986	-0.10376	-0.0155906	0.154204	0.062139	0.266805	0.224584	0.203855	0.107903	0.180067	0.0893769	0.176436	0.200043	-0.0174625	0.140427	0.0831225	0.100043	0.148909	-0.0192633	-0.018848	0.139255	0.241004	0.0463815
REACTOME_DEFECTIVE_C1GALT1C1_CAUSES_TNPS	-0.209827	-0.215053	-0.190203	-0.184622	-0.249542	-0.0938735	-0.109023	-0.182347	-0.16097	-0.24131	-0.0684621	-0.16165	-0.211878	-0.194186	-0.204956	-0.16169	-0.200959	-0.200787	-0.248083	-0.224305	-0.17811	-0.0792271	-0.21736	-0.175106	-0.140643
REACTOME_WNT5A_DEPENDENT_INTERNALIZATION_OF_FZD4	0.159896	0.153476	0.105268	0.117927	0.139979	0.128091	0.0878997	0.129511	0.212607	0.211881	0.213915	0.158707	0.216531	0.193312	0.193618	0.0847952	0.171052	0.210315	0.178378	0.24249	0.142155	-0.00226874	0.185086	0.170379	0.0781487
REACTOME_INTERLEUKIN_3_INTERLEUKIN_5_AND_GM_CSF_SIGNALING	0.114235	0.131107	0.0994403	0.104244	0.100191	0.212586	0.167961	0.185243	0.260889	0.216227	0.2177	0.217813	0.253754	0.258135	0.24136	0.212662	0.245297	0.252923	0.192913	0.292471	0.200457	0.10172	0.241363	0.259404	0.213931
REACTOME_WNT5A_DEPENDENT_INTERNALIZATION_OF_FZD2_FZD5_AND_ROR2	0.176136	0.198502	0.167585	0.165993	0.153193	0.144012	0.159336	0.129754	0.218492	0.218262	0.21417	0.156781	0.26289	0.186773	0.181551	0.142023	0.132725	0.192024	0.221236	0.237018	0.188575	0.0820626	0.226813	0.210004	0.129524
REACTOME_O_LINKED_GLYCOSYLATION	-0.00922215	-0.0156296	0.040175	0.0155256	0.00980126	0.149465	0.160233	0.0984171	0.0675444	0.04598	0.0989417	0.117435	0.0173058	0.0563313	0.066235	0.123743	0.050736	0.0366933	0.0857447	0.0262893	0.0850294	0.159676	0.0879162	0.0790894	0.125989
REACTOME_O_GLYCOSYLATION_OF_TSR_DOMAIN_CONTAINING_PROTEINS	0.0386089	0.00503618	0.0738286	0.07257	0.0469	0.270544	0.262639	0.202032	0.131798	0.133488	0.176734	0.23259	0.0357806	0.131183	0.143538	0.215596	0.131447	0.0591193	0.181008	0.0526437	0.156319	0.243013	0.162082	0.138745	0.213966
REACTOME_MITOPHAGY	0.301922	0.274453	0.210917	0.209292	0.202478	0.138047	0.089977	0.195589	0.235329	0.261182	0.257459	0.165818	0.247156	0.24572	0.241547	0.154473	0.250136	0.252894	0.219944	0.25217	0.223827	0.0281178	0.193171	0.21704	0.162976
REACTOME_PINK1_PRKN_MEDIATED_MITOPHAGY	0.356517	0.332091	0.265122	0.241638	0.230127	0.193901	0.129368	0.256329	0.305087	0.317562	0.31952	0.216564	0.302169	0.303811	0.293418	0.199186	0.303484	0.31596	0.275036	0.32228	0.294921	0.0599571	0.24709	0.263904	0.228197
REACTOME_UPTAKE_AND_FUNCTION_OF_ANTHRAX_TOXINS	0.225925	0.21357	0.209443	0.188492	0.220435	0.252885	0.251378	0.280906	0.295145	0.283691	0.267067	0.29338	0.287523	0.280472	0.304817	0.261748	0.280428	0.276573	0.281364	0.299156	0.251301	0.183379	0.29925	0.332801	0.251615
REACTOME_RIPK1_MEDIATED_REGULATED_NECROSIS	0.173435	0.146048	0.106489	0.135662	0.128208	0.212689	0.142744	0.249582	0.310917	0.284735	0.273882	0.280942	0.273835	0.296344	0.303257	0.194667	0.29182	0.315255	0.252617	0.30018	0.226033	0.117713	0.257643	0.285638	0.217668
REACTOME_REGULATED_NECROSIS	0.104568	0.0810396	0.0625263	0.0868768	0.0836834	0.132314	0.0711022	0.16766	0.214634	0.204556	0.198969	0.201494	0.214012	0.216639	0.227228	0.131316	0.216986	0.236844	0.171848	0.231439	0.143201	0.072939	0.17675	0.20103	0.140654
REACTOME_VEGFR2_MEDIATED_VASCULAR_PERMEABILITY	0.238366	0.23695	0.231427	0.24124	0.236761	0.28341	0.233583	0.316343	0.270997	0.288717	0.260865	0.274538	0.27289	0.265493	0.297969	0.232974	0.29377	0.26765	0.277411	0.278197	0.253502	0.15524	0.277209	0.270447	0.27214
REACTOME_VEGFR2_MEDIATED_CELL_PROLIFERATION	0.238855	0.251913	0.246429	0.249629	0.241846	0.20819	0.184955	0.235564	0.237213	0.265026	0.211347	0.21602	0.278726	0.241055	0.253389	0.201535	0.246442	0.24449	0.274377	0.2469	0.219876	0.149863	0.259002	0.267912	0.255644
REACTOME_MISCELLANEOUS_TRANSPORT_AND_BINDING_EVENTS	0.104718	0.105598	0.156275	0.0355726	0.0974719	0.0870545	0.0748968	0.119341	0.0923467	0.109383	0.0889704	0.0850043	0.103605	0.0930938	0.0964007	0.101376	0.0973875	0.113085	0.106413	0.108687	0.0913372	0.166768	0.125441	0.0724216	0.0764223
REACTOME_POSITIVE_EPIGENETIC_REGULATION_OF_RRNA_EXPRESSION	0.24428	0.240571	0.223632	0.27927	0.277135	0.174758	0.159289	0.241217	0.239826	0.253234	0.231716	0.212598	0.240519	0.243429	0.250066	0.162466	0.245235	0.240351	0.238254	0.251509	0.210767	0.1044	0.21873	0.242932	0.184007
REACTOME_B_WICH_COMPLEX_POSITIVELY_REGULATES_RRNA_EXPRESSION	0.22004	0.219324	0.1968	0.23207	0.241515	0.175332	0.165986	0.221861	0.22674	0.240257	0.248055	0.195744	0.22354	0.235691	0.237433	0.156874	0.238974	0.238474	0.239169	0.232727	0.18743	0.137904	0.214083	0.225516	0.170404
REACTOME_NEGATIVE_EPIGENETIC_REGULATION_OF_RRNA_EXPRESSION	0.181276	0.182876	0.164572	0.215914	0.22437	0.0764533	0.0589781	0.142762	0.148949	0.155568	0.151859	0.132689	0.162605	0.14934	0.160086	0.057751	0.163848	0.164162	0.156753	0.159771	0.122727	0.0657134	0.128214	0.136184	0.0854803
REACTOME_TOXICITY_OF_BOTULINUM_TOXIN_TYPE_D_BOTD	0.143974	0.182484	0.272831	0.194067	0.20958	0.102311	0.160069	0.0211735	-0.000343331	-0.0896055	-0.12625	0.100273	0.00930616	-0.0522894	-0.196798	0.13789	-0.0852861	-0.102206	0.00270031	0.0108495	0.161505	0.132024	-0.0150229	0.0333615	0.14129
REACTOME_MYOGENESIS	0.209053	0.236202	0.239709	0.222531	0.213363	0.242865	0.222114	0.244189	0.189767	0.208874	0.186733	0.197884	0.222501	0.214427	0.201838	0.216181	0.198199	0.193997	0.242303	0.198312	0.231737	0.23957	0.238225	0.216121	0.245533
REACTOME_DISEASES_OF_IMMUNE_SYSTEM	-0.0589922	-0.0848815	-0.0901729	-0.0915873	-0.0629275	0.0137343	-0.0437131	0.0244808	0.16267	0.098464	0.138306	0.0621876	0.13652	0.144222	0.112487	0.0321346	0.131885	0.150667	0.0505116	0.170287	0.0861112	0.0195366	0.111981	0.153621	0.0415426
REACTOME_N_GLYCAN_TRIMMING_IN_THE_ER_AND_CALNEXIN_CALRETICULIN_CYCLE	0.346561	0.327779	0.258644	0.234035	0.258507	0.252235	0.194565	0.28618	0.335226	0.340236	0.319494	0.288306	0.352887	0.323145	0.33236	0.202281	0.333942	0.346406	0.325265	0.349389	0.291882	0.0830045	0.307965	0.320785	0.275681
REACTOME_DNA_METHYLATION	0.0353568	0.0389905	0.0719658	0.177614	0.17618	0.0185815	0.054407	0.0251817	-0.0152211	0.0838096	0.044816	0.0275829	0.0445972	0.0352707	0.062031	0.00406019	-0.00498429	0.0101019	0.00891562	-0.00657699	0.0254503	-0.041556	0.0302528	0.0682192	0.0314979
REACTOME_UPTAKE_AND_FUNCTION_OF_DIPHTHERIA_TOXIN	0.374839	0.369059	0.295293	0.324569	0.305282	0.366308	0.334174	0.373668	0.352603	0.436431	0.435141	0.366586	0.4172	0.392359	0.406606	0.338698	0.418551	0.436621	0.404035	0.378448	0.36812	0.250554	0.418182	0.430245	0.386312
REACTOME_UPTAKE_AND_ACTIONS_OF_BACTERIAL_TOXINS	0.225768	0.219545	0.229062	0.212763	0.218898	0.23006	0.247841	0.214818	0.195423	0.196708	0.1974	0.243434	0.194095	0.18866	0.189572	0.229585	0.191914	0.192067	0.20674	0.190075	0.242665	0.187451	0.214548	0.237168	0.240825
REACTOME_SIGNALING_BY_LRP5_MUTANTS	-0.0764194	-0.174276	-0.0873585	-0.0713265	-0.117452	0.0169032	0.0587413	-0.0288419	-0.156595	-0.147557	-0.0286085	0.024247	-0.125513	-0.0568054	-0.0922815	0.107767	-0.14554	-0.123932	-0.049228	-0.177232	-0.0997075	0.0534174	-0.100031	-0.0922211	-0.0161123
REACTOME_SIGNALING_BY_RNF43_MUTANTS	0.0863562	0.0509481	0.0203014	0.0094902	-0.027932	0.0231159	0.0732736	0.128402	0.0246342	0.0484542	0.0612781	0.101473	0.0861782	0.0747649	0.062743	0.021519	0.0720107	0.0264101	0.156169	0.00258735	0.0165305	-0.0826271	0.0769157	0.134872	0.0464976
REACTOME_CASPASE_ACTIVATION_VIA_EXTRINSIC_APOPTOTIC_SIGNALLING_PATHWAY	-0.00489931	-0.0106369	-0.0123822	0.0179592	0.0214034	0.101768	0.106306	0.152785	0.209071	0.165099	0.152784	0.192579	0.154647	0.182772	0.190297	0.125818	0.184824	0.184564	0.150654	0.174856	0.119697	0.149726	0.1739	0.205292	0.131813
REACTOME_TNFR1_INDUCED_PROAPOPTOTIC_SIGNALING	0.0799745	0.0524633	0.0301887	0.0947567	0.102024	0.0169126	-0.041415	0.0352325	0.15025	0.122707	0.0939227	0.0983606	0.122447	0.157851	0.146898	0.0222952	0.111962	0.129852	0.054947	0.163274	0.0959805	0.00551384	0.111276	0.158981	0.0437746
REACTOME_PROGRAMMED_CELL_DEATH	0.205083	0.18384	0.165631	0.176502	0.172435	0.173695	0.138714	0.209243	0.226276	0.233539	0.217214	0.191919	0.229311	0.23186	0.238029	0.141942	0.231241	0.245831	0.208014	0.237985	0.200807	0.11049	0.207905	0.214548	0.176352
REACTOME_REGULATION_OF_TNFR1_SIGNALING	0.163124	0.153024	0.134719	0.167763	0.18773	0.112321	0.0962042	0.158999	0.233295	0.229653	0.211591	0.165023	0.214854	0.222288	0.221862	0.140201	0.210859	0.228392	0.169414	0.235815	0.16956	0.0231008	0.189762	0.235541	0.142839
REACTOME_TNFR1_INDUCED_NFKAPPAB_SIGNALING_PATHWAY	0.166974	0.166739	0.150143	0.177934	0.204289	0.0942988	0.104562	0.159924	0.231508	0.226841	0.200385	0.183062	0.208536	0.221853	0.220041	0.146373	0.202623	0.228142	0.171705	0.239348	0.169465	0.0196936	0.187235	0.234883	0.148528
REACTOME_HEDGEHOG_LIGAND_BIOGENESIS	0.231855	0.200133	0.140342	0.130902	0.133759	0.140842	0.0809574	0.186688	0.194564	0.234708	0.229141	0.156041	0.219098	0.202762	0.224068	0.0741495	0.229887	0.236103	0.191291	0.217977	0.179985	0.0340766	0.172083	0.175046	0.145213
REACTOME_SIGNALING_BY_HEDGEHOG	0.212517	0.200896	0.184569	0.185361	0.187473	0.148803	0.146775	0.190721	0.188182	0.203086	0.198606	0.171488	0.199282	0.187405	0.199817	0.13561	0.188742	0.190492	0.197317	0.182759	0.186264	0.116941	0.18723	0.179868	0.165814
REACTOME_SYNTHESIS_OF_DIPHTHAMIDE_EEF2	0.230532	0.156606	0.173193	0.0730894	0.0998902	0.0442233	0.0696465	0.137736	0.165007	0.177866	0.116535	0.0737328	0.142238	0.151863	0.155009	0.082209	0.188266	0.200495	0.161125	0.138987	0.155605	0.107471	0.115278	0.131682	0.109482
REACTOME_MISMATCH_REPAIR	0.21154	0.1888	0.165514	0.16583	0.167371	0.108821	0.115138	0.0936642	0.107113	0.155983	0.131098	0.00380953	0.116091	0.125808	0.0941526	0.0987646	0.135209	0.138108	0.112938	0.147458	0.141588	0.157149	0.10297	0.097243	0.0874521
REACTOME_SIGNALING_BY_RETINOIC_ACID	0.0512104	0.0442012	0.00829901	0.00680555	0.0242756	-0.0170542	0.00549374	-0.00323058	0.0109687	0.0132207	0.0200114	0.0171148	0.0121771	0.0329841	0.0059726	0.0252607	0.0166663	0.0195836	0.0123466	0.022368	-0.00081973	0.0100786	0.0301981	0.0373915	-0.0113214
REACTOME_RELEASE_OF_HH_NP_FROM_THE_SECRETING_CELL	-0.119124	-0.0894216	-0.0157348	-0.0869998	-0.0830767	-0.0251965	-0.0125143	-0.00804727	-0.147981	-0.130125	-0.102997	-0.0248547	-0.113815	-0.142831	-0.121366	-0.0501075	-0.088755	-0.136961	-0.103967	-0.164913	-0.0618662	-0.0143699	-0.0863909	-0.0724785	0.020717
REACTOME_RA_BIOSYNTHESIS_PATHWAY	-0.0529059	-0.0430007	-0.0967834	-0.089836	-0.0925608	-0.0709058	-0.0363675	-0.123206	-0.107247	-0.099664	-0.0575591	-0.0752151	-0.0856753	-0.056893	-0.106454	-0.0615317	-0.0840099	-0.0931442	-0.086517	-0.0962027	-0.0890268	-0.0311794	-0.0621304	-0.0590524	-0.0705857
REACTOME_MITOCHONDRIAL_TRANSLATION	0.143656	0.109781	0.0765908	0.0495762	0.0716875	-0.00878708	-0.0736702	0.0320246	0.0671353	0.0895196	0.0822562	0.00336599	0.0781462	0.0666369	0.0720622	-0.0501831	0.107529	0.105771	0.0491177	0.0745165	0.0189818	-0.0436864	-0.00343413	0.0329954	-0.0102596
REACTOME_NEGATIVE_REGULATION_OF_TCF_DEPENDENT_SIGNALING_BY_DVL_INTERACTING_PROTEINS	0.110492	0.149564	0.0112939	0.00910953	0.0362904	-0.179694	-0.144545	-0.119398	-0.100561	-0.118994	-0.15041	-0.296683	-0.0858496	-0.182465	-0.0893816	-0.238114	-0.119102	-0.212114	-0.117628	-0.133578	-0.00894479	-0.0975754	-0.190753	-0.183883	-0.127744
REACTOME_DISEASES_OF_MISMATCH_REPAIR_MMR	0.359003	0.344364	0.341447	0.34175	0.370248	0.214264	0.247089	0.23575	0.194797	0.285904	0.250628	0.172776	0.263702	0.264381	0.237131	0.227345	0.251084	0.262918	0.259572	0.24222	0.306305	0.336459	0.258664	0.228833	0.195658
REACTOME_AFLATOXIN_ACTIVATION_AND_DETOXIFICATION	-0.237545	-0.245438	-0.199697	-0.193012	-0.220481	-0.19045	-0.146177	-0.16374	-0.159302	-0.157925	-0.0500979	-0.104398	-0.139938	-0.203538	-0.168867	-0.119271	-0.14413	-0.162465	-0.210262	-0.16466	-0.230223	-0.0986876	-0.173987	-0.156719	-0.182624
REACTOME_ORGANIC_CATION_TRANSPORT	-0.171142	-0.12424	-0.0122859	-0.0284809	-0.109488	0.0959281	0.158566	0.0241641	-0.042054	-0.078091	-0.0539527	0.0528442	-0.0940542	-0.00935089	-0.0104891	0.113874	-0.0445857	-0.0225698	-0.0201544	-0.0554247	0.0322058	0.12111	0.0562041	-0.0833352	0.0764901
REACTOME_ORGANIC_CATION_ANION_ZWITTERION_TRANSPORT	-0.228747	-0.20643	-0.109952	-0.132305	-0.185113	-0.0098241	0.0314837	-0.0899141	-0.159435	-0.185098	-0.165416	-0.0833181	-0.185997	-0.113165	-0.128898	0.000900193	-0.14572	-0.140435	-0.126635	-0.152363	-0.0845769	-0.0258363	-0.0645946	-0.188201	-0.0458717
REACTOME_METABOLISM_OF_LIPIDS	0.08735	0.0863214	0.0903281	0.0668397	0.075044	0.0929667	0.0968347	0.0886167	0.0849451	0.0885504	0.0885588	0.0849474	0.107052	0.0871948	0.091818	0.102887	0.0876416	0.0941386	0.0918396	0.0905997	0.0900914	0.0998325	0.102625	0.0868216	0.0926886
REACTOME_PHASE_4_RESTING_MEMBRANE_POTENTIAL	-0.185774	-0.220045	-0.0836693	-0.180619	-0.201434	-0.105904	-0.0295615	-0.145993	-0.2389	-0.238103	-0.253019	-0.0680832	-0.270506	-0.239303	-0.223567	-0.0458276	-0.197889	-0.253856	-0.203757	-0.222877	-0.148146	-0.060369	-0.187574	-0.208936	-0.0967842
REACTOME_PHASE_3_RAPID_REPOLARISATION	0.0586257	0.0240809	0.10244	0.109118	0.0983515	0.13304	-0.007122	0.148807	0.0748346	0.0642767	-0.00252332	0.12712	0.0620279	0.0967985	0.0999998	0.0301607	0.0972774	0.102834	0.0569307	0.0790183	0.0718182	0.0229229	0.135387	0.0910614	0.0712865
REACTOME_CARDIAC_CONDUCTION	0.0433956	0.0545165	0.114467	0.109479	0.100687	0.099855	0.142672	0.0764835	-0.0101296	-0.0178832	-0.0207973	0.0747891	0.0208023	-0.0125264	-0.0111336	0.12222	0.00652151	-0.00604039	0.0224827	-0.0253861	0.0728336	0.124098	0.0287856	0.0166288	0.105495
REACTOME_PHASE_0_RAPID_DEPOLARISATION	0.0617347	0.111773	0.169114	0.164515	0.144879	0.148824	0.204869	0.097482	-0.0250357	-0.0503376	-0.0416337	0.0989258	0.00316093	-0.0760952	-0.0505418	0.187407	-0.0140352	-0.00717934	0.01281	-0.0661151	0.105941	0.178178	0.0138377	0.0109193	0.124341
REACTOME_PHASE_2_PLATEAU_PHASE	0.0225993	0.0444624	0.0971524	0.0925036	0.0874776	0.111826	0.0941768	0.104168	0.0301097	0.0141352	0.0121605	0.0949287	0.0371787	-0.000993646	0.056564	0.071441	0.0420053	0.0241134	0.0403209	0.00540666	0.0697908	0.108025	0.0724126	0.0504982	0.0782404
REACTOME_PHASE_1_INACTIVATION_OF_FAST_NA_CHANNELS	0.0850401	0.109856	0.205707	0.163053	0.137709	0.26451	0.265558	0.139953	-0.162211	-0.127887	-0.10594	0.202161	-0.0468097	0.00599999	-0.101322	0.255326	-0.0559351	-0.111551	0.0231821	-0.176495	0.157375	0.267496	0.00810204	-0.0427142	0.22016
REACTOME_TRANSCRIPTIONAL_REGULATION_BY_SMALL_RNAS	0.239707	0.241595	0.2024	0.193996	0.245632	0.159317	0.0993545	0.186255	0.184296	0.214835	0.190023	0.159775	0.213167	0.207142	0.187422	0.153995	0.226626	0.23188	0.200125	0.221997	0.185383	0.137659	0.186505	0.183152	0.146972
REACTOME_PHYSIOLOGICAL_FACTORS	-0.0577648	-0.01435	-0.0152885	-0.0333735	-0.0301476	0.0224042	0.13029	0.0705322	0.00251362	-0.00115304	0.0301634	0.0460679	-0.019967	0.0406285	-0.000567376	0.0453307	-0.00094092	-0.0376862	0.0280944	-0.0240977	0.0258597	0.0728521	0.0309958	0.021577	0.091721
REACTOME_ION_HOMEOSTASIS	0.137621	0.136939	0.179101	0.206674	0.205813	0.137688	0.178427	0.134205	0.0961505	0.0870579	0.0785404	0.103209	0.147664	0.0799744	0.0923076	0.161386	0.097183	0.0956348	0.108463	0.0862412	0.136292	0.153858	0.108651	0.111429	0.16376
REACTOME_METABOLIC_DISORDERS_OF_BIOLOGICAL_OXIDATION_ENZYMES	-0.0450398	-0.0479526	-0.0361969	-0.0817741	-0.0751502	-0.0249818	0.00487236	-0.0359704	-0.0229617	-0.0291682	0.00809736	0.00245279	0.00728432	-0.0220525	-0.0111363	-0.0101602	0.011606	0.00209262	0.0117579	-0.00430492	-0.0439347	-0.00194297	0.0408596	0.0143993	-0.0211528
REACTOME_PIWI_INTERACTING_RNA_PIRNA_BIOGENESIS	0.0744499	0.0477731	0.032687	0.029934	0.0761303	0.0088494	0.00987754	0.00892501	-0.0305177	0.00151747	-0.0605585	0.0444055	-0.0364127	0.00426011	-0.0453492	0.0404892	0.0353441	0.0196924	-0.0214114	-0.0289473	0.0176347	0.0472416	-0.0415525	-0.0428361	0.0234612
REACTOME_IKBA_VARIANT_LEADS_TO_EDA_ID	0.108523	0.0799356	0.079468	0.111988	0.161066	0.0438646	0.0242136	0.157409	0.177636	0.190503	0.143896	0.11725	0.168844	0.135534	0.171978	0.110118	0.164297	0.191768	0.131601	0.19343	0.115881	0.0759022	0.174467	0.192685	0.0819639
REACTOME_IRAK4_DEFICIENCY_TLR2_4	-0.0982568	-0.138225	-0.16315	-0.16585	-0.147381	0.0252021	-0.0552518	0.00857767	0.178325	0.0959861	0.163499	0.0906486	0.151759	0.202085	0.129437	0.0167399	0.163971	0.166096	0.0350583	0.189383	0.0981649	0.0312615	0.107544	0.175106	0.0380257
REACTOME_DECTIN_1_MEDIATED_NONCANONICAL_NF_KB_SIGNALING	0.239639	0.206061	0.144109	0.14054	0.141622	0.129932	0.0726981	0.186419	0.210217	0.248723	0.235404	0.147423	0.229917	0.22427	0.241265	0.0944026	0.23996	0.255081	0.193596	0.234616	0.182743	0.0458284	0.181923	0.190789	0.137178
REACTOME_CLEC7A_DECTIN_1_INDUCES_NFAT_ACTIVATION	0.268484	0.266157	0.325907	0.253876	0.256224	0.336743	0.33486	0.390518	0.392676	0.374449	0.353219	0.373144	0.406989	0.391226	0.380505	0.393233	0.371837	0.378971	0.37686	0.418648	0.323114	0.30317	0.392708	0.41576	0.36689
REACTOME_CLEC7A_DECTIN_1_SIGNALING	0.210954	0.184016	0.148982	0.135864	0.130924	0.15162	0.123015	0.196901	0.232867	0.253584	0.240772	0.187752	0.237401	0.243032	0.252935	0.148412	0.246674	0.265204	0.205358	0.260357	0.190428	0.0864401	0.219016	0.216469	0.166504
REACTOME_DISEASES_ASSOCIATED_WITH_GLYCOSYLATION_PRECURSOR_BIOSYNTHESIS	0.118178	0.109748	0.101057	0.0630765	0.0867031	0.0812514	0.027166	0.0308679	0.112675	0.150239	0.101914	0.0483835	0.104997	0.113735	0.104364	0.0385334	0.0837486	0.10141	0.0993115	0.131638	0.0449717	-0.00227263	0.106435	0.0873343	0.0281129
REACTOME_ORGANIC_ANION_TRANSPORT	-0.351356	-0.392482	-0.332857	-0.380524	-0.343369	-0.229579	-0.260259	-0.382825	-0.434577	-0.442665	-0.402859	-0.439527	-0.411804	-0.332176	-0.443088	-0.237738	-0.395556	-0.445125	-0.403656	-0.375195	-0.358399	-0.421985	-0.343261	-0.439044	-0.350875
REACTOME_DEGRADATION_OF_GLI1_BY_THE_PROTEASOME	0.2648	0.234023	0.176152	0.171749	0.167876	0.155741	0.101965	0.213119	0.240153	0.269122	0.253043	0.177942	0.250932	0.246314	0.261146	0.119451	0.266401	0.276149	0.218282	0.256206	0.21174	0.0578177	0.204176	0.207393	0.164015
REACTOME_HEDGEHOG_OFF_STATE	0.243267	0.223512	0.203498	0.20192	0.196825	0.156057	0.150759	0.205044	0.207705	0.225491	0.212682	0.180806	0.21531	0.202167	0.218202	0.146836	0.214795	0.214513	0.206572	0.201504	0.206564	0.110335	0.196925	0.190704	0.176282
REACTOME_ACTIVATION_OF_ANTERIOR_HOX_GENES_IN_HINDBRAIN_DEVELOPMENT_DURING_EARLY_EMBRYOGENESIS	0.157752	0.150519	0.119732	0.130566	0.153124	0.0582192	0.0577616	0.0857833	0.113315	0.121726	0.104959	0.0857195	0.115649	0.1253	0.115966	0.0800657	0.124414	0.109396	0.1076	0.131072	0.0909355	0.0620386	0.12053	0.135178	0.0646933
REACTOME_CILIUM_ASSEMBLY	0.283488	0.272018	0.260972	0.280856	0.291172	0.161402	0.165679	0.19318	0.176558	0.212063	0.200489	0.176854	0.204825	0.191597	0.199519	0.147643	0.201577	0.199364	0.215873	0.186588	0.230059	0.161857	0.194974	0.184168	0.184234
REACTOME_ABC_TRANSPORTER_DISORDERS	0.207463	0.171356	0.128183	0.115899	0.118926	0.140604	0.0877801	0.168001	0.173737	0.204109	0.199737	0.150974	0.188187	0.176241	0.188572	0.094668	0.200503	0.20353	0.164395	0.185698	0.156992	0.0719778	0.147825	0.151365	0.137974
REACTOME_SLC_TRANSPORTER_DISORDERS	0.065337	0.06956	0.0793199	0.0407707	0.0411303	0.0802921	0.0871869	0.0609111	0.0481503	0.0521135	0.061593	0.0628922	0.0565447	0.0551079	0.0432993	0.0841693	0.0774196	0.0643809	0.0571414	0.0621211	0.0627463	0.105042	0.064088	0.0571794	0.0847188
REACTOME_DISORDERS_OF_TRANSMEMBRANE_TRANSPORTERS	0.131036	0.116411	0.101326	0.0748315	0.0763998	0.107429	0.0877535	0.109653	0.105635	0.122379	0.125068	0.102899	0.116733	0.110362	0.110026	0.0890816	0.133446	0.12849	0.106318	0.118386	0.105913	0.0909621	0.10222	0.0998745	0.108789
REACTOME_ANCHORING_OF_THE_BASAL_BODY_TO_THE_PLASMA_MEMBRANE	0.292132	0.280028	0.265358	0.314069	0.315383	0.211006	0.206485	0.23445	0.219522	0.253749	0.253328	0.220368	0.252658	0.229692	0.243376	0.1935	0.240844	0.249124	0.25366	0.232375	0.248945	0.164147	0.23781	0.213162	0.225096
REACTOME_VXPX_CARGO_TARGETING_TO_CILIUM	0.300232	0.300476	0.278149	0.305523	0.320337	0.179784	0.140673	0.205485	0.198644	0.186341	0.196424	0.175957	0.206534	0.19574	0.211388	0.164463	0.192256	0.198296	0.216647	0.202138	0.288795	0.177078	0.204512	0.196526	0.190571
REACTOME_CARGO_TRAFFICKING_TO_THE_PERICILIARY_MEMBRANE	0.309777	0.29903	0.283807	0.251282	0.274407	0.157999	0.135061	0.186643	0.169266	0.198652	0.175222	0.156494	0.177047	0.187567	0.193196	0.116999	0.209703	0.200098	0.203902	0.18994	0.267455	0.182328	0.182762	0.182211	0.180668
REACTOME_BBSOME_MEDIATED_CARGO_TARGETING_TO_CILIUM	0.379172	0.351868	0.328779	0.244878	0.269483	0.165704	0.150759	0.205526	0.1759	0.231392	0.208944	0.172261	0.203849	0.20384	0.204472	0.120068	0.240964	0.222896	0.242628	0.202827	0.306531	0.217194	0.19042	0.191508	0.228663
REACTOME_INTRAFLAGELLAR_TRANSPORT	0.282761	0.263163	0.263406	0.277717	0.281755	0.113967	0.15512	0.16727	0.151416	0.19419	0.184255	0.154251	0.202763	0.167261	0.171493	0.127777	0.166766	0.160202	0.209935	0.142439	0.198923	0.147616	0.17085	0.173965	0.173557
REACTOME_PYROPTOSIS	0.0163504	-0.00113822	0.00706946	0.0250173	0.0278545	0.0268344	-0.02156	0.059771	0.0878386	0.101462	0.102073	0.100383	0.137984	0.113318	0.129793	0.0488482	0.11829	0.135379	0.0678195	0.143219	0.0339884	0.0164912	0.0718916	0.0908629	0.0396205
REACTOME_DECTIN_2_FAMILY	-0.178502	-0.173766	-0.176734	-0.177732	-0.230531	-0.00615343	-0.0187294	-0.116049	-0.0333306	-0.119501	0.00100543	-0.0592336	-0.0768443	-0.0510104	-0.0539391	-0.0431545	-0.0776523	-0.0688927	-0.14779	-0.079268	-0.0605622	-0.00918455	-0.0877656	-0.0664401	-0.0245152
REACTOME_C_TYPE_LECTIN_RECEPTORS_CLRS	0.147354	0.130854	0.105904	0.10103	0.0892799	0.126071	0.101161	0.149307	0.185466	0.189962	0.186196	0.149549	0.180799	0.191532	0.198578	0.118219	0.190166	0.206198	0.149296	0.203515	0.147594	0.0778021	0.168364	0.167208	0.133211
REACTOME_CD209_DC_SIGN_SIGNALING	0.163863	0.176885	0.176803	0.185165	0.175131	0.18089	0.176315	0.227574	0.231948	0.204884	0.16134	0.225057	0.214618	0.239984	0.230065	0.210506	0.221649	0.239291	0.203825	0.245993	0.195303	0.186227	0.228752	0.220231	0.200211
REACTOME_TRAFFICKING_OF_MYRISTOYLATED_PROTEINS_TO_THE_CILIUM	0.179401	0.143642	0.202589	0.163211	0.15001	0.131776	0.0899319	0.061164	0.144718	0.159381	0.0132649	0.0730739	0.0676959	0.149806	0.123773	0.00182559	0.181179	0.168662	0.0984274	0.150732	0.108304	0.156642	0.147088	0.141931	0.0599538
REACTOME_RHO_GTPASES_ACTIVATE_PKNS	0.244237	0.223715	0.217328	0.24464	0.198848	0.292307	0.294998	0.298676	0.297121	0.317856	0.287718	0.258994	0.265235	0.288565	0.306377	0.217259	0.306161	0.297751	0.292283	0.270275	0.273516	0.183421	0.274394	0.291779	0.271231
REACTOME_ACTIVATED_PKN1_STIMULATES_TRANSCRIPTION_OF_AR_ANDROGEN_RECEPTOR_REGULATED_GENES_KLK2_AND_KLK3	-0.0054542	-0.0200902	0.0200491	-0.0317505	-0.0184102	0.12397	0.145853	0.136868	0.142403	0.0506313	0.00343829	0.0992564	0.0189388	0.116706	0.0884713	0.0919285	0.10233	0.0316491	0.0478497	0.0338185	0.0750734	0.0660967	0.0281809	0.0738527	0.100171
REACTOME_RHO_GTPASES_ACTIVATE_CIT	0.280373	0.25475	0.245064	0.324382	0.268838	0.309415	0.327683	0.313136	0.31062	0.366376	0.328967	0.295154	0.269541	0.327563	0.331569	0.2179	0.316326	0.308656	0.313368	0.278201	0.316142	0.228624	0.301079	0.305385	0.288152
REACTOME_RHO_GTPASES_ACTIVATE_KTN1	0.226024	0.21779	0.22377	0.229304	0.204367	0.172461	0.170534	0.166084	0.210972	0.209753	0.202491	0.197849	0.238385	0.233863	0.223901	0.184055	0.222134	0.211737	0.210006	0.217547	0.217513	0.107355	0.199823	0.22883	0.176471
REACTOME_RHO_GTPASES_ACTIVATE_IQGAPS	0.194876	0.185282	0.152499	0.15647	0.119805	0.210706	0.18438	0.188452	0.199148	0.231911	0.187174	0.171345	0.22026	0.198726	0.208017	0.179518	0.198603	0.207277	0.201265	0.191655	0.187196	0.0812356	0.204379	0.212399	0.215685
REACTOME_TNFR1_MEDIATED_CERAMIDE_PRODUCTION	-0.0561167	-0.0926694	-0.0429048	-0.013438	-0.0310515	-0.0341716	0.0165559	-0.041392	0.0409495	-0.00145895	-0.119658	0.00815709	0.0856405	0.0481091	0.0674334	0.0357549	-0.0223053	-0.0142872	-0.0568027	0.0520597	0.0236591	-0.0223002	0.0129788	0.00693015	-0.0661993
REACTOME_RHO_GTPASES_ACTIVATE_ROCKS	0.303699	0.289505	0.274341	0.342557	0.289115	0.381542	0.392159	0.383751	0.386779	0.400751	0.346841	0.366435	0.344068	0.381023	0.390049	0.286959	0.372222	0.381874	0.38237	0.35883	0.360202	0.286001	0.377334	0.392629	0.345472
REACTOME_RHO_GTPASES_ACTIVATE_PAKS	0.310999	0.29122	0.287348	0.35121	0.311059	0.391807	0.410895	0.387254	0.372433	0.396361	0.362373	0.365912	0.346456	0.383486	0.373234	0.305368	0.370599	0.391834	0.403214	0.348334	0.362201	0.316821	0.377547	0.380444	0.35292
REACTOME_TP53_REGULATES_METABOLIC_GENES	0.27926	0.26781	0.226544	0.219906	0.202634	0.164349	0.103084	0.188734	0.223658	0.238247	0.230942	0.142451	0.230038	0.232338	0.218964	0.123136	0.230742	0.238446	0.206244	0.243083	0.212973	0.0620902	0.201426	0.213476	0.169949
REACTOME_LIGAND_RECEPTOR_INTERACTIONS	-0.110772	-0.0552679	-0.0310523	-0.133	-0.0982463	-0.125394	-0.0512092	-0.0892612	-0.224994	-0.190833	-0.087613	-0.182573	-0.0974232	-0.130527	-0.172982	-0.0955096	-0.182943	-0.257286	-0.0329145	-0.247544	-0.0137836	0.0243289	-0.120786	-0.154328	-0.0202578
REACTOME_HEDGEHOG_ON_STATE	0.206098	0.186982	0.158075	0.14964	0.152948	0.136068	0.114583	0.189918	0.202992	0.22882	0.225873	0.165856	0.208531	0.216889	0.22603	0.112522	0.209527	0.216275	0.200892	0.206079	0.175214	0.0862304	0.187196	0.189181	0.143811
REACTOME_REGULATION_OF_TP53_ACTIVITY	0.186211	0.177654	0.161031	0.188668	0.195189	0.123165	0.107864	0.157726	0.169356	0.193717	0.155795	0.137149	0.155359	0.168133	0.175539	0.115932	0.170225	0.177952	0.165663	0.185883	0.144312	0.100545	0.160631	0.167987	0.140705
REACTOME_TP53_REGULATES_TRANSCRIPTION_OF_CELL_DEATH_GENES	0.0816177	0.0781678	0.0136284	0.016793	0.0220109	0.0797448	0.0501094	0.114981	0.181938	0.149968	0.138988	0.137594	0.159095	0.172221	0.182539	0.0861843	0.160653	0.153057	0.149132	0.164276	0.100918	0.0861303	0.165269	0.17801	0.121114
REACTOME_ACTIVATION_OF_SMO	0.0348859	0.0518955	0.0489401	0.0583045	0.0868261	-0.01008	0.0554478	0.028268	0.0219714	0.028208	0.0675479	0.0514968	0.0938255	0.0752174	0.059273	0.0313811	-0.0128269	-0.0104502	0.0851479	0.0235347	0.0289007	0.0515365	0.0910997	0.0805131	0.0380238
REACTOME_GLI_PROTEINS_BIND_PROMOTERS_OF_HH_RESPONSIVE_GENES_TO_PROMOTE_TRANSCRIPTION	-0.130334	-0.0599461	0.00769874	-0.0586674	-0.0967873	0.0871635	0.133776	0.141868	0.0273014	0.0640239	0.0951004	0.112914	-0.0606007	0.062072	0.0517486	0.136604	-0.0465368	-0.0821776	0.128666	-0.0493727	0.0359444	0.176807	0.0628366	0.0735043	0.120615
REACTOME_CONSTITUTIVE_SIGNALING_BY_EGFRVIII	0.258154	0.297804	0.27515	0.262317	0.268465	0.312938	0.264222	0.339446	0.310816	0.345983	0.271726	0.312298	0.313395	0.312614	0.331194	0.261798	0.335011	0.327998	0.327059	0.324998	0.287632	0.214802	0.332837	0.316297	0.308318
REACTOME_APEX1_INDEPENDENT_RESOLUTION_OF_AP_SITES_VIA_THE_SINGLE_NUCLEOTIDE_REPLACEMENT_PATHWAY	0.0354594	0.0206513	0.00631958	0.0527221	0.05338	-0.131171	-0.14794	-0.000601348	0.0216066	-0.0372971	-0.0177758	-0.139329	-0.0283209	-0.0208004	-0.00859545	-0.0590528	-0.0548732	-0.0505415	-0.0491578	-0.0267758	-0.126295	-0.082165	-0.0276635	-0.0323743	-0.0757039
REACTOME_PCNA_DEPENDENT_LONG_PATCH_BASE_EXCISION_REPAIR	0.143458	0.125269	0.0940317	0.112217	0.106939	0.0353875	0.0260991	0.0457937	0.0754783	0.100817	0.0980652	-0.00622571	0.0357121	0.0580216	0.0698002	0.0295424	0.0884352	0.0875814	0.0488213	0.0936389	0.0383358	0.0591181	0.0342069	0.0320384	0.0225181
REACTOME_FRUCTOSE_METABOLISM	-0.136734	-0.126095	-0.131494	-0.181458	-0.239621	-0.0149551	-0.034984	-0.0828466	0.0350469	-0.0709696	-0.00339735	-0.152204	0.0344788	-0.0461721	-0.0578971	-0.0449133	-0.0473286	0.00373008	-0.118106	0.00913445	-0.0574246	-0.0548292	-0.022875	-0.0117258	-0.0587316
REACTOME_VESICLE_MEDIATED_TRANSPORT	0.196362	0.192831	0.175402	0.184451	0.184283	0.174219	0.16275	0.188123	0.197961	0.209238	0.19957	0.177863	0.209292	0.206301	0.211235	0.167782	0.199754	0.204114	0.202025	0.212567	0.202144	0.141156	0.207407	0.202874	0.178555
REACTOME_PHOSPHOLIPASE_C_MEDIATED_CASCADE_FGFR2	-0.183632	-0.172439	-0.128156	-0.148446	-0.175086	-0.0831942	-0.0192149	-0.115567	-0.237562	-0.160261	-0.154433	-0.0939407	-0.11405	-0.179478	-0.198941	-0.0571961	-0.200588	-0.159081	-0.112587	-0.224527	-0.131457	-0.00530078	-0.19098	-0.192015	-0.059379
REACTOME_PHOSPHOLIPASE_C_MEDIATED_CASCADE_FGFR4	-0.201746	-0.190484	-0.14139	-0.149569	-0.181371	-0.130619	-0.112356	-0.14513	-0.233595	-0.144747	-0.160672	-0.119241	-0.144887	-0.167665	-0.20681	-0.158853	-0.202936	-0.157724	-0.148634	-0.236104	-0.183714	-0.0773631	-0.215996	-0.197833	-0.0977285
REACTOME_DOWNSTREAM_SIGNALING_OF_ACTIVATED_FGFR1	0.032933	0.0591975	0.0454081	0.0321225	0.0385002	0.0778254	0.0939866	0.109529	0.0452415	0.0842265	0.0657735	0.0863824	0.0846635	0.0734564	0.081142	0.089643	0.0822504	0.0809802	0.0963798	0.0545297	0.0565317	0.071248	0.0648121	0.0759521	0.092427
REACTOME_SHC_MEDIATED_CASCADE_FGFR1	-0.0633771	-0.0440031	-0.0581829	-0.0732319	-0.0719339	0.00352736	0.0481781	0.0213403	-0.0666201	0.0147958	-0.0221512	-0.00803484	0.00474353	-0.0101958	-0.0168403	-0.0155802	-0.0118883	0.0238316	0.00698217	-0.0483357	-0.0260445	0.0318296	-0.0258485	-0.00600807	0.0201025
REACTOME_PI_3K_CASCADE_FGFR1	0.0112005	0.0345657	0.0243024	0.0115182	0.00660819	0.0763011	0.119359	0.0814771	0.0111615	0.0659076	0.06283	0.0575375	0.0684496	0.0573477	0.0511907	0.086989	0.0552971	0.083292	0.0816524	0.0203239	0.049718	0.107759	0.0389162	0.0605879	0.0944963
REACTOME_FRS_MEDIATED_FGFR1_SIGNALING	-0.0150515	-0.00274452	-0.00694476	-0.0281753	-0.0250185	0.0234378	0.0686106	0.0389106	-0.0222316	0.0399533	0.00875416	0.0244444	0.0408887	0.0164208	0.0174732	0.036181	0.0189584	0.051559	0.0374096	-0.0100073	0.010541	0.0486835	0.00252419	0.0175832	0.0471169
REACTOME_PI_3K_CASCADE_FGFR2	-0.0184911	0.00359926	0.0143638	-0.0216856	-0.0313794	0.0431103	0.102657	0.0325724	-0.0352031	0.0182185	0.021408	0.0488695	0.0450791	0.0110995	0.000673142	0.0867111	0.00260639	0.0247867	0.0568291	-0.0188669	0.0312514	0.0901777	0.000533504	0.00942007	0.0780248
REACTOME_DOWNSTREAM_SIGNALING_OF_ACTIVATED_FGFR2	0.0137573	0.0322822	0.0377611	0.00810556	0.0111284	0.0600443	0.092502	0.0805885	0.0166894	0.0716934	0.0415139	0.0793221	0.0828525	0.0467608	0.0514976	0.0841645	0.0535494	0.0679583	0.0870221	0.0379627	0.0523914	0.0685912	0.04603	0.0516314	0.092232
REACTOME_FRS_MEDIATED_FGFR2_SIGNALING	-0.0408284	-0.0287248	-0.0135766	-0.056569	-0.0579935	-0.00432688	0.056664	-0.00419653	-0.0633439	-0.00248147	-0.0266724	0.019162	0.0209229	-0.0241263	-0.0278456	0.0395232	-0.0283237	-0.00153323	0.0172996	-0.0443128	-0.00383688	0.0354823	-0.0308045	-0.0281185	0.0354135
REACTOME_SHC_MEDIATED_CASCADE_FGFR3	-0.0572167	-0.0369167	-0.0352069	-0.0665937	-0.058141	-0.0246289	0.0060982	0.00370172	-0.0506247	0.0454314	-0.0220043	0.00744598	0.0257319	0.00327627	-0.00504363	-0.025771	-0.00573555	0.0350402	0.0287799	-0.0359157	-0.0182168	-0.0127458	-0.0262769	-0.00152645	0.0252187
REACTOME_FRS_MEDIATED_FGFR3_SIGNALING	-0.0022417	0.00978889	0.018832	-0.01594	-0.0067732	0.0017645	0.0349579	0.025978	-0.00233193	0.0701	0.0129943	0.042247	0.0640509	0.0319274	0.0328256	0.0360508	0.0288914	0.0655811	0.0602691	0.00691152	0.0226071	0.0121499	0.00621044	0.0255269	0.0550422
REACTOME_DOWNSTREAM_SIGNALING_OF_ACTIVATED_FGFR3	0.0530307	0.0731842	0.0712709	0.050546	0.061594	0.07665	0.0833064	0.117982	0.0759351	0.138112	0.0831241	0.10775	0.125333	0.100981	0.110176	0.0903527	0.110025	0.129907	0.13031	0.0911009	0.0827319	0.0571751	0.0872494	0.106191	0.117052
REACTOME_PI_3K_CASCADE_FGFR3	0.0298729	0.0546039	0.0563528	0.0308293	0.0313209	0.0622713	0.0927437	0.0745939	0.0374956	0.102375	0.0751538	0.0818172	0.0979786	0.0801547	0.0730164	0.0962084	0.0717435	0.103509	0.112193	0.0443052	0.0685675	0.0804301	0.0486744	0.0770234	0.109445
REACTOME_FRS_MEDIATED_FGFR4_SIGNALING	-0.0315682	-0.0206416	-0.00780646	-0.0450433	-0.0451785	-0.0229851	0.0116719	-0.00360698	-0.0402833	0.026717	-0.0151541	0.0176153	0.0189876	0.00104804	-0.00817934	-0.0059428	-0.00562725	0.0197002	0.0144306	-0.0270805	-0.0165389	-0.00553556	-0.0232848	-0.0100281	0.0255664
REACTOME_DOWNSTREAM_SIGNALING_OF_ACTIVATED_FGFR4	0.0271191	0.0450188	0.047315	0.0238839	0.028783	0.0527789	0.0622452	0.092062	0.0420341	0.101667	0.0570074	0.0841546	0.0874612	0.0727926	0.0754521	0.0548196	0.0798991	0.0914666	0.0927807	0.0597906	0.0494203	0.0403051	0.0604074	0.073842	0.0913522
REACTOME_SHC_MEDIATED_CASCADE_FGFR4	-0.0862112	-0.0664401	-0.0609362	-0.0948472	-0.0983686	-0.049947	-0.0175439	-0.0282919	-0.0891417	-0.00162555	-0.0505247	-0.0169555	-0.0224799	-0.028687	-0.0484588	-0.06926	-0.0418772	-0.0139002	-0.0212017	-0.0704253	-0.0588924	-0.0301555	-0.0569705	-0.0385898	-0.00573977
REACTOME_PI_3K_CASCADE_FGFR4	-0.00479121	0.0171425	0.0244109	-0.00426366	-0.0131371	0.0303647	0.0629934	0.0399905	-0.00664097	0.0530691	0.0400134	0.0513301	0.0463124	0.0427651	0.0263889	0.046456	0.0318317	0.0515022	0.0600787	0.00379445	0.0235688	0.0556959	0.0136215	0.0343418	0.0744672
REACTOME_NEGATIVE_REGULATION_OF_FGFR1_SIGNALING	0.086849	0.0965751	0.0703563	0.0728852	0.0573522	0.103834	0.136184	0.11484	0.101538	0.128205	0.130731	0.0960298	0.143015	0.128687	0.114583	0.111805	0.118744	0.133667	0.124444	0.106574	0.104809	0.075068	0.101712	0.117491	0.119071
REACTOME_NEGATIVE_REGULATION_OF_FGFR2_SIGNALING	0.0647075	0.0734815	0.0612037	0.0484856	0.0305622	0.0809452	0.124175	0.0817713	0.0678698	0.0950199	0.100914	0.0881088	0.125255	0.0959574	0.0799456	0.110384	0.0827908	0.0945366	0.106498	0.0783878	0.0898621	0.0645053	0.0742066	0.0827097	0.106826
REACTOME_NEGATIVE_REGULATION_OF_FGFR3_SIGNALING	0.105426	0.114473	0.0930659	0.0899924	0.0764551	0.098418	0.122036	0.114126	0.124714	0.15476	0.143936	0.113919	0.166732	0.148386	0.133198	0.120033	0.134279	0.150424	0.145935	0.128944	0.121016	0.0539843	0.113374	0.133275	0.130228
REACTOME_NEGATIVE_REGULATION_OF_FGFR4_SIGNALING	0.0809619	0.0880364	0.0713939	0.0654383	0.0476345	0.0767305	0.101964	0.0918207	0.0935045	0.1228	0.118816	0.093075	0.132782	0.121947	0.102946	0.0884608	0.107826	0.116875	0.113346	0.100453	0.09125	0.0395275	0.0892365	0.104347	0.107576
REACTOME_SIGNALING_BY_FGFR1	0.104982	0.12112	0.105079	0.0937	0.0908667	0.129587	0.132083	0.155406	0.133457	0.153101	0.148002	0.136952	0.160574	0.1487	0.147292	0.125026	0.14961	0.146121	0.156959	0.135612	0.119145	0.0781112	0.134313	0.146559	0.140024
REACTOME_SIGNALING_BY_FGFR2	0.125134	0.130088	0.10023	0.0907783	0.099687	0.0831116	0.0902679	0.125132	0.116022	0.147941	0.110383	0.1203	0.152823	0.133698	0.132892	0.0942856	0.146306	0.147756	0.143636	0.137489	0.106944	0.0450709	0.115726	0.127979	0.111812
REACTOME_SIGNALING_BY_FGFR3	0.125322	0.139419	0.121101	0.109939	0.109333	0.132046	0.133237	0.159377	0.154884	0.187315	0.154399	0.153564	0.190401	0.173811	0.172554	0.145211	0.169811	0.180189	0.178664	0.168644	0.145813	0.0776856	0.151942	0.162782	0.157947
REACTOME_SIGNALING_BY_FGFR4	0.112273	0.123547	0.106156	0.0955738	0.09075	0.114414	0.117884	0.149322	0.13631	0.168117	0.142862	0.138437	0.16785	0.15415	0.152199	0.116756	0.157051	0.1598	0.154949	0.148075	0.123438	0.0575444	0.136109	0.148008	0.141512
REACTOME_SIGNALING_BY_FGFR2_IN_DISEASE	0.0761416	0.0834407	0.0627788	0.0456113	0.0570909	0.035858	0.0498966	0.0686622	0.0443701	0.0897951	0.0364078	0.0784698	0.0948477	0.0654543	0.0687684	0.0551029	0.0901131	0.0984703	0.0965594	0.0706373	0.0521649	0.0450543	0.0488004	0.0630842	0.0736608
REACTOME_SIGNALING_BY_FGFR4_IN_DISEASE	0.227129	0.263281	0.24605	0.225554	0.232361	0.237825	0.211037	0.316592	0.320304	0.317865	0.252433	0.288431	0.308324	0.285547	0.327172	0.264489	0.328435	0.322144	0.312465	0.325404	0.26046	0.181723	0.315589	0.308367	0.280319
REACTOME_SIGNALING_BY_FGFR1_IN_DISEASE	0.175699	0.201798	0.179088	0.183927	0.186444	0.190542	0.18609	0.232216	0.206826	0.235202	0.210168	0.21352	0.249135	0.228561	0.232284	0.201988	0.224792	0.243679	0.241445	0.225152	0.192391	0.175283	0.224872	0.234695	0.228569
REACTOME_TRANSLESION_SYNTHESIS_BY_POLK	0.30324	0.296214	0.236829	0.23702	0.241192	0.244363	0.195214	0.24498	0.299114	0.259978	0.273874	0.219444	0.238418	0.240767	0.264283	0.219661	0.27327	0.276017	0.237327	0.269553	0.268064	0.179675	0.201298	0.235474	0.242868
REACTOME_TERMINATION_OF_TRANSLESION_DNA_SYNTHESIS	0.198932	0.193155	0.15006	0.169771	0.160746	0.125741	0.134205	0.132399	0.204801	0.177709	0.20822	0.110779	0.142853	0.178076	0.163955	0.112429	0.168864	0.167855	0.142991	0.182772	0.150162	0.0989838	0.127283	0.160523	0.110778
REACTOME_REGULATION_OF_RAS_BY_GAPS	0.256399	0.233256	0.177604	0.166535	0.172427	0.159121	0.101062	0.214634	0.239872	0.27019	0.256487	0.185013	0.244519	0.242274	0.259544	0.111505	0.260925	0.269751	0.220085	0.247183	0.207739	0.0558798	0.206215	0.214017	0.160081
REACTOME_FGFRL1_MODULATION_OF_FGFR1_SIGNALING	-0.166076	-0.147834	-0.109876	-0.114326	-0.151171	-0.063498	-0.0191408	-0.0717298	-0.161199	-0.0827384	-0.0746816	-0.0980809	-0.0664881	-0.097867	-0.11178	-0.0746641	-0.130617	-0.11084	-0.0474004	-0.145328	-0.120683	-0.0405153	-0.111965	-0.0890426	-0.0449073
REACTOME_RESPONSE_TO_METAL_IONS	-0.0219982	-0.0512046	-0.107173	0.0215097	-0.0212654	-0.147978	-0.0612093	-0.120878	-0.0796159	-0.0721159	-0.0629476	-0.136456	-0.0792989	-0.0962779	-0.133265	-0.167139	-0.143338	-0.113475	-0.0153059	-0.0493882	-0.0202424	-0.168447	-0.0937114	-0.084953	-0.12033
REACTOME_CLEC7A_INFLAMMASOME_PATHWAY	0.0592247	0.0312555	0.0329571	0.00444778	0.0391489	0.0437017	0.02657	0.108836	0.195321	0.211607	0.139855	0.149063	0.186767	0.212564	0.230035	0.120207	0.162958	0.219623	0.132657	0.220084	0.084179	0.153673	0.188855	0.198763	0.0977471
REACTOME_METALLOTHIONEINS_BIND_METALS	-0.0866282	-0.114198	-0.153778	-0.073806	-0.120017	-0.268143	-0.17515	-0.219589	-0.202011	-0.171266	-0.144096	-0.226004	-0.155846	-0.19003	-0.266653	-0.262629	-0.235166	-0.191106	-0.0769827	-0.157734	-0.11129	-0.301979	-0.21735	-0.197916	-0.212138
REACTOME_FORMATION_OF_XYLULOSE_5_PHOSPHATE	0.0338717	0.0750208	0.0105902	0.04836	0.00337496	0.0991718	0.0676245	-0.031211	0.117798	0.0336892	0.0307834	0.0368655	0.0323681	-0.0261638	-0.0214642	0.0845556	-0.0162329	0.0852562	0.0123781	0.118846	0.073771	0.0475488	0.100251	0.0207178	0.0532298
REACTOME_MELANIN_BIOSYNTHESIS	-0.185484	-0.202394	-0.129288	-0.235732	-0.195575	0.0814374	0.0784289	-0.0971459	-0.314357	-0.283619	-0.147124	-0.149973	-0.204633	-0.278469	-0.177915	-0.00628972	-0.222942	-0.249018	-0.210653	-0.204024	-0.162449	0.108108	-0.247469	-0.156889	0.00188906
REACTOME_DISEASES_OF_CARBOHYDRATE_METABOLISM	0.0902614	0.073647	0.0357465	0.0417243	0.038669	0.0985671	0.082238	0.069731	0.0941132	0.091478	0.0811964	0.0570065	0.0973335	0.10616	0.0799159	0.0896973	0.0876814	0.0984485	0.0627969	0.106455	0.0611835	0.0745393	0.0752113	0.0945686	0.0618646
REACTOME_DISEASES_OF_SIGNAL_TRANSDUCTION_BY_GROWTH_FACTOR_RECEPTORS_AND_SECOND_MESSENGERS	0.204006	0.19909	0.179665	0.177412	0.181201	0.204801	0.179027	0.228004	0.227619	0.237228	0.229805	0.21457	0.240353	0.236161	0.241631	0.194122	0.236487	0.237512	0.229953	0.233992	0.208795	0.152405	0.228788	0.233361	0.208812
REACTOME_INFECTIOUS_DISEASE	0.19802	0.185569	0.152231	0.16533	0.155801	0.172526	0.147119	0.187143	0.219542	0.220023	0.212134	0.18006	0.222898	0.213219	0.218202	0.163823	0.219734	0.227064	0.194882	0.228582	0.199358	0.0968258	0.195868	0.211967	0.181743
REACTOME_RHO_GTPASES_ACTIVATE_WASPS_AND_WAVES	0.233567	0.238902	0.201188	0.224099	0.200986	0.275892	0.272508	0.283758	0.327998	0.31246	0.299025	0.282574	0.324194	0.315287	0.319042	0.276321	0.312341	0.321305	0.29643	0.340686	0.292892	0.227865	0.324719	0.328383	0.278961
REACTOME_RHO_GTPASES_ACTIVATE_FORMINS	0.172825	0.165628	0.151341	0.158265	0.154805	0.161075	0.156276	0.172922	0.192126	0.244799	0.178602	0.159012	0.186566	0.193259	0.220413	0.152776	0.202557	0.198866	0.192546	0.195657	0.171418	0.125669	0.184367	0.178437	0.176923
REACTOME_RHO_GTPASES_ACTIVATE_RHOTEKIN_AND_RHOPHILINS	0.0830344	0.0459547	-0.0864644	0.0477304	-0.00303969	0.0258196	0.0478481	0.0662183	0.041076	0.0758132	0.0116675	0.0329602	0.0435518	0.0631701	0.064375	-0.0133427	0.025876	0.0314747	0.0645864	-0.00946662	0.0243631	-0.0750717	0.00517415	0.053507	8.46039e-06
REACTOME_TNFR2_NON_CANONICAL_NF_KB_PATHWAY	0.0984332	0.0719216	0.0262	0.0240587	0.0189837	0.0688427	0.0473528	0.091955	0.135242	0.159503	0.157214	0.0817574	0.150525	0.153441	0.153	0.0557586	0.148742	0.184113	0.121721	0.163345	0.0971118	0.0243046	0.124767	0.127077	0.0758385
REACTOME_RHO_GTPASES_ACTIVATE_NADPH_OXIDASES	0.00094444	-0.00360166	-0.0245125	0.0236233	0.0306253	0.0777526	0.0268879	0.00668743	0.147342	0.0683992	0.0644638	0.0755938	0.114541	0.172821	0.125736	0.0473692	0.0743749	0.115518	0.0168737	0.167352	0.0927643	0.0766296	0.112632	0.156629	0.0831417
REACTOME_DISEASES_OF_METABOLISM	0.0257232	0.0166412	0.0191359	-0.00178391	0.00282114	0.0837095	0.0868832	0.0729199	0.0722411	0.0646456	0.0826255	0.0685311	0.0506548	0.0660396	0.0683462	0.0613272	0.0561929	0.0467929	0.0805525	0.0556253	0.0434075	0.077235	0.0809424	0.0800657	0.0646347
REACTOME_TNFS_BIND_THEIR_PHYSIOLOGICAL_RECEPTORS	-0.246594	-0.247414	-0.256553	-0.215321	-0.27917	-0.0683558	-0.0182848	-0.0961765	-0.0317094	-0.0733544	-0.0370661	-0.0561091	-0.0338394	-0.00759404	-0.0495918	-0.0478178	-0.069494	-0.00933459	-0.0573054	-0.0145503	-0.105929	-0.019648	-0.00274728	-0.0456473	-0.0638701
REACTOME_RAF_ACTIVATION	0.254415	0.259561	0.256981	0.225373	0.241184	0.193183	0.186155	0.245253	0.25233	0.245442	0.20849	0.223399	0.258624	0.239189	0.254606	0.206862	0.242492	0.238807	0.231238	0.251059	0.231009	0.125289	0.242473	0.236215	0.208065
REACTOME_MAP2K_AND_MAPK_ACTIVATION	0.170585	0.17164	0.157252	0.163211	0.167073	0.243668	0.22425	0.24412	0.23484	0.229707	0.218871	0.244766	0.25162	0.25286	0.24884	0.236923	0.245669	0.236017	0.228267	0.2484	0.235818	0.161466	0.242506	0.251536	0.242552
REACTOME_CONSTITUTIVE_SIGNALING_BY_AKT1_E17K_IN_CANCER	0.204296	0.194885	0.168061	0.197991	0.210177	0.0710095	0.0591608	0.178519	0.190453	0.204103	0.172267	0.145703	0.188465	0.190109	0.200279	0.112869	0.187702	0.193949	0.171888	0.201466	0.149824	0.038291	0.208022	0.198793	0.120963
REACTOME_NEGATIVE_FEEDBACK_REGULATION_OF_MAPK_PATHWAY	0.285262	0.289187	0.249213	0.26771	0.306239	0.218063	0.244704	0.26878	0.273873	0.280046	0.245184	0.303068	0.323425	0.278323	0.26894	0.264632	0.252096	0.253509	0.257213	0.306345	0.272507	0.219819	0.285246	0.296998	0.23462
REACTOME_NEGATIVE_REGULATION_OF_MAPK_PATHWAY	0.207682	0.196702	0.153222	0.159544	0.159949	0.145428	0.10011	0.167255	0.211819	0.196379	0.165285	0.149299	0.212676	0.204688	0.20288	0.149923	0.183631	0.197342	0.172733	0.206482	0.172408	0.0501627	0.184847	0.189708	0.128328
REACTOME_TNF_RECEPTOR_SUPERFAMILY_TNFSF_MEMBERS_MEDIATING_NON_CANONICAL_NF_KB_PATHWAY	-0.103484	-0.145247	-0.168639	-0.181452	-0.159508	-0.0312808	-0.00124106	-0.101874	0.00889161	0.0218204	0.0698204	-0.063206	0.0262618	0.052238	0.00350284	0.0306169	0.0174268	0.0896813	0.00716108	0.0625802	-0.0310578	-0.0147759	0.0207234	0.063066	-0.0199108
REACTOME_PROTEIN_REPAIR	0.241962	0.229726	0.257074	0.126207	0.168396	0.267798	0.221679	0.293602	0.29879	0.321614	0.308033	0.281618	0.220562	0.273251	0.312059	0.229221	0.320151	0.318923	0.292981	0.280499	0.291823	0.332502	0.305976	0.228651	0.306927
REACTOME_DEFECTIVE_CFTR_CAUSES_CYSTIC_FIBROSIS	0.265367	0.229598	0.164382	0.145508	0.144863	0.157455	0.0837517	0.204966	0.226584	0.265856	0.255472	0.171403	0.247047	0.234257	0.250561	0.0998453	0.259283	0.267948	0.213749	0.243465	0.198867	0.0470579	0.192594	0.196622	0.163605
REACTOME_LGI_ADAM_INTERACTIONS	-0.0248413	-0.00392706	0.0848708	0.0809228	0.0784485	-0.00830521	0.0762077	-0.0589603	-0.115885	-0.194814	-0.163578	-0.0562169	-0.0749781	-0.18081	-0.187401	0.0182722	-0.161761	-0.157987	-0.0861382	-0.146764	-0.0179612	0.0703559	-0.0956797	-0.138768	0.0432021
REACTOME_MAPK_FAMILY_SIGNALING_CASCADES	0.139995	0.138396	0.124413	0.121866	0.121233	0.145854	0.13322	0.148229	0.141221	0.147575	0.146785	0.144565	0.154589	0.15085	0.149215	0.140881	0.142423	0.146522	0.150784	0.139609	0.148836	0.110289	0.143384	0.143383	0.143586
REACTOME_SURFACTANT_METABOLISM	-0.146908	-0.145002	-0.148927	-0.138587	-0.145549	-0.143668	-0.139129	-0.155427	-0.164209	-0.130705	-0.132897	-0.106708	-0.145115	-0.105807	-0.12627	-0.142646	-0.16844	-0.123405	-0.110126	-0.146556	-0.152119	-0.147613	-0.111318	-0.141643	-0.147254
REACTOME_MAP3K8_TPL2_DEPENDENT_MAPK1_3_ACTIVATION	0.310708	0.305352	0.294525	0.279397	0.294953	0.281587	0.286161	0.330165	0.390992	0.353338	0.312936	0.327339	0.358754	0.358738	0.363976	0.3221	0.352028	0.367396	0.318295	0.37832	0.314965	0.195128	0.340038	0.371029	0.300091
REACTOME_HDR_THROUGH_SINGLE_STRAND_ANNEALING_SSA	0.179326	0.172313	0.160044	0.173957	0.179737	0.155823	0.140624	0.131837	0.14028	0.178116	0.121237	0.116024	0.0829396	0.130512	0.154366	0.152402	0.154931	0.16613	0.139546	0.157063	0.135888	0.184972	0.129305	0.126077	0.161047
REACTOME_HDR_THROUGH_MMEJ_ALT_NHEJ	0.220034	0.17911	0.198419	0.240096	0.247544	0.128355	0.129963	0.161189	0.183498	0.188917	0.157827	0.0805725	0.163114	0.109303	0.185842	0.137758	0.169639	0.166248	0.161074	0.138887	0.159125	0.134527	0.13155	0.106083	0.166036
REACTOME_HDR_THROUGH_HOMOLOGOUS_RECOMBINATION_HRR	0.149349	0.13541	0.120986	0.139591	0.145355	0.122243	0.114709	0.102309	0.118339	0.169006	0.117367	0.0897839	0.0793961	0.126432	0.138224	0.110279	0.131708	0.141954	0.112224	0.143533	0.0996222	0.133224	0.0977266	0.106608	0.116858
REACTOME_REGULATION_OF_TLR_BY_ENDOGENOUS_LIGAND	-0.165697	-0.21147	-0.209849	-0.228686	-0.214515	-0.0235938	-0.0641517	-0.0627077	0.0934493	0.00287922	0.0780651	0.0264536	0.0668489	0.099135	0.0365392	-0.0250567	0.0549002	0.0710232	-0.0345484	0.0895608	0.0307107	-0.00852702	0.0229901	0.0852054	0.00303302
REACTOME_MAPK6_MAPK4_SIGNALING	0.233232	0.213374	0.162445	0.171446	0.163667	0.160981	0.121516	0.200199	0.218534	0.24047	0.240031	0.179704	0.230105	0.231583	0.236724	0.132627	0.230966	0.242021	0.209546	0.228872	0.196331	0.079735	0.196701	0.196938	0.177099
REACTOME_DISEASES_ASSOCIATED_WITH_SURFACTANT_METABOLISM	-0.281587	-0.318299	-0.255578	-0.262954	-0.292595	-0.308802	-0.250338	-0.292674	-0.293709	-0.326152	-0.325453	-0.232257	-0.251241	-0.256664	-0.282396	-0.218514	-0.321345	-0.302123	-0.332977	-0.285992	-0.287557	-0.229166	-0.290143	-0.254423	-0.307989
REACTOME_DEUBIQUITINATION	0.222837	0.211784	0.183222	0.184845	0.190454	0.169457	0.141945	0.208814	0.224039	0.243204	0.227382	0.189214	0.224772	0.23596	0.246579	0.172739	0.235355	0.238697	0.215573	0.241586	0.203069	0.122196	0.219731	0.227073	0.172796
REACTOME_DEFECTIVE_CSF2RB_CAUSES_SMDP5	-0.397807	-0.424228	-0.334714	-0.337535	-0.390255	-0.321382	-0.362431	-0.385986	-0.329217	-0.363921	-0.429127	-0.289121	-0.330691	-0.261934	-0.323181	-0.237999	-0.356509	-0.360153	-0.407876	-0.318086	-0.366536	-0.271852	-0.320861	-0.333306	-0.360699
REACTOME_UCH_PROTEINASES	0.236972	0.210046	0.160151	0.154688	0.161002	0.149184	0.114774	0.202636	0.232298	0.262839	0.241123	0.170053	0.234338	0.241613	0.252372	0.127569	0.248684	0.256699	0.213232	0.245738	0.191079	0.0734385	0.20643	0.212084	0.161898
REACTOME_JOSEPHIN_DOMAIN_DUBS	0.277749	0.26999	0.206158	0.212094	0.195705	0.204709	0.168601	0.233854	0.263677	0.270519	0.267919	0.239447	0.263585	0.271369	0.2855	0.202109	0.287567	0.265738	0.234863	0.284309	0.232697	0.00145744	0.2187	0.273813	0.204968
REACTOME_UB_SPECIFIC_PROCESSING_PROTEASES	0.240623	0.224982	0.194188	0.191547	0.195888	0.181447	0.140278	0.218448	0.231419	0.251118	0.244004	0.197402	0.235635	0.241804	0.255186	0.169136	0.246618	0.247141	0.222534	0.24592	0.215807	0.123844	0.219426	0.232301	0.177728
REACTOME_OVARIAN_TUMOR_DOMAIN_PROTEASES	0.188171	0.178709	0.153571	0.170738	0.173414	0.200253	0.174023	0.223695	0.227999	0.237162	0.253603	0.207649	0.241041	0.255097	0.250399	0.195445	0.233631	0.247948	0.215607	0.263202	0.210375	0.109653	0.230287	0.249015	0.193127
REACTOME_METALLOPROTEASE_DUBS	0.34802	0.329351	0.277937	0.308485	0.276134	0.315657	0.268755	0.32205	0.360268	0.362757	0.343298	0.35354	0.33164	0.363201	0.363092	0.341271	0.358004	0.373637	0.327148	0.367858	0.327241	0.24038	0.324011	0.341096	0.321217
REACTOME_CD22_MEDIATED_BCR_REGULATION	-0.161736	-0.149695	-0.227042	-0.150273	-0.2015	-0.0269508	-0.039888	-0.117917	-0.0112803	-0.0250343	0.00358532	0.0213861	0.0543509	0.0721388	0.00382301	-0.0295596	0.0126551	0.0501894	-0.0590443	0.102987	-0.0124885	-0.0384502	0.0237681	0.033854	-0.0417357
REACTOME_DNA_DOUBLE_STRAND_BREAK_REPAIR	0.179961	0.163463	0.161424	0.174893	0.184602	0.132931	0.127899	0.132043	0.13807	0.183532	0.143421	0.121604	0.125438	0.141588	0.158257	0.12138	0.155424	0.159614	0.145573	0.156368	0.132203	0.124676	0.140273	0.137132	0.13792
REACTOME_RESOLUTION_OF_D_LOOP_STRUCTURES	0.0968174	0.0688363	0.0850955	0.124801	0.126681	0.103272	0.139933	0.0701247	0.0546895	0.159245	0.0606513	0.0761776	0.0287442	0.0834999	0.113049	0.109963	0.092106	0.0969855	0.0798048	0.104313	0.0669649	0.196089	0.0791622	0.0616515	0.116858
REACTOME_HOMOLOGY_DIRECTED_REPAIR	0.166223	0.146839	0.138875	0.173233	0.175078	0.106018	0.0939086	0.103344	0.121637	0.172311	0.124529	0.0839175	0.0991486	0.121172	0.14412	0.0857177	0.135033	0.141107	0.114803	0.136839	0.104818	0.0990025	0.106941	0.104662	0.111682
REACTOME_SENSING_OF_DNA_DOUBLE_STRAND_BREAKS	0.339281	0.329932	0.334172	0.37525	0.371251	0.305562	0.279222	0.362335	0.348625	0.406458	0.342808	0.284571	0.351905	0.386734	0.400956	0.338432	0.376515	0.37691	0.382749	0.364144	0.350212	0.318449	0.357214	0.351594	0.306743
REACTOME_RESOLUTION_OF_D_LOOP_STRUCTURES_THROUGH_SYNTHESIS_DEPENDENT_STRAND_ANNEALING_SDSA	0.12916	0.105063	0.128105	0.168355	0.161491	0.147007	0.190405	0.107298	0.100391	0.202093	0.107977	0.115938	0.0629184	0.11647	0.146105	0.156798	0.126286	0.129195	0.118885	0.146006	0.111167	0.252039	0.117713	0.0862994	0.159287
REACTOME_NONHOMOLOGOUS_END_JOINING_NHEJ	0.297035	0.282221	0.289593	0.294409	0.294777	0.221106	0.205616	0.244645	0.260648	0.288049	0.262853	0.250073	0.263625	0.265853	0.257512	0.202883	0.272859	0.27896	0.267365	0.271496	0.261337	0.18232	0.271249	0.253523	0.244045
REACTOME_HOMOLOGOUS_DNA_PAIRING_AND_STRAND_EXCHANGE	0.142165	0.128441	0.123706	0.127788	0.135288	0.142068	0.13448	0.106035	0.0990282	0.168673	0.0916544	0.0880301	0.0552621	0.101465	0.136302	0.138929	0.127977	0.142372	0.112594	0.141319	0.109227	0.206675	0.095489	0.0907754	0.144428
REACTOME_DNA_DOUBLE_STRAND_BREAK_RESPONSE	0.296188	0.266393	0.25387	0.278969	0.273291	0.228864	0.221521	0.244205	0.246117	0.262417	0.273344	0.237731	0.26247	0.251814	0.255145	0.215843	0.259629	0.250268	0.259119	0.254001	0.248417	0.186382	0.258132	0.248281	0.237472
REACTOME_PROCESSING_OF_DNA_DOUBLE_STRAND_BREAK_ENDS	0.228471	0.206788	0.189933	0.222527	0.214955	0.15846	0.130467	0.155289	0.172819	0.220018	0.171057	0.140274	0.154742	0.172754	0.194192	0.136397	0.180861	0.195674	0.164719	0.192998	0.171328	0.144046	0.154522	0.164927	0.175837
REACTOME_CARGO_CONCENTRATION_IN_THE_ER	0.167883	0.16687	0.124453	0.10011	0.103917	0.185923	0.167049	0.170003	0.178108	0.211486	0.181357	0.155469	0.230933	0.186978	0.196935	0.144476	0.187073	0.192403	0.237576	0.197515	0.211096	0.129682	0.200978	0.171403	0.182112
REACTOME_DNA_DAMAGE_RECOGNITION_IN_GG_NER	0.282069	0.251414	0.205965	0.22281	0.23727	0.137564	0.111426	0.191353	0.23726	0.244614	0.235629	0.135904	0.237748	0.234215	0.243659	0.132199	0.254421	0.229471	0.2104	0.221675	0.198083	0.0384967	0.175472	0.213468	0.167815
REACTOME_FORMATION_OF_INCISION_COMPLEX_IN_GG_NER	0.287313	0.259282	0.221965	0.24307	0.23044	0.158626	0.116464	0.183004	0.215412	0.23706	0.21949	0.160878	0.230645	0.230288	0.24208	0.143449	0.241607	0.249263	0.21488	0.230265	0.207579	0.0649278	0.18891	0.186356	0.156228
REACTOME_GAP_FILLING_DNA_REPAIR_SYNTHESIS_AND_LIGATION_IN_GG_NER	0.198261	0.190576	0.150915	0.172549	0.173588	0.124191	0.116898	0.134069	0.175772	0.165808	0.178756	0.091757	0.127303	0.134338	0.153886	0.120751	0.16171	0.160646	0.125427	0.17242	0.13906	0.0751572	0.0979722	0.125325	0.123002
REACTOME_NUCLEOTIDE_EXCISION_REPAIR	0.238625	0.217279	0.178457	0.201668	0.211604	0.108294	0.0803357	0.146412	0.180623	0.195168	0.176257	0.110305	0.174224	0.174204	0.190039	0.101486	0.199353	0.1925	0.166122	0.184877	0.158111	0.0675861	0.141378	0.15092	0.110036
REACTOME_GLOBAL_GENOME_NUCLEOTIDE_EXCISION_REPAIR_GG_NER	0.236739	0.211779	0.178759	0.197372	0.203948	0.116462	0.0891311	0.147093	0.184135	0.195653	0.18218	0.105205	0.171597	0.174946	0.194496	0.0996601	0.196974	0.191095	0.164601	0.181276	0.156908	0.0616975	0.136841	0.147305	0.114865
REACTOME_DUAL_INCISION_IN_GG_NER	0.217659	0.203022	0.171955	0.193159	0.199466	0.116521	0.0795162	0.12858	0.165283	0.176663	0.17146	0.0990528	0.150861	0.162921	0.169959	0.0893316	0.169167	0.177964	0.14943	0.165668	0.150444	0.0432884	0.119826	0.127111	0.0981319
REACTOME_POST_TRANSLATIONAL_PROTEIN_MODIFICATION	0.159308	0.152638	0.136189	0.124985	0.131486	0.134918	0.12273	0.14756	0.160845	0.171579	0.158287	0.133526	0.16012	0.164652	0.167833	0.126001	0.160665	0.165659	0.168243	0.162912	0.149925	0.108623	0.163147	0.161379	0.137641
REACTOME_DEPOSITION_OF_NEW_CENPA_CONTAINING_NUCLEOSOMES_AT_THE_CENTROMERE	0.133251	0.118445	0.112102	0.10778	0.0852979	0.135261	0.117011	0.129852	0.100911	0.190082	0.113009	0.0813983	0.0958871	0.161495	0.154004	0.0868538	0.154048	0.106972	0.113469	0.122853	0.0919637	0.095279	0.0683743	0.107762	0.149106
REACTOME_RESPIRATORY_ELECTRON_TRANSPORT	0.231406	0.20754	0.181068	0.159024	0.146411	0.0522366	-0.0116993	0.0891403	0.162584	0.173074	0.204064	0.0686231	0.13994	0.146388	0.150824	-0.00125903	0.182387	0.177679	0.10941	0.164233	0.116957	-0.0208526	0.07048	0.115922	0.0631696
REACTOME_INFLAMMASOMES	0.0689434	0.0791315	0.0505621	0.0164432	0.0287065	0.181396	0.117852	0.153656	0.269333	0.239482	0.247188	0.168407	0.258172	0.269489	0.25222	0.201415	0.220449	0.293312	0.199511	0.281121	0.200488	0.166747	0.25333	0.225705	0.175114
REACTOME_PRESYNAPTIC_NICOTINIC_ACETYLCHOLINE_RECEPTORS	-0.161324	-0.151523	-0.15237	-0.162971	-0.144008	-0.185411	-0.218445	-0.28193	-0.319525	-0.317914	-0.245342	-0.264478	-0.32931	-0.325821	-0.37552	-0.261082	-0.319648	-0.305588	-0.333395	-0.293595	-0.205307	-0.151446	-0.354943	-0.344119	-0.213551
REACTOME_HIGHLY_SODIUM_PERMEABLE_POSTSYNAPTIC_ACETYLCHOLINE_NICOTINIC_RECEPTORS	-0.0775362	-0.0917816	-0.17829	-0.0773138	-0.116582	-0.221957	-0.317952	-0.351087	-0.323369	-0.386666	-0.312594	-0.351336	-0.343981	-0.354487	-0.387809	-0.395957	-0.321317	-0.357644	-0.41737	-0.323528	-0.218951	-0.19912	-0.39779	-0.368364	-0.295844
REACTOME_HIGHLY_CALCIUM_PERMEABLE_POSTSYNAPTIC_NICOTINIC_ACETYLCHOLINE_RECEPTORS	-0.149328	-0.146553	-0.110279	-0.1722	-0.166484	-0.131621	-0.185785	-0.260171	-0.324746	-0.296424	-0.242856	-0.209219	-0.329817	-0.306661	-0.351264	-0.195313	-0.302543	-0.309845	-0.314775	-0.300915	-0.182818	-0.139056	-0.327846	-0.345423	-0.161626
REACTOME_HIGHLY_CALCIUM_PERMEABLE_NICOTINIC_ACETYLCHOLINE_RECEPTORS	-0.104397	-0.0999857	-0.0828917	-0.13642	-0.123376	-0.137188	-0.169727	-0.253878	-0.309222	-0.286755	-0.209006	-0.206366	-0.321062	-0.284432	-0.368695	-0.212875	-0.30464	-0.294308	-0.300796	-0.288456	-0.146427	-0.0991169	-0.335099	-0.332468	-0.154951
REACTOME_FORMATION_OF_TC_NER_PRE_INCISION_COMPLEX	0.268827	0.251436	0.205104	0.235427	0.251651	0.124004	0.0623503	0.161713	0.204318	0.21768	0.210287	0.143402	0.207053	0.200654	0.211559	0.106647	0.227455	0.223126	0.198512	0.206309	0.194435	0.0600481	0.160361	0.179146	0.11074
REACTOME_TRANSCRIPTION_COUPLED_NUCLEOTIDE_EXCISION_REPAIR_TC_NER	0.224928	0.211774	0.172082	0.203252	0.214682	0.103561	0.0637129	0.132185	0.171376	0.179724	0.16877	0.0972032	0.157161	0.157602	0.174419	0.0902071	0.184965	0.181692	0.156011	0.171462	0.150845	0.0602006	0.126133	0.136299	0.0883371
REACTOME_DUAL_INCISION_IN_TC_NER	0.231038	0.220278	0.179841	0.208604	0.218617	0.112814	0.0727387	0.137859	0.173241	0.185789	0.177217	0.119013	0.161824	0.166338	0.176719	0.101332	0.190712	0.195065	0.163933	0.181143	0.164059	0.0710347	0.132982	0.142057	0.0984727
REACTOME_TRNA_MODIFICATION_IN_THE_NUCLEUS_AND_CYTOSOL	0.0878187	0.0974612	0.0499298	0.0760629	0.111875	0.0178924	-0.00351994	0.0520584	0.0475186	0.0957119	0.0601979	0.0745349	0.0397363	0.0551298	0.0802962	-0.0283364	0.0931069	0.0860214	0.0727177	0.0878816	0.0190456	0.0308955	0.0683662	0.0246688	0.00485583
REACTOME_SYNTHESIS_OF_WYBUTOSINE_AT_G37_OF_TRNA_PHE	0.103113	0.0615675	-0.0289894	0.0113856	-0.00659713	-0.240105	-0.263702	-0.0404038	-0.089502	-0.0845294	0.0460304	-0.0832919	-0.0589829	-0.0426445	0.0172619	-0.277197	-0.0220168	-0.0675789	-0.0277803	-0.0567828	-0.110312	-0.0992759	-0.0997678	-0.0829	-0.110862
REACTOME_FANCONI_ANEMIA_PATHWAY	0.186323	0.177917	0.14081	0.148224	0.131363	0.141863	0.103056	0.138303	0.128687	0.159402	0.133136	0.118501	0.1133	0.153142	0.15203	0.124305	0.161623	0.159384	0.125277	0.132467	0.136465	0.116165	0.115335	0.12921	0.136809
REACTOME_INTERLEUKIN_6_FAMILY_SIGNALING	0.0611033	0.0672149	0.0192144	0.0288699	0.0150974	0.100653	0.0640809	0.0834506	0.120525	0.0921678	0.112319	0.0890265	0.125977	0.119137	0.098704	0.0786154	0.0738901	0.0918605	0.112058	0.120667	0.0908556	0.0487787	0.14574	0.121314	0.111204
REACTOME_INTERLEUKIN_10_SIGNALING	-0.201661	-0.194169	-0.235821	-0.205187	-0.211628	-0.091378	-0.107762	-0.137535	0.0432508	0.00581661	-0.0209814	-0.0742867	0.0420349	0.0342301	0.035143	-0.0415184	-0.0287947	0.0495973	-0.0385205	0.0463345	-0.0774626	-0.08095	0.0571847	0.0309948	-0.082004
REACTOME_TRNA_PROCESSING_IN_THE_NUCLEUS	0.197046	0.203628	0.172734	0.176053	0.220377	0.125887	0.0709562	0.152359	0.170652	0.183192	0.17467	0.105178	0.175122	0.154569	0.153031	0.134769	0.188444	0.184159	0.157695	0.172303	0.143241	0.101378	0.151194	0.139354	0.114346
REACTOME_TRNA_PROCESSING_IN_THE_MITOCHONDRION	0.0644003	0.184555	0.131838	0.145045	0.176991	-0.0310477	-0.0341716	0.216968	0.176212	0.165972	0.276933	-0.0088991	0.248697	0.207656	0.232472	0.0915798	0.197658	0.215691	0.226393	0.208251	0.146343	0.0142123	0.196122	0.0689065	0.0430075
REACTOME_ERBB2_REGULATES_CELL_MOTILITY	0.201359	0.225054	0.212883	0.258349	0.21644	0.261123	0.279404	0.186167	0.0703541	0.15747	0.150079	0.2449	0.188102	0.11547	0.138479	0.261803	0.109224	0.0946306	0.217773	0.0844794	0.233637	0.281777	0.192903	0.190146	0.235557
REACTOME_INTERLEUKIN_4_AND_INTERLEUKIN_13_SIGNALING	0.0227148	0.0185608	-0.0456732	-0.0164629	-0.0469572	0.108909	0.0613656	0.0587929	0.136891	0.14249	0.135027	0.0766115	0.150092	0.146159	0.1454	0.0938012	0.102229	0.137503	0.114437	0.153574	0.0938231	0.0347274	0.164298	0.151936	0.101609
REACTOME_TRNA_MODIFICATION_IN_THE_MITOCHONDRION	0.0749668	0.0816985	0.0258983	0.0175127	0.124951	-0.0204676	-0.0668972	0.022401	0.031068	0.0443966	-0.0959486	-0.0382607	-0.0252772	0.0496919	-0.00524392	-0.00887402	0.0564797	0.0650892	0.00494932	0.0459208	-0.00573355	-0.0315117	0.0532783	-0.0101987	-0.105559
REACTOME_GDP_FUCOSE_BIOSYNTHESIS	0.0921018	0.0911799	0.134218	0.0486043	0.136792	0.15141	0.0714605	0.173145	0.268999	0.210301	0.139363	0.159804	0.113547	0.0872953	0.156364	0.0587677	0.233692	0.249598	0.203834	0.186798	0.134058	0.0733231	0.178641	0.121826	0.128838
REACTOME_IL_6_TYPE_CYTOKINE_RECEPTOR_LIGAND_INTERACTIONS	-0.0246253	-0.00685787	-0.0403293	-0.0193952	-0.0249841	0.0150142	0.0152	0.0196669	0.00416058	0.00333744	0.0167744	0.0197199	0.0280445	0.0255897	0.00166552	-0.00673766	-0.0120935	-0.00299063	0.0305926	0.0146446	0.0133578	0.00775572	0.0389428	0.0256446	0.00687818
REACTOME_RRNA_MODIFICATION_IN_THE_NUCLEUS_AND_CYTOSOL	0.203098	0.181728	0.127291	0.16013	0.166481	0.102056	0.0683352	0.155257	0.146958	0.18882	0.183291	0.103622	0.176602	0.147181	0.177522	0.0929095	0.19707	0.189473	0.176144	0.187526	0.13785	-0.0316527	0.111682	0.132331	0.0898128
REACTOME_TP53_REGULATES_TRANSCRIPTION_OF_CELL_CYCLE_GENES	0.119763	0.111617	0.0880887	0.1392	0.137084	0.0837416	0.0611178	0.116491	0.143839	0.186778	0.146916	0.0758337	0.109278	0.115287	0.159949	0.0598716	0.127803	0.132891	0.126729	0.145645	0.117146	0.0412402	0.131827	0.13737	0.0793945
REACTOME_RRNA_MODIFICATION_IN_THE_MITOCHONDRION	-0.00664728	0.00113299	0.0501842	-0.0604774	0.0300263	0.00983606	-0.0175477	0.0106546	-0.0232511	-0.0344133	-0.0795036	-0.0622335	-0.12025	-0.0573041	-0.104457	-0.0520045	0.011156	-0.0308127	-0.00458743	0.0473529	-0.0787232	0.0566484	0.0128901	-0.0614549	-0.104692
REACTOME_NEUREXINS_AND_NEUROLIGINS	0.176982	0.203954	0.249305	0.252713	0.249609	0.203636	0.250668	0.153414	0.0374163	0.0443462	0.0501903	0.184883	0.068716	0.0693104	0.049993	0.213721	0.0562998	0.0326086	0.126516	0.0221952	0.192842	0.227043	0.119731	0.0885271	0.210047
REACTOME_PROTEIN_PROTEIN_INTERACTIONS_AT_SYNAPSES	0.183648	0.203353	0.241266	0.247464	0.255855	0.206094	0.24	0.154586	0.0457677	0.0550691	0.0673898	0.178277	0.0828991	0.0850427	0.0557444	0.208336	0.0573635	0.0376304	0.14304	0.0285099	0.199494	0.216045	0.128552	0.0893348	0.203213
REACTOME_TP53_REGULATES_TRANSCRIPTION_OF_DNA_REPAIR_GENES	0.221549	0.204552	0.155602	0.203721	0.21348	0.110817	0.0803293	0.130403	0.15419	0.192123	0.160416	0.120969	0.170828	0.171592	0.18266	0.107595	0.179973	0.190177	0.172498	0.189311	0.150446	0.0931748	0.161193	0.161392	0.109482
REACTOME_CHOLINE_CATABOLISM	0.0623452	0.0255219	0.0739975	0.0730874	0.00917118	0.150571	0.124885	0.0849653	0.00391885	-0.00493425	0.0447166	0.108727	0.0231619	-0.0528463	-0.0383732	0.00560616	-0.0565919	-0.0511701	0.0126795	-0.08804	0.0114212	0.124128	0.0259055	-0.0525587	0.0584436
REACTOME_NEUTROPHIL_DEGRANULATION	0.107767	0.103289	0.0541687	0.0623799	0.0458223	0.132383	0.0880758	0.115908	0.204747	0.18234	0.198664	0.142727	0.217984	0.203395	0.19756	0.119213	0.179517	0.20762	0.154686	0.223774	0.161818	0.0604857	0.190406	0.1994	0.13827
REACTOME_COMPLEX_I_BIOGENESIS	0.197359	0.170288	0.154425	0.142604	0.124176	0.0220041	-0.0244099	0.0593735	0.141329	0.148924	0.195545	0.0452015	0.0989209	0.106957	0.115346	-0.0161757	0.158538	0.145805	0.0802959	0.115034	0.0624196	-0.0474025	0.0431455	0.0825953	0.00951603
REACTOME_METAL_SEQUESTRATION_BY_ANTIMICROBIAL_PROTEINS	-0.322138	-0.291798	-0.372233	-0.378649	-0.386411	0.0119343	-0.247236	-0.29855	0.0106978	-0.220464	0.0967637	0.0745227	0.0109182	0.0860718	0.0200954	-0.250687	-0.1255	-0.0944603	-0.226383	0.0685897	-0.0373587	-0.212358	-0.0757686	0.0302111	-0.0574756
REACTOME_SIGNALING_BY_MODERATE_KINASE_ACTIVITY_BRAF_MUTANTS	0.194745	0.195183	0.186532	0.189446	0.196351	0.239341	0.212712	0.241746	0.23861	0.226952	0.223592	0.238299	0.256159	0.239068	0.243246	0.23287	0.240248	0.241608	0.222838	0.248686	0.241674	0.147221	0.235787	0.246055	0.237626
REACTOME_SIGNALING_BY_BRAF_AND_RAF1_FUSIONS	0.240585	0.23636	0.23158	0.227448	0.237785	0.279148	0.268428	0.284199	0.273183	0.274461	0.262299	0.279053	0.286242	0.277492	0.284041	0.270901	0.274695	0.279785	0.271201	0.284373	0.284376	0.204961	0.286239	0.298019	0.278195
REACTOME_RAS_SIGNALING_DOWNSTREAM_OF_NF1_LOSS_OF_FUNCTION_VARIANTS	0.188173	0.219139	0.238133	0.174385	0.180196	0.226517	0.183972	0.267899	0.273252	0.290426	0.190436	0.265868	0.243122	0.258816	0.271676	0.165343	0.27934	0.28395	0.255969	0.255778	0.236157	0.119741	0.263681	0.267081	0.218944
REACTOME_ONCOGENIC_MAPK_SIGNALING	0.230452	0.225853	0.218263	0.21261	0.217059	0.252016	0.226586	0.268158	0.256189	0.256115	0.251248	0.256721	0.26853	0.259463	0.267823	0.236274	0.262944	0.267333	0.255466	0.263279	0.264788	0.178997	0.265426	0.27673	0.250227
REACTOME_ANTIMICROBIAL_PEPTIDES	-0.292025	-0.311814	-0.301995	-0.31118	-0.330989	-0.199848	-0.26407	-0.286269	-0.223107	-0.26004	-0.207554	-0.242489	-0.201451	-0.203341	-0.236611	-0.193696	-0.222652	-0.238577	-0.259276	-0.204056	-0.222401	-0.206718	-0.216866	-0.211333	-0.23277
REACTOME_TP53_REGULATES_TRANSCRIPTION_OF_GENES_INVOLVED_IN_CYTOCHROME_C_RELEASE	0.115242	0.0958343	0.0775974	0.115918	0.0904075	0.0507572	0.0551101	0.0933264	0.174926	0.146659	0.119034	0.120527	0.148108	0.154079	0.173727	0.0634784	0.149079	0.143927	0.130346	0.180482	0.0821807	0.0535663	0.150034	0.143597	0.122694
REACTOME_TP53_REGULATES_TRANSCRIPTION_OF_SEVERAL_ADDITIONAL_CELL_DEATH_GENES_WHOSE_SPECIFIC_ROLES_IN_P53_DEPENDENT_APOPTOSIS_REMAIN_UNCERTAIN	0.130385	0.116376	0.0588512	0.0294304	0.0652799	0.0697684	-0.00723875	0.0718035	0.0858194	0.091449	0.0927217	0.0882876	0.129613	0.0778307	0.120203	0.0654762	0.10082	0.0694455	0.100726	0.0947074	0.0800464	0.0845223	0.123701	0.1279	0.0626391
REACTOME_TP53_REGULATES_TRANSCRIPTION_OF_CASPASE_ACTIVATORS_AND_CASPASES	0.0577814	0.0690116	0.0588197	0.0304788	0.0766217	0.161367	0.154688	0.198332	0.239409	0.173466	0.224846	0.196139	0.209909	0.237147	0.219369	0.195317	0.225397	0.192996	0.166828	0.223998	0.135634	0.193152	0.200592	0.232493	0.160598
REACTOME_TP53_REGULATES_TRANSCRIPTION_OF_DEATH_RECEPTORS_AND_LIGANDS	0.0372083	0.00566417	-0.096188	-0.0279347	-0.0532068	0.0841171	0.117792	0.152933	0.151864	0.134376	0.158939	0.145688	0.0949886	0.182862	0.189376	0.031188	0.151446	0.13454	0.159692	0.108926	0.0990533	0.175558	0.153553	0.17409	0.0923572
REACTOME_FGFR2_ALTERNATIVE_SPLICING	0.201897	0.187812	0.123665	0.12499	0.166644	0.0345605	0.0103328	0.111527	0.129658	0.159613	0.0794843	0.107971	0.173189	0.147134	0.142245	0.0351003	0.173861	0.167348	0.163977	0.169655	0.100804	-0.00167757	0.122764	0.130682	0.0757322
REACTOME_TP53_REGULATES_TRANSCRIPTION_OF_GENES_INVOLVED_IN_G2_CELL_CYCLE_ARREST	0.118173	0.0977958	0.0787009	0.126546	0.155617	0.0845245	0.0713291	0.0650198	0.111337	0.165739	0.10986	0.0143834	0.0829265	0.0763281	0.126143	0.00411109	0.0895545	0.101081	0.0860485	0.123609	0.0739065	0.0333805	0.082889	0.110661	0.0356123
REACTOME_TP53_REGULATES_TRANSCRIPTION_OF_ADDITIONAL_CELL_CYCLE_GENES_WHOSE_EXACT_ROLE_IN_THE_P53_PATHWAY_REMAIN_UNCERTAIN	0.197901	0.184404	0.171175	0.215355	0.197332	0.208915	0.174941	0.261969	0.267454	0.286479	0.294833	0.241661	0.229155	0.264835	0.27947	0.197032	0.279624	0.25036	0.268925	0.279712	0.234283	0.142777	0.266624	0.255635	0.237533
REACTOME_TP53_REGULATES_TRANSCRIPTION_OF_GENES_INVOLVED_IN_G1_CELL_CYCLE_ARREST	-0.0590531	-0.0539309	-0.0987108	-0.0262047	-0.0589609	-0.147119	-0.152699	-0.0982272	-0.0770939	0.0222285	-0.0651877	-0.155828	-0.0818683	-0.129039	-0.018749	-0.107053	-0.0911319	-0.0732394	-0.0816407	-0.0694192	-0.0833413	-0.104615	-0.0477689	-0.0495683	-0.13664
REACTOME_REGULATION_OF_TP53_ACTIVITY_THROUGH_PHOSPHORYLATION	0.163859	0.157806	0.139233	0.163209	0.171194	0.123441	0.0929496	0.13205	0.147443	0.186467	0.142572	0.101874	0.125635	0.147991	0.158153	0.0974295	0.159131	0.166221	0.148819	0.166083	0.121106	0.105217	0.132084	0.14653	0.131009
REACTOME_REGULATION_OF_TP53_ACTIVITY_THROUGH_ACETYLATION	0.22889	0.228369	0.184165	0.284944	0.283516	0.117588	0.117576	0.230399	0.209161	0.237985	0.216847	0.209197	0.235564	0.217468	0.220424	0.144394	0.21059	0.216135	0.204751	0.249353	0.183416	0.0518602	0.206408	0.239043	0.175738
REACTOME_REGULATION_OF_TP53_ACTIVITY_THROUGH_ASSOCIATION_WITH_CO_FACTORS	0.150427	0.127952	0.130866	0.18503	0.176271	0.0673747	0.102179	0.128644	0.0674987	0.110455	0.133583	0.109306	0.087617	0.127423	0.134603	0.0526967	0.0963498	0.0848071	0.0975881	0.107238	0.0765653	0.0782827	0.123619	0.126603	0.0760754
REACTOME_REGULATION_OF_TP53_ACTIVITY_THROUGH_METHYLATION	0.332602	0.310818	0.263838	0.293585	0.301245	0.221184	0.230323	0.270547	0.338553	0.300016	0.327575	0.322319	0.321808	0.310511	0.319205	0.273098	0.309478	0.304314	0.299438	0.320844	0.283047	0.157159	0.283498	0.295386	0.274869
REACTOME_KERATINIZATION	-0.30882	-0.326951	-0.288397	-0.303252	-0.314374	-0.225956	-0.163241	-0.266298	-0.321822	-0.300145	-0.267439	-0.284347	-0.302835	-0.288612	-0.318993	-0.233853	-0.317743	-0.27739	-0.246385	-0.312607	-0.249048	-0.204733	-0.263699	-0.291602	-0.24061
REACTOME_REGULATION_OF_TP53_EXPRESSION_AND_DEGRADATION	0.239732	0.232671	0.20525	0.206953	0.214195	0.181924	0.150817	0.216598	0.245426	0.264847	0.228721	0.20407	0.249946	0.257859	0.253563	0.168464	0.24161	0.247333	0.239499	0.263054	0.216189	0.0801192	0.242132	0.254043	0.194367
REACTOME_METABOLISM_OF_FAT_SOLUBLE_VITAMINS	0.00314212	-0.0161128	-2.91313e-05	-0.0116481	-0.019065	0.0576654	0.0743125	0.0282375	-0.0292334	-0.00439602	0.0234897	0.0205465	-0.0146477	-0.0376958	-0.0270971	0.0137204	-0.0303896	-0.0456259	0.0131339	-0.0535154	0.0296786	0.00842212	0.0177419	-0.00609075	0.0210584
REACTOME_SIGNALING_BY_MET	0.181058	0.177199	0.173158	0.187016	0.186737	0.293626	0.269729	0.284412	0.277366	0.298602	0.276647	0.258722	0.272397	0.283661	0.283177	0.265057	0.279297	0.276807	0.289488	0.269023	0.270264	0.208358	0.28764	0.287854	0.280212
REACTOME_MET_RECEPTOR_ACTIVATION	-0.0316851	-0.0277874	-0.114826	-0.0484421	-0.151443	0.0694176	0.0119033	-0.115344	-0.0244552	0.0163033	0.0619891	-0.0693519	0.00742825	-0.00689099	-0.0568533	0.058978	-0.0222995	-0.0201223	0.0205579	-0.0015317	-0.00250361	0.0158964	-0.0124142	0.045913	-0.0249611
REACTOME_NEGATIVE_REGULATION_OF_MET_ACTIVITY	0.296601	0.303686	0.282075	0.287855	0.276064	0.338835	0.309331	0.301841	0.34092	0.340756	0.344836	0.30368	0.34568	0.33445	0.326821	0.36055	0.323829	0.332523	0.325319	0.346361	0.342151	0.278702	0.333902	0.352697	0.347753
REACTOME_PTEN_REGULATION	0.249612	0.23269	0.187578	0.211148	0.211474	0.157243	0.123395	0.216329	0.235189	0.258302	0.23889	0.189141	0.240165	0.24136	0.254026	0.129332	0.245884	0.244666	0.220087	0.24441	0.20116	0.0836294	0.218943	0.232008	0.173622
REACTOME_RNA_POLYMERASE_II_TRANSCRIBES_SNRNA_GENES	0.179663	0.173285	0.136171	0.16804	0.158645	0.0329505	0.0539701	0.122342	0.148956	0.171672	0.133524	0.101471	0.155955	0.158336	0.162241	0.0577955	0.189937	0.187459	0.144309	0.168053	0.0979911	0.0588949	0.136404	0.128035	0.0748318
REACTOME_COPI_MEDIATED_ANTEROGRADE_TRANSPORT	0.249794	0.231236	0.200009	0.190759	0.186514	0.162347	0.143428	0.185831	0.184987	0.225698	0.197004	0.154778	0.203353	0.200981	0.210894	0.129664	0.188893	0.205753	0.219844	0.199767	0.210507	0.116636	0.200082	0.197744	0.158685
REACTOME_FORMATION_OF_THE_CORNIFIED_ENVELOPE	-0.257667	-0.27238	-0.237502	-0.249702	-0.25542	-0.168351	-0.10902	-0.217213	-0.264449	-0.239825	-0.199577	-0.225479	-0.244182	-0.222112	-0.258554	-0.194457	-0.264249	-0.216276	-0.175833	-0.253898	-0.186604	-0.144831	-0.203181	-0.224846	-0.188795
REACTOME_COPI_DEPENDENT_GOLGI_TO_ER_RETROGRADE_TRAFFIC	0.151618	0.143037	0.109197	0.132729	0.126229	0.0999821	0.0778165	0.0935581	0.0931471	0.164	0.107837	0.0696247	0.11839	0.115082	0.130688	0.0803576	0.0956354	0.103847	0.132936	0.116674	0.141726	0.0752736	0.116995	0.110255	0.0910796
REACTOME_COPI_INDEPENDENT_GOLGI_TO_ER_RETROGRADE_TRAFFIC	0.271033	0.256227	0.241695	0.202834	0.19134	0.203046	0.176387	0.212565	0.217907	0.256974	0.237321	0.195521	0.243213	0.229485	0.235535	0.157445	0.235769	0.244555	0.248183	0.228844	0.220725	0.131888	0.229177	0.204963	0.215595
REACTOME_INTRA_GOLGI_TRAFFIC	0.246345	0.251079	0.211563	0.22768	0.24217	0.14298	0.144008	0.209161	0.209008	0.22838	0.211636	0.164337	0.230898	0.213972	0.208447	0.182786	0.21245	0.220298	0.231237	0.241859	0.212378	0.155808	0.232471	0.222244	0.159171
REACTOME_RETROGRADE_TRANSPORT_AT_THE_TRANS_GOLGI_NETWORK	0.29297	0.292743	0.25285	0.285055	0.280703	0.184357	0.151525	0.226617	0.239043	0.258233	0.245181	0.211362	0.248041	0.242031	0.244434	0.182157	0.24653	0.244446	0.254647	0.263466	0.246476	0.162888	0.251798	0.248999	0.201253
REACTOME_INTRA_GOLGI_AND_RETROGRADE_GOLGI_TO_ER_TRAFFIC	0.224651	0.21804	0.190076	0.20115	0.197503	0.160569	0.141983	0.177275	0.182374	0.22605	0.193613	0.158227	0.200987	0.193408	0.204383	0.144138	0.192195	0.195452	0.210852	0.205647	0.198983	0.128869	0.197183	0.186981	0.165871
REACTOME_PI5P_REGULATES_TP53_ACETYLATION	0.151859	0.145426	0.0548708	0.155013	0.188567	0.105055	0.09688	0.112959	0.0841657	0.182045	0.143519	0.104464	0.187186	0.106747	0.124976	0.103325	0.119862	0.128927	0.139833	0.153945	0.0238858	0.145498	0.141377	0.152263	0.137338
REACTOME_COOPERATION_OF_PDCL_PHLP1_AND_TRIC_CCT_IN_G_PROTEIN_BETA_FOLDING	0.221161	0.210335	0.221691	0.201673	0.190946	0.19144	0.169213	0.195555	0.16396	0.168022	0.173962	0.189452	0.162297	0.152936	0.18095	0.140034	0.185968	0.177064	0.16213	0.157419	0.231786	0.135365	0.144782	0.141405	0.193128
REACTOME_GLYCEROPHOSPHOLIPID_CATABOLISM	-0.0454219	-0.0666257	0.0605622	0.0389563	0.00550839	-0.162195	0.0791326	-0.0400098	-0.164366	-0.201461	-0.18149	-0.073098	-0.09032	-0.232298	-0.101527	0.136473	-0.126488	-0.183029	-0.11659	-0.131394	-0.0201346	-0.0145451	-0.136219	-0.122147	0.0465773
REACTOME_ASSEMBLY_OF_THE_ORC_COMPLEX_AT_THE_ORIGIN_OF_REPLICATION	0.390109	0.407526	0.380418	0.374321	0.380963	0.393949	0.34222	0.370736	0.399933	0.392454	0.383039	0.341336	0.402901	0.424611	0.40731	0.247347	0.409614	0.404468	0.394608	0.39626	0.400058	0.208821	0.384597	0.380305	0.321671
REACTOME_CDC6_ASSOCIATION_WITH_THE_ORC_ORIGIN_COMPLEX	-0.103796	-0.0888589	-0.0433699	0.00519623	-0.0635699	0.0164003	-0.0177728	-0.0677808	-0.00810492	0.081086	0.00536647	-0.023016	-0.0383302	-0.0037292	-0.00251447	0.0728383	-0.00318425	0.0101065	-0.0473524	-0.020934	-0.0771171	0.0185811	-0.0214066	0.024785	-0.00315444
REACTOME_CDT1_ASSOCIATION_WITH_THE_CDC6_ORC_ORIGIN_COMPLEX	0.250227	0.215237	0.148926	0.144978	0.142295	0.134078	0.0676063	0.187136	0.213083	0.262676	0.254086	0.156	0.233006	0.225465	0.242256	0.0776819	0.249059	0.258371	0.195297	0.230773	0.184758	0.0201388	0.176158	0.185961	0.14364
REACTOME_MITOTIC_PROPHASE	0.227514	0.225261	0.215567	0.210847	0.241627	0.192561	0.182358	0.222951	0.219858	0.253852	0.211837	0.209728	0.23767	0.231565	0.232908	0.199693	0.238775	0.247203	0.231796	0.255151	0.205824	0.17528	0.234322	0.220214	0.185791
REACTOME_MITOTIC_PROMETAPHASE	0.208634	0.204493	0.192432	0.219306	0.225762	0.163638	0.154733	0.181897	0.181274	0.239015	0.197293	0.172274	0.198612	0.191493	0.21559	0.152468	0.208608	0.207766	0.20247	0.202111	0.184075	0.130308	0.189289	0.176307	0.179747
REACTOME_MITOTIC_TELOPHASE_CYTOKINESIS	0.279889	0.271716	0.27056	0.285084	0.292438	0.25468	0.219685	0.272224	0.267337	0.364509	0.320685	0.280905	0.287314	0.303787	0.328547	0.276824	0.296887	0.269103	0.295363	0.2958	0.307943	0.266822	0.264889	0.28505	0.295977
REACTOME_M_PHASE	0.219433	0.207294	0.185645	0.197506	0.207359	0.163125	0.13561	0.190802	0.195592	0.244503	0.213472	0.174396	0.211232	0.210079	0.225854	0.147004	0.222366	0.226196	0.203866	0.22146	0.185112	0.112671	0.194826	0.186629	0.170081
REACTOME_G2_PHASE	-0.160854	-0.13923	-0.0874438	-0.0249424	-0.0247922	-0.0452255	-0.125499	-0.0728912	-0.0880128	0.114895	-0.109895	-0.130288	-0.0923552	-0.100544	0.0192457	-0.0588694	-0.0675123	-0.0204971	-0.0488911	-0.0605454	-0.117237	-0.159293	-0.0606467	0.00976713	-0.0935347
REACTOME_ORC1_REMOVAL_FROM_CHROMATIN	0.220976	0.189889	0.13254	0.133523	0.134887	0.10473	0.0455562	0.160329	0.193424	0.249195	0.211836	0.12208	0.204766	0.194348	0.228439	0.0663347	0.223026	0.232829	0.174859	0.209836	0.166651	0.0226369	0.153822	0.175545	0.117683
REACTOME_DNA_REPLICATION_INITIATION	0.120669	0.0940713	0.113127	0.120973	0.188766	0.0401685	0.0781865	0.0207906	0.0565796	0.112136	0.0464203	0.0278419	0.0095723	0.0704194	0.0857601	0.0145859	0.0636038	0.0505221	0.0305519	0.107549	0.0269876	0.0970327	0.0345147	0.0723157	0.0449637
REACTOME_ACTIVATION_OF_THE_PRE_REPLICATIVE_COMPLEX	0.0814986	0.0675458	0.0520107	0.0717911	0.0917289	0.013492	-1.0455e-05	0.0109062	0.0516239	0.129818	0.0306616	-0.0327548	0.0149729	0.0215938	0.0646858	0.0333752	0.062915	0.0636	0.0297188	0.0857745	0.022314	0.0822811	0.0256774	0.065612	0.0280974
REACTOME_DNA_REPLICATION_PRE_INITIATION	0.206069	0.178415	0.13028	0.130217	0.132798	0.114743	0.0663554	0.148754	0.177233	0.228291	0.194955	0.115295	0.179277	0.180483	0.201439	0.0812738	0.20439	0.21169	0.158165	0.203439	0.15127	0.0535354	0.145393	0.163157	0.117015
REACTOME_SWITCHING_OF_ORIGINS_TO_A_POST_REPLICATIVE_STATE	0.19988	0.179028	0.126788	0.129804	0.12856	0.103302	0.0456095	0.151213	0.183911	0.2339	0.192184	0.114233	0.183552	0.187059	0.214416	0.0709459	0.207291	0.217329	0.162234	0.200431	0.148567	0.0307544	0.147377	0.161712	0.101217
REACTOME_POLYMERASE_SWITCHING	0.143758	0.144429	0.112413	0.0632054	0.13494	0.0454302	0.0892413	0.0528912	0.0982335	0.114013	0.10288	0.0400366	0.0354047	0.072252	0.0868704	0.00280332	0.0948348	0.0989905	0.0732085	0.0976404	0.0712735	0.0849866	0.0479351	0.0377219	0.0394367
REACTOME_PROCESSIVE_SYNTHESIS_ON_THE_LAGGING_STRAND	0.17162	0.145802	0.106546	0.0982475	0.116059	0.0393752	0.0577611	0.0329314	0.0605019	0.113741	0.068328	-0.0530844	0.0654751	0.0747578	0.0651515	0.0367712	0.0996721	0.094164	0.0549826	0.114678	0.065271	0.0672662	0.0482773	0.0533174	0.0275486
REACTOME_LAGGING_STRAND_SYNTHESIS	0.164842	0.154207	0.112601	0.0984725	0.127637	0.059721	0.0779428	0.0575954	0.0830939	0.114482	0.0944376	0.00727856	0.0496698	0.0639267	0.082511	0.0484962	0.105913	0.103153	0.0685289	0.107118	0.0836125	0.100082	0.0465846	0.0446026	0.0519724
REACTOME_DNA_STRAND_ELONGATION	0.147049	0.133657	0.0949929	0.100945	0.130444	0.0351485	0.0317017	0.0518661	0.0775915	0.133446	0.0779714	0.00155145	0.058376	0.0492478	0.0987106	0.0400301	0.100706	0.105569	0.070686	0.107871	0.0757401	0.0913215	0.0505366	0.0688445	0.037818
REACTOME_G1_S_SPECIFIC_TRANSCRIPTION	0.0412735	0.0539568	0.0292865	0.0916441	0.0867302	0.0527081	0.0465866	0.0443709	0.0692046	0.14147	0.0159104	0.0422815	0.0717296	0.0651158	0.0958459	0.0335648	0.0433931	0.069235	0.0417464	0.0981511	0.0141173	0.0134595	0.031651	0.0729517	0.0322725
REACTOME_CYCLIN_D_ASSOCIATED_EVENTS_IN_G1	0.139267	0.133739	0.0887105	0.113461	0.0940044	0.122027	0.124167	0.163229	0.186638	0.201121	0.172284	0.131386	0.186958	0.197979	0.200327	0.135709	0.181489	0.203355	0.190778	0.198916	0.141012	0.0715119	0.185708	0.193673	0.13504
REACTOME_SYNTHESIS_OF_DNA	0.188209	0.168759	0.121329	0.124829	0.128929	0.0928229	0.0489465	0.128369	0.161124	0.206708	0.168832	0.0914643	0.151882	0.159316	0.184751	0.062989	0.181606	0.18868	0.1384	0.178583	0.129842	0.0432046	0.122662	0.136648	0.0872486
REACTOME_S_PHASE	0.189262	0.173957	0.131107	0.150065	0.15022	0.108133	0.0717295	0.143985	0.165741	0.212233	0.172974	0.111512	0.166405	0.169189	0.193827	0.0880996	0.185659	0.196546	0.156247	0.190519	0.141062	0.0559035	0.142291	0.159083	0.105109
REACTOME_CYCLIN_A_B1_B2_ASSOCIATED_EVENTS_DURING_G2_M_TRANSITION	0.0571689	0.0454223	0.0419206	0.0313811	0.0551427	0.0255734	0.0135155	0.0462548	0.0547196	0.144151	-0.0160623	-0.000514394	0.0350631	0.0525942	0.0876367	-0.0126877	0.056712	0.0683182	0.073423	0.0743162	0.0303013	-0.00484527	0.0520928	0.0676335	-0.0106177
REACTOME_CELL_CYCLE_MITOTIC	0.188073	0.178134	0.155171	0.173202	0.178952	0.143671	0.119676	0.164848	0.175706	0.226018	0.185768	0.148361	0.183715	0.185443	0.204195	0.130536	0.196041	0.199972	0.181384	0.201031	0.158593	0.106628	0.173419	0.172621	0.147802
REACTOME_DNA_REPLICATION	0.179832	0.163599	0.122417	0.12328	0.126615	0.0979075	0.0568629	0.126313	0.159208	0.204935	0.165528	0.0917433	0.145582	0.159014	0.179105	0.0695247	0.177584	0.183653	0.136805	0.17649	0.12898	0.0539595	0.124228	0.136225	0.0875529
REACTOME_G2_M_DNA_DAMAGE_CHECKPOINT	0.219035	0.196679	0.187612	0.202622	0.193347	0.165298	0.148239	0.166776	0.176124	0.227454	0.174522	0.133895	0.159947	0.168367	0.196385	0.146947	0.196202	0.204708	0.187009	0.20655	0.176926	0.153784	0.17127	0.170723	0.184634
REACTOME_G2_M_DNA_REPLICATION_CHECKPOINT	-0.0543099	-0.111677	-0.126081	-0.0317982	-0.12424	-0.146808	-0.0704663	-0.0780259	-0.0661265	0.0963681	-0.101264	-0.204768	-0.0609958	-0.118741	-0.0380509	-0.174191	-0.0386725	-0.00917729	-0.0101502	0.010748	-0.0499529	-0.128236	-0.0755383	-0.0135465	-0.198586
REACTOME_G2_M_CHECKPOINTS	0.21183	0.182732	0.150226	0.158964	0.153977	0.1336	0.0975446	0.155359	0.176366	0.230829	0.187327	0.120343	0.172994	0.172706	0.202804	0.10025	0.200591	0.210049	0.17029	0.203167	0.164034	0.0881383	0.153307	0.161043	0.140584
REACTOME_STABILIZATION_OF_P53	0.268063	0.232965	0.167601	0.164429	0.165149	0.156353	0.103693	0.216176	0.238931	0.279924	0.275135	0.185232	0.258752	0.260285	0.269257	0.112755	0.274796	0.28287	0.228913	0.266537	0.211006	0.049164	0.213187	0.217078	0.165977
REACTOME_G1_S_DNA_DAMAGE_CHECKPOINTS	0.228461	0.200817	0.135822	0.139479	0.140613	0.120556	0.068625	0.175082	0.196686	0.246962	0.223355	0.135172	0.213221	0.209115	0.232985	0.0801441	0.225793	0.243362	0.188386	0.224951	0.17366	0.0241503	0.173166	0.183509	0.125722
REACTOME_MITOTIC_SPINDLE_CHECKPOINT	0.174722	0.170185	0.164825	0.165287	0.170954	0.150415	0.131733	0.165072	0.180875	0.238398	0.169945	0.150517	0.167767	0.19034	0.213159	0.135129	0.200198	0.19173	0.180494	0.194598	0.156903	0.127045	0.165245	0.158866	0.155136
REACTOME_CELL_CYCLE_CHECKPOINTS	0.194278	0.177588	0.154771	0.16343	0.162553	0.13468	0.105916	0.156405	0.175814	0.232427	0.176182	0.129339	0.168984	0.178227	0.205158	0.111787	0.196162	0.199832	0.172837	0.196857	0.160244	0.100082	0.158182	0.159021	0.140768
REACTOME_CYCLIN_A_CDK2_ASSOCIATED_EVENTS_AT_S_PHASE_ENTRY	0.207232	0.183704	0.126423	0.149737	0.146789	0.116296	0.0630089	0.165779	0.180076	0.233553	0.202803	0.129274	0.204213	0.19173	0.220203	0.0750226	0.206891	0.226421	0.180904	0.210011	0.156635	0.00984876	0.164389	0.186039	0.11413
REACTOME_GLYCOLYSIS	0.232377	0.233991	0.185552	0.176495	0.198731	0.148905	0.109848	0.139511	0.171004	0.183293	0.150604	0.093044	0.179965	0.15306	0.144884	0.117953	0.149803	0.187573	0.164043	0.186944	0.189791	0.0861529	0.182382	0.15891	0.110007
REACTOME_GLYCOGEN_BREAKDOWN_GLYCOGENOLYSIS	0.176185	0.169232	0.136668	0.198942	0.188931	0.166192	0.172848	0.150429	0.182059	0.138179	0.133913	0.136415	0.157986	0.0994627	0.150624	0.149837	0.145615	0.151177	0.149557	0.168535	0.113768	0.107431	0.159315	0.195758	0.148272
REACTOME_GLUCONEOGENESIS	0.140219	0.144791	0.0960343	0.103733	0.0698015	0.0150302	0.0132831	-0.0114697	0.0499166	0.0715957	0.0363364	-0.0464399	0.067488	0.0117057	0.0274263	-0.0263316	0.0228899	0.0592664	0.0347988	0.0712943	0.107236	-0.0716145	0.0777458	0.0380895	-0.022347
REACTOME_PYRUVATE_METABOLISM	0.191226	0.173245	0.14778	0.100896	0.12906	0.0719255	0.0863133	0.104275	0.125747	0.144071	0.1044	0.105789	0.124257	0.135252	0.124285	0.0909837	0.126616	0.154633	0.146654	0.159276	0.132325	0.0489033	0.145652	0.135415	0.0912459
REACTOME_GLUCOSE_METABOLISM	0.186195	0.190741	0.149235	0.140776	0.150532	0.109295	0.0790136	0.096599	0.130966	0.143031	0.111838	0.0554837	0.140341	0.106285	0.10931	0.0811418	0.11556	0.144606	0.121417	0.149557	0.147894	0.0502655	0.146577	0.121044	0.0705862
REACTOME_FRUCTOSE_CATABOLISM	-0.185896	-0.185112	-0.220238	-0.339162	-0.333797	-0.0385179	-0.0540671	-0.0598192	-0.0497211	-0.105089	-0.0585054	-0.148923	0.0114805	-0.106444	-0.0663792	-0.0243538	-0.0966994	-0.0535594	-0.167733	-0.0515657	-0.110109	-0.0144161	-0.0745315	-0.054326	-0.0953773
REACTOME_GALACTOSE_CATABOLISM	0.00906754	0.0268672	0.00331282	0.030098	0.0690018	-0.0431358	-0.0566263	0.0308824	0.0665332	0.111711	0.0625828	-0.0160112	0.0343998	-0.021558	0.0819598	-0.0518352	0.0610686	0.0980375	0.0450515	0.0617508	-0.048823	-0.0519662	0.0299758	0.0316405	0.00603345
REACTOME_UREA_CYCLE	-0.127637	-0.197846	-0.177943	-0.128474	-0.121698	-0.111396	-0.103522	-0.143944	-0.199067	-0.118794	-0.0916397	-0.0812136	-0.136905	-0.131988	-0.163385	-0.181555	-0.184082	-0.201201	-0.124744	-0.191537	-0.179691	-0.048286	-0.173325	-0.160909	-0.0564213
REACTOME_BRANCHED_CHAIN_AMINO_ACID_CATABOLISM	0.211485	0.24005	0.218757	0.182555	0.202391	0.114096	0.1555	0.175659	0.155404	0.175514	0.145486	0.129452	0.221747	0.170344	0.171044	0.152428	0.18492	0.214333	0.203871	0.201367	0.188272	0.174317	0.199004	0.184615	0.139187
REACTOME_HISTIDINE_CATABOLISM	-0.198299	-0.21901	-0.241392	-0.135814	-0.171692	-0.081049	-0.0616918	-0.180237	-0.0774793	-0.10675	-0.107734	-0.037044	-0.0820517	-0.0754727	-0.0563272	0.064463	-0.0408821	-0.104906	-0.120129	-0.0696049	-0.138334	-0.0126263	-0.0967565	-0.0909888	-0.0334382
REACTOME_PROPIONYL_COA_CATABOLISM	0.220885	0.20704	0.214135	0.134069	0.176504	0.164047	0.243623	0.215404	0.149812	0.202398	0.158366	0.254909	0.186197	0.191769	0.251936	0.192525	0.208392	0.209144	0.233093	0.196097	0.162472	0.263897	0.218143	0.195687	0.240348
REACTOME_LYSINE_CATABOLISM	0.183778	0.164641	0.200791	0.184699	0.184768	0.172196	0.128854	0.152468	0.0823668	0.122514	0.0652549	0.143705	0.134868	0.100485	0.0719508	0.132017	0.0887369	0.0782965	0.132129	0.0315054	0.121869	0.205695	0.130903	0.0674911	0.144405
REACTOME_TRYPTOPHAN_CATABOLISM	-0.0179243	-0.00799391	-0.022828	-0.00193605	-0.0585104	0.102262	0.070676	0.0826205	0.0181711	0.0500095	0.073658	0.108615	0.0370634	-0.0251945	0.036738	0.0732103	0.00546565	0.0438884	0.0300475	0.0960668	-0.0265737	0.090121	0.0748137	0.0526241	0.0269795
REACTOME_CREATINE_METABOLISM	-0.0359989	-0.0650674	-0.0631221	-0.0376595	-0.0163997	-0.19409	-0.146246	-0.244854	-0.17391	-0.221503	-0.129589	-0.233195	-0.103278	-0.230872	-0.249958	-0.0799304	-0.217375	-0.191783	-0.203239	-0.198761	-0.135227	-0.181566	-0.155327	-0.177505	-0.222037
REACTOME_METABOLISM_OF_AMINO_ACIDS_AND_DERIVATIVES	0.175764	0.160046	0.103536	0.11241	0.0965864	0.120729	0.109574	0.133716	0.159809	0.174938	0.191338	0.130274	0.171445	0.155712	0.160531	0.111077	0.166022	0.176348	0.138278	0.169203	0.139892	0.042249	0.121388	0.158033	0.138643
REACTOME_PENTOSE_PHOSPHATE_PATHWAY	0.124376	0.100395	0.093375	0.0687809	0.0743366	0.0906977	0.10059	0.0719287	0.096077	0.159924	0.0960636	0.00342988	0.140362	0.106326	0.119248	0.137948	0.129978	0.159856	0.114467	0.171637	0.0876195	0.060478	0.163765	0.122655	0.0963719
REACTOME_ETHANOL_OXIDATION	-0.0491474	-0.101744	-0.118919	-0.147596	-0.159134	0.0344269	0.016303	-0.00465935	-0.0261289	-0.0560582	-0.0103033	-0.0134216	-0.0236406	-0.0386202	-0.041944	-0.0033639	-0.028011	0.0018738	-0.0846755	0.0153182	-0.077174	0.111984	-0.061551	-0.014033	0.0271473
REACTOME_METABOLISM_OF_CARBOHYDRATES	0.101593	0.102826	0.0835424	0.065033	0.0691887	0.101171	0.0924288	0.0892985	0.103425	0.0971451	0.0969292	0.0637823	0.0947329	0.0846841	0.0798629	0.088296	0.0749232	0.0934146	0.0971912	0.101989	0.101982	0.0706098	0.110346	0.0998758	0.0832997
REACTOME_CITRIC_ACID_CYCLE_TCA_CYCLE	0.241788	0.251058	0.254458	0.188355	0.207464	0.152838	0.119244	0.201835	0.199346	0.251739	0.219155	0.180283	0.224733	0.224734	0.207828	0.151626	0.247486	0.233949	0.208128	0.243723	0.196208	0.151687	0.207991	0.17456	0.159497
REACTOME_PYRUVATE_METABOLISM_AND_CITRIC_ACID_TCA_CYCLE	0.20151	0.199272	0.192282	0.138896	0.161611	0.105207	0.101507	0.138467	0.147788	0.176516	0.154402	0.135547	0.160468	0.166152	0.148751	0.116326	0.169574	0.176286	0.164187	0.182074	0.152561	0.0932018	0.164617	0.14275	0.121174
REACTOME_MRNA_CAPPING	0.213156	0.194257	0.143072	0.163187	0.188966	0.0585611	0.0348925	0.104021	0.119977	0.164166	0.127239	0.104715	0.144776	0.141487	0.152302	0.0466405	0.172153	0.184418	0.156619	0.157642	0.122128	0.0234679	0.116171	0.115394	0.0566694
REACTOME_MRNA_SPLICING_MINOR_PATHWAY	0.241325	0.214929	0.172905	0.196528	0.19355	0.0984037	0.0211745	0.133124	0.148007	0.197906	0.154922	0.12368	0.189102	0.172758	0.177243	0.0618033	0.199449	0.200772	0.163371	0.179944	0.134086	-0.0120877	0.120354	0.147984	0.110801
REACTOME_MRNA_SPLICING	0.251174	0.235679	0.214369	0.244641	0.242012	0.110891	0.0430198	0.173986	0.170679	0.205456	0.196387	0.138303	0.204898	0.183336	0.184735	0.106779	0.213828	0.215978	0.182426	0.196319	0.169852	0.0562842	0.154797	0.167907	0.118725
REACTOME_MRNA_EDITING_C_TO_U_CONVERSION	-0.245323	-0.29587	-0.307002	-0.293332	-0.255211	-0.279904	-0.100417	-0.285028	-0.311905	-0.175268	-0.293274	-0.245207	-0.229199	-0.169002	-0.231493	-0.152816	-0.320226	-0.20459	-0.274373	-0.207285	-0.229276	-0.16097	-0.224763	-0.234804	-0.213379
REACTOME_TRANSPORT_OF_MATURE_TRANSCRIPT_TO_CYTOPLASM	0.238861	0.237149	0.222991	0.243685	0.27569	0.149978	0.101015	0.193325	0.181584	0.214073	0.201457	0.161228	0.211614	0.186804	0.188582	0.17037	0.21339	0.220255	0.19919	0.219666	0.187429	0.128296	0.196945	0.186687	0.168558
REACTOME_PROCESSING_OF_CAPPED_INTRON_CONTAINING_PRE_MRNA	0.249237	0.237804	0.215479	0.238854	0.248913	0.12062	0.0642052	0.182239	0.177184	0.209256	0.201071	0.148597	0.20874	0.189114	0.186823	0.124671	0.215038	0.218066	0.188049	0.203262	0.174971	0.0799303	0.167968	0.17167	0.133987
REACTOME_TRNA_PROCESSING	0.159336	0.166379	0.129453	0.140537	0.185287	0.0888864	0.0407788	0.116093	0.128801	0.150637	0.127225	0.09152	0.125583	0.121358	0.12131	0.081386	0.154745	0.147681	0.123978	0.140136	0.0975873	0.0732279	0.119912	0.100183	0.0731155
REACTOME_RRNA_PROCESSING	0.295447	0.267347	0.182495	0.233762	0.208633	0.201589	0.154429	0.234467	0.286007	0.294775	0.296499	0.208374	0.285255	0.275066	0.282409	0.182559	0.302502	0.297931	0.246757	0.2909	0.241292	0.0187349	0.201158	0.271623	0.219011
REACTOME_EUKARYOTIC_TRANSLATION_INITIATION	0.409342	0.372975	0.250351	0.306306	0.255614	0.323951	0.2711	0.344011	0.415676	0.416262	0.429172	0.337339	0.410996	0.408769	0.403981	0.299743	0.414383	0.413377	0.34539	0.411707	0.365994	0.0552353	0.299509	0.407083	0.35337
REACTOME_ACTIVATION_OF_THE_MRNA_UPON_BINDING_OF_THE_CAP_BINDING_COMPLEX_AND_EIFS_AND_SUBSEQUENT_BINDING_TO_43S	0.402003	0.375805	0.241701	0.28866	0.235713	0.302132	0.256893	0.335343	0.40885	0.416074	0.42472	0.330741	0.404378	0.395139	0.405172	0.296411	0.41637	0.410594	0.336138	0.409865	0.349379	0.0562476	0.296049	0.399768	0.334659
REACTOME_RECYCLING_OF_EIF2_GDP	0.297672	0.263914	0.222547	0.267202	0.266048	0.17599	0.129072	0.258575	0.207363	0.306728	0.248595	0.243062	0.296071	0.246386	0.269377	0.20514	0.305164	0.290863	0.276591	0.270871	0.257932	0.122301	0.234006	0.209158	0.206152
REACTOME_TRANSLATION	0.28908	0.259619	0.182472	0.189103	0.177424	0.183495	0.12641	0.210798	0.258619	0.275984	0.275523	0.195149	0.265459	0.256424	0.260014	0.15175	0.28046	0.27928	0.225048	0.263969	0.219266	0.0239276	0.17856	0.243759	0.20379
REACTOME_TRANSPORT_OF_NUCLEOTIDE_SUGARS	0.0603542	0.0780256	0.0803664	-0.0839419	-0.0385542	0.00485885	0.00797583	0.088425	0.0578196	0.150972	0.0489828	0.0795667	0.0719155	0.0813103	0.128792	0.000127553	0.15213	0.13926	0.117438	0.0938034	0.018979	0.0794452	0.108248	0.0747254	0.0180735
REACTOME_PYRIMIDINE_SALVAGE	0.00606801	-0.00212058	0.0707693	0.058917	0.0327468	0.00238918	0.00395501	0.0523113	0.0680122	0.0565685	0.0306615	0.0116807	0.0175447	0.0298362	0.0460744	-0.00115663	0.0185926	0.0350681	0.00534166	0.0593258	0.0202244	0.0405906	0.0742723	0.0260776	0.0644807
REACTOME_PYRIMIDINE_CATABOLISM	-0.0164184	-0.00517425	0.094357	-0.0179944	-0.00667321	0.146494	0.10256	0.00455036	0.00675832	0.0071005	-0.0126211	-0.00085686	-0.010749	-0.0120991	-0.0225318	0.0821607	-0.0502874	-0.00618958	0.00510848	-0.00331071	0.0696722	0.118868	0.0317871	0.00847919	0.103476
REACTOME_RNA_POLYMERASE_I_TRANSCRIPTION_INITIATION	0.192374	0.184556	0.164339	0.210357	0.22207	0.0783191	0.0660631	0.155279	0.178116	0.169287	0.145859	0.129976	0.156524	0.167255	0.170959	0.0695904	0.16647	0.172813	0.161896	0.174946	0.140725	0.0286397	0.133085	0.151925	0.0863349
REACTOME_RNA_POLYMERASE_I_PROMOTER_ESCAPE	0.153376	0.142289	0.115613	0.130864	0.161008	0.03574	0.00911366	0.0885016	0.116587	0.111947	0.123721	0.0671875	0.0997649	0.109888	0.120486	0.00494893	0.126517	0.133254	0.118109	0.112688	0.0865505	-0.0049041	0.0724557	0.079557	0.0222186
REACTOME_RNA_POLYMERASE_III_CHAIN_ELONGATION	0.0817187	0.0553853	0.0368643	0.0768633	0.107575	-0.0566918	-0.0585737	0.00886481	-0.0112243	0.0510587	-0.00196543	0.0452403	0.0157166	0.00840492	0.0285752	-0.0463308	0.055679	0.0623881	0.04463	0.0571002	-0.00560355	-0.0515342	0.00271196	0.0404877	-0.0275688
REACTOME_PURINE_RIBONUCLEOSIDE_MONOPHOSPHATE_BIOSYNTHESIS	0.209296	0.222637	0.131638	0.107607	0.152261	0.101187	0.0841919	0.110427	0.161494	0.217396	0.199424	0.147491	0.187518	0.152247	0.184727	0.084561	0.20688	0.173991	0.16564	0.17351	0.157514	0.0955639	0.160428	0.125791	0.0608051
REACTOME_RNA_POLYMERASE_II_TRANSCRIPTION_TERMINATION	0.238074	0.22904	0.211997	0.2458	0.236183	0.108435	0.0609862	0.174134	0.173694	0.205324	0.181235	0.155288	0.194074	0.174343	0.184827	0.118242	0.204245	0.212692	0.180575	0.199857	0.16755	0.0828565	0.155128	0.172403	0.139719
REACTOME_RNA_POLYMERASE_II_TRANSCRIPTION	0.156776	0.158262	0.13777	0.158153	0.161883	0.0966744	0.0838068	0.1354	0.152228	0.158427	0.140017	0.116819	0.144631	0.154761	0.152705	0.0939065	0.156141	0.154133	0.147586	0.15612	0.126641	0.0831971	0.144025	0.14308	0.108502
REACTOME_RNA_POLYMERASE_I_TRANSCRIPTION_TERMINATION	0.129016	0.119855	0.100316	0.124453	0.150419	0.0190003	0.00495934	0.0704595	0.0977261	0.0942924	0.101469	0.0569791	0.0776545	0.0985715	0.106749	-0.00396308	0.106513	0.111373	0.103028	0.0925823	0.058842	-0.00367971	0.0612885	0.0685886	-0.00288928
REACTOME_RNA_POLYMERASE_I_TRANSCRIPTION	0.200687	0.190015	0.170867	0.215122	0.228466	0.0821289	0.0704409	0.161343	0.179364	0.177691	0.152957	0.13505	0.168593	0.171078	0.17756	0.0745656	0.173295	0.181033	0.167247	0.181028	0.143943	0.029181	0.13996	0.156775	0.0954779
REACTOME_BASE_EXCISION_REPAIR	0.12625	0.11099	0.0761574	0.102198	0.108305	0.0137862	-0.0162671	0.0442229	0.0647391	0.0847929	0.0819006	-0.0145818	0.051637	0.0551695	0.0618098	0.00765883	0.067308	0.0741264	0.0452307	0.0721149	0.0191718	0.0285211	0.0267159	0.0286478	0.0147284
REACTOME_CHROMOSOME_MAINTENANCE	0.147211	0.140185	0.101623	0.111641	0.132912	0.0609219	0.0398658	0.0710404	0.0942986	0.136901	0.0808823	0.038725	0.0867238	0.103036	0.103664	0.0366172	0.115029	0.10082	0.088688	0.108041	0.0736229	0.0567939	0.0580013	0.075624	0.0620371
REACTOME_DEATH_RECEPTOR_SIGNALLING	0.158388	0.155155	0.14753	0.161405	0.180086	0.168101	0.163332	0.209405	0.224906	0.215322	0.205613	0.193369	0.21645	0.213251	0.222376	0.170484	0.215453	0.216844	0.190923	0.228958	0.173549	0.132264	0.211641	0.233662	0.173154
REACTOME_DNA_DAMAGE_BYPASS	0.238647	0.227741	0.192399	0.195288	0.188987	0.154276	0.144772	0.169202	0.226717	0.211444	0.220013	0.14455	0.181773	0.207586	0.199287	0.147448	0.200793	0.204955	0.187367	0.210635	0.202406	0.123985	0.172111	0.191227	0.147877
REACTOME_DNA_REPAIR	0.197896	0.183197	0.162501	0.176552	0.188222	0.110537	0.101802	0.137182	0.151164	0.181504	0.150016	0.109003	0.141889	0.157445	0.164581	0.109465	0.166067	0.166543	0.152121	0.161198	0.140745	0.119197	0.143552	0.141966	0.117516
REACTOME_BASE_EXCISION_REPAIR_AP_SITE_FORMATION	0.0716078	0.0720031	0.015218	0.0345775	0.037511	-0.0135152	-0.0958188	0.0149297	0.0316347	0.0401711	0.0503459	-0.0275181	0.0357489	0.0388272	0.0342983	-0.0455138	0.023006	0.0415874	0.0209396	0.0277256	-0.0297642	0.0181124	-0.000923841	0.000634673	-0.0243898
REACTOME_RESOLUTION_OF_ABASIC_SITES_AP_SITES	0.114517	0.0991966	0.0654227	0.0999643	0.10285	0.00712826	-0.0258487	0.0316663	0.0540926	0.0750521	0.07658	-0.0369018	0.0265112	0.0343951	0.0444866	0.000620117	0.0577492	0.0617012	0.0297074	0.0612494	0.000786463	0.00631839	0.0153166	0.017616	-0.000954301
REACTOME_DNA_DAMAGE_REVERSAL	0.263827	0.273909	0.267845	0.209268	0.271857	0.191643	0.2497	0.286423	0.259364	0.270527	0.20625	0.185196	0.265149	0.310161	0.282077	0.207688	0.262304	0.273643	0.275536	0.283274	0.261713	0.304227	0.271121	0.279316	0.270594
REACTOME_RNA_POLYMERASE_III_TRANSCRIPTION_TERMINATION	0.143513	0.131584	0.118076	0.166192	0.162046	0.0510248	0.0644153	0.105346	0.0888731	0.136952	0.0910423	0.109976	0.121305	0.101999	0.123057	0.0738657	0.132666	0.120668	0.143528	0.132113	0.0850133	0.0445376	0.110859	0.141624	0.0806892
REACTOME_RNA_POLYMERASE_III_TRANSCRIPTION	0.161297	0.158404	0.146265	0.196564	0.192933	0.0647538	0.0782608	0.1164	0.107554	0.14711	0.10269	0.0975069	0.131397	0.124649	0.132432	0.0672372	0.137566	0.124382	0.140576	0.130294	0.0989892	0.0577871	0.126362	0.113036	0.0759043
REACTOME_KETONE_BODY_METABOLISM	0.214986	0.167048	0.170673	0.0874566	0.088585	0.114222	0.169958	0.127375	0.000647001	0.0282335	0.0275055	0.0979581	0.0700922	0.0594514	-0.0151605	0.105963	0.0445239	0.0462411	0.0669326	0.0328192	0.0850709	0.192161	0.0571131	0.0168858	0.108954
REACTOME_PURINE_SALVAGE	0.101718	0.0966723	0.10882	0.0907147	0.107875	0.0572224	0.0864741	0.0472451	0.137494	0.0862761	0.0437774	0.0747582	0.0767497	0.126304	0.0826951	0.0619998	0.0878955	0.114957	0.0652256	0.12093	0.0662973	0.0397467	0.0990605	0.0605144	0.0614293
REACTOME_PURINE_CATABOLISM	0.0275802	0.0390276	0.0857048	-0.00955937	-0.000906651	-0.025615	0.0113022	0.0078079	-0.00363634	0.0334302	0.0848587	0.0106376	0.0256892	-0.00289442	0.0357816	0.0410952	0.039788	0.0662963	0.0293025	0.0195013	0.048545	0.0106429	0.00131074	0.00715857	0.0420305
REACTOME_IRS_ACTIVATION	0.173584	0.188915	0.187797	0.139049	0.095293	0.255224	0.177368	0.172812	0.22978	0.2038	0.191392	0.23475	0.167963	0.195856	0.242258	0.212079	0.149797	0.150183	0.232185	0.115202	0.164229	0.160395	0.194663	0.215491	0.254047
REACTOME_SIGNAL_ATTENUATION	0.187168	0.201204	0.158946	0.152687	0.158752	0.233273	0.210351	0.229654	0.260695	0.263505	0.2337	0.242067	0.254219	0.252149	0.264419	0.201531	0.228249	0.231772	0.258408	0.225872	0.191397	0.180304	0.261619	0.274798	0.249222
REACTOME_INSULIN_RECEPTOR_SIGNALLING_CASCADE	0.0494014	0.0579497	0.0592885	0.0301231	0.0341836	0.094281	0.112287	0.086638	0.056727	0.0889964	0.0748264	0.0911536	0.104132	0.0875508	0.0881801	0.0997016	0.0777329	0.0987637	0.105115	0.0694754	0.0755362	0.0916228	0.0831925	0.0787543	0.114004
REACTOME_SIGNALING_BY_INSULIN_RECEPTOR	0.0837086	0.0870112	0.0765788	0.052412	0.054853	0.103719	0.100277	0.0790445	0.0797919	0.102085	0.100895	0.0889727	0.112186	0.0924731	0.0926813	0.0964916	0.089624	0.105286	0.101518	0.0900229	0.0940695	0.0651215	0.0964953	0.0867113	0.109618
REACTOME_CHK1_CHK2_CDS1_MEDIATED_INACTIVATION_OF_CYCLIN_B_CDK1_COMPLEX	0.199209	0.181399	0.181575	0.162933	0.135522	0.209078	0.188773	0.215139	0.206783	0.305426	0.213267	0.118836	0.224058	0.205288	0.25218	0.177427	0.25433	0.270836	0.250221	0.257734	0.211947	0.0752917	0.208242	0.241657	0.230926
REACTOME_PROCESSING_OF_CAPPED_INTRONLESS_PRE_MRNA	0.235358	0.222186	0.187266	0.197647	0.185075	0.0988824	0.0685125	0.175845	0.17438	0.210406	0.159731	0.143296	0.186139	0.190969	0.189263	0.0932838	0.201332	0.213628	0.17599	0.192988	0.150645	0.0820804	0.13847	0.157086	0.131199
REACTOME_MRNA_EDITING	-0.0128718	-0.0185394	-0.0625145	-0.0104034	0.00264789	-0.044934	0.0378057	-0.0298252	-0.064884	0.0361367	-0.0631584	-0.0400381	0.00596387	0.0574326	-0.00475423	0.0112288	-0.0369482	0.0163001	-0.00661881	0.021644	0.00714071	-0.0355662	0.0180587	0.00708215	-0.0315639
REACTOME_FATTY_ACYL_COA_BIOSYNTHESIS	0.166556	0.171979	0.153789	0.104644	0.119708	0.102199	0.107728	0.119956	0.120431	0.120603	0.0849321	0.10026	0.15655	0.120777	0.100306	0.131333	0.111802	0.129762	0.136358	0.11952	0.158356	0.143927	0.122661	0.112943	0.11153
REACTOME_TRIGLYCERIDE_BIOSYNTHESIS	-0.0673796	-0.0595017	-0.0281432	-0.0367078	-0.0233388	-0.031422	0.0368311	-0.0696365	-0.0260164	-0.0712147	-0.100815	-0.0315715	-0.0300639	-0.033345	-0.0158495	0.0447773	-0.073907	-0.0705537	-0.0746119	-0.0413842	-0.0303086	0.0742862	-0.0238764	-0.0437005	-0.0144393
REACTOME_APOPTOTIC_EXECUTION_PHASE	0.251541	0.244168	0.25403	0.273597	0.27067	0.23613	0.228532	0.253276	0.22953	0.244709	0.21857	0.238403	0.229343	0.248752	0.246089	0.204875	0.239579	0.246661	0.232515	0.240295	0.256324	0.212762	0.23201	0.238719	0.227835
REACTOME_FASL_CD95L_SIGNALING	-0.118278	-0.131036	-0.225206	-0.174817	-0.191158	0.0634051	0.0303693	0.0441604	0.182131	0.0774794	0.126665	0.145047	0.0689896	0.163486	0.146615	0.0508954	0.170307	0.190898	0.0382628	0.159917	-0.00443512	0.166988	0.0730338	0.199952	0.0860266
REACTOME_TRAIL_SIGNALING	-0.0579436	-0.102432	-0.128021	-0.107225	-0.120113	0.0968494	0.100076	0.225136	0.22252	0.191067	0.272899	0.242119	0.118815	0.222501	0.256582	0.106721	0.23904	0.239903	0.168925	0.210019	0.0871878	0.148316	0.202029	0.208862	0.134215
REACTOME_DISSOLUTION_OF_FIBRIN_CLOT	-0.108675	-0.156501	-0.117736	-0.127916	-0.171342	0.163844	0.163598	0.079132	0.102609	0.195816	0.150744	0.0298593	0.100411	0.150273	0.147803	0.0886014	0.0977671	0.205848	0.238794	0.12371	0.15605	0.0236049	0.237339	0.154962	0.115437
REACTOME_SYNTHESIS_OF_VERY_LONG_CHAIN_FATTY_ACYL_COAS	0.164463	0.180259	0.192192	0.118343	0.129505	0.144105	0.145378	0.13505	0.101473	0.1047	0.0241697	0.146405	0.152459	0.143274	0.100228	0.163505	0.0976266	0.118001	0.124139	0.107723	0.19653	0.207925	0.105345	0.117427	0.137412
REACTOME_PLATELET_ADHESION_TO_EXPOSED_COLLAGEN	-0.0417125	-0.0377891	-0.0323999	-0.0399087	-0.0618571	0.205095	0.180802	0.230673	0.24135	0.222025	0.184623	0.204263	0.180852	0.227368	0.225142	0.191399	0.231148	0.223788	0.2111	0.214471	0.19028	0.155502	0.225883	0.244472	0.202132
REACTOME_TNF_SIGNALING	0.173455	0.163999	0.158596	0.177763	0.197476	0.120899	0.12507	0.169586	0.228414	0.224152	0.208461	0.18043	0.220803	0.220725	0.22429	0.15231	0.206124	0.227334	0.173544	0.234438	0.177297	0.039799	0.197679	0.223738	0.152884
REACTOME_PLATELET_ACTIVATION_SIGNALING_AND_AGGREGATION	0.100005	0.0945729	0.0849159	0.0859947	0.0697579	0.183474	0.182419	0.178833	0.195125	0.196536	0.19258	0.164147	0.196974	0.199981	0.196154	0.172466	0.19813	0.190218	0.18916	0.199197	0.175987	0.131927	0.199832	0.201818	0.18496
REACTOME_RESPONSE_TO_ELEVATED_PLATELET_CYTOSOLIC_CA2	0.110612	0.0972099	0.0624462	0.087441	0.0627935	0.182308	0.184861	0.168383	0.190973	0.215869	0.209692	0.142891	0.21674	0.214475	0.192702	0.15241	0.202289	0.192002	0.210915	0.188409	0.175159	0.115462	0.198038	0.199622	0.183969
REACTOME_PLATELET_AGGREGATION_PLUG_FORMATION	-0.00356366	-0.0027236	-0.0218732	-0.0105394	-0.0113801	0.139579	0.126209	0.138014	0.140119	0.148943	0.145722	0.115172	0.133032	0.147031	0.159326	0.119973	0.153853	0.14286	0.134693	0.140652	0.116864	0.0747738	0.151573	0.16463	0.119915
REACTOME_RNA_POLYMERASE_III_TRANSCRIPTION_INITIATION_FROM_TYPE_1_PROMOTER	0.140724	0.122491	0.10698	0.159076	0.17571	0.0152457	0.0218077	0.0711734	0.0646206	0.116159	0.043364	0.0701579	0.0767428	0.0692157	0.0860723	0.0231537	0.0950642	0.0948832	0.100985	0.100772	0.0658065	0.0214394	0.0739893	0.0660685	0.0223504
REACTOME_RNA_POLYMERASE_III_TRANSCRIPTION_INITIATION_FROM_TYPE_3_PROMOTER	0.111934	0.10776	0.09304	0.133372	0.147759	-0.00794089	-0.00420715	0.0493283	0.0400294	0.0842038	0.0596438	0.0517933	0.0686437	0.0694673	0.0743152	-0.0216493	0.0970912	0.0914408	0.0744172	0.0793324	0.0320269	-0.0139823	0.056421	0.0551688	0.00439178
REACTOME_SYNTHESIS_OF_KETONE_BODIES	0.188208	0.125598	0.124894	0.0387278	0.036501	0.0653695	0.122512	0.081684	-0.0295952	-0.0444778	-0.0569053	0.0384738	0.0148494	0.00603102	-0.0908621	0.0348027	-0.0127135	-0.0164685	0.00766429	-0.0356073	0.0212317	0.152305	-0.00278473	-0.0324249	0.056203
REACTOME_MITOCHONDRIAL_FATTY_ACID_BETA_OXIDATION_OF_SATURATED_FATTY_ACIDS	0.131034	0.105682	0.0920053	0.115291	0.141317	0.0455614	0.101991	0.073331	0.111136	0.127709	0.176554	0.12324	0.150491	0.0474127	0.0977645	0.0311429	0.0980743	0.114303	0.123362	0.104711	0.120161	0.0435267	0.0591023	0.118869	0.0533219
REACTOME_MITOCHONDRIAL_FATTY_ACID_BETA_OXIDATION_OF_UNSATURATED_FATTY_ACIDS	0.268153	0.248728	0.239857	0.242035	0.251032	0.204482	0.261883	0.231	0.247799	0.277985	0.309904	0.277145	0.321308	0.249164	0.291492	0.216474	0.273389	0.267586	0.287134	0.242341	0.269073	0.234021	0.229008	0.242148	0.270725
REACTOME_MITOCHONDRIAL_FATTY_ACID_BETA_OXIDATION	0.127541	0.118542	0.111753	0.0994825	0.128216	0.0922659	0.111339	0.0988745	0.0898341	0.121091	0.12027	0.126083	0.1102	0.0933235	0.113084	0.0862142	0.102763	0.124072	0.108112	0.113715	0.10138	0.0971982	0.101107	0.0918955	0.0896677
REACTOME_BETA_OXIDATION_OF_LAUROYL_COA_TO_DECANOYL_COA_COA	0.206119	0.184198	0.170207	0.165628	0.16761	0.0954114	0.184247	0.123266	0.167206	0.228366	0.273036	0.165471	0.277622	0.112818	0.181096	0.12708	0.195282	0.207939	0.21136	0.173632	0.214054	0.12661	0.152389	0.199136	0.179585
REACTOME_BETA_OXIDATION_OF_DECANOYL_COA_TO_OCTANOYL_COA_COA	0.299787	0.274566	0.265293	0.277437	0.292522	0.0787117	0.183184	0.173558	0.237592	0.275785	0.306573	0.228697	0.2833	0.139432	0.237843	0.105311	0.250796	0.258821	0.20904	0.213524	0.270032	0.110696	0.186989	0.249273	0.130843
REACTOME_BETA_OXIDATION_OF_OCTANOYL_COA_TO_HEXANOYL_COA	0.345383	0.313255	0.300419	0.296694	0.296931	0.121229	0.195027	0.235982	0.271613	0.327558	0.395927	0.262857	0.371461	0.208838	0.306758	0.152508	0.318084	0.315938	0.259733	0.275699	0.315541	0.073621	0.238235	0.29591	0.210936
REACTOME_BETA_OXIDATION_OF_HEXANOYL_COA_TO_BUTANOYL_COA	0.199533	0.180946	0.178083	0.164518	0.165169	0.0342255	0.101824	0.133216	0.204925	0.215307	0.269523	0.174924	0.244959	0.122988	0.178938	0.0742862	0.201558	0.208663	0.14724	0.218348	0.200283	-0.0287102	0.141242	0.218161	0.109077
REACTOME_BETA_OXIDATION_OF_BUTANOYL_COA_TO_ACETYL_COA	-0.127552	-0.128772	-0.143161	-0.118929	-0.161487	-0.095923	-0.0563292	-0.084632	-0.00746321	-0.0924543	0.0960027	-0.0253996	-0.041099	-0.122652	-0.151005	-0.12222	-0.132021	-0.0575576	-0.0942286	-0.000346223	-0.104967	-0.230366	-0.204901	-0.0653733	-0.12924
REACTOME_INSULIN_RECEPTOR_RECYCLING	0.147612	0.141099	0.108565	0.0962886	0.0913255	0.125925	0.0696004	0.0712246	0.128573	0.125825	0.156121	0.0883846	0.119093	0.0999457	0.105202	0.0816619	0.115566	0.110021	0.0840374	0.12203	0.121734	0.000771467	0.114749	0.104897	0.100213
REACTOME_SLBP_DEPENDENT_PROCESSING_OF_REPLICATION_DEPENDENT_HISTONE_PRE_MRNAS	0.208492	0.174787	0.127025	0.126337	0.075186	0.0543223	0.000537917	0.110101	0.11721	0.18828	0.0951893	0.144832	0.121038	0.151784	0.165098	0.0468632	0.170627	0.198301	0.12583	0.151604	0.0864674	-0.00245484	0.0685519	0.0803832	0.0994077
REACTOME_PROCESSING_OF_INTRONLESS_PRE_MRNAS	0.265226	0.263165	0.239339	0.251953	0.267367	0.125868	0.117714	0.226141	0.223738	0.240441	0.20276	0.159297	0.232355	0.220401	0.220143	0.12573	0.235377	0.237158	0.223359	0.232479	0.203463	0.128592	0.19776	0.215078	0.170664
REACTOME_TRANSPORT_OF_FATTY_ACIDS	-0.197327	-0.163971	-0.175329	-0.142325	-0.172313	-0.155151	-0.127255	-0.231346	-0.23295	-0.242677	-0.250156	-0.261903	-0.203107	-0.239084	-0.166883	-0.162293	-0.268407	-0.270126	-0.192355	-0.269834	-0.267356	-0.184018	-0.234349	-0.209028	-0.249149
REACTOME_TRANSPORT_OF_NUCLEOSIDES_AND_FREE_PURINE_AND_PYRIMIDINE_BASES_ACROSS_THE_PLASMA_MEMBRANE	-0.0316328	-0.0575412	-0.0634919	-0.0618351	-0.0767351	-0.103766	-0.0948484	-0.0653371	-0.0214069	-0.0641192	-0.0966198	-0.0733501	-0.0816393	-0.0952289	-0.078243	-0.0959583	-0.0497569	-0.0724324	-0.0907695	-0.0565314	-0.104051	-0.0631448	-0.11074	-0.0612013	-0.0827207
REACTOME_THE_NLRP3_INFLAMMASOME	0.0698735	0.0664381	0.0413267	0.0151509	0.0377522	0.167513	0.0856811	0.128443	0.25747	0.245828	0.252767	0.151333	0.260049	0.25499	0.250195	0.181464	0.215561	0.287837	0.190553	0.277365	0.197326	0.168407	0.248314	0.215676	0.176017
REACTOME_INTERFERON_GAMMA_SIGNALING	0.0255089	0.0169916	-0.0465089	-0.00863853	-0.0207274	0.111119	0.0680001	0.0975915	0.190532	0.130965	0.161233	0.120005	0.182166	0.189973	0.140686	0.130811	0.174944	0.195058	0.121357	0.196149	0.0976167	0.0277361	0.155582	0.186166	0.111262
REACTOME_REGULATION_OF_IFNG_SIGNALING	0.242186	0.238897	0.190661	0.174817	0.181191	0.266395	0.175745	0.229667	0.316092	0.290265	0.285441	0.255175	0.335162	0.322687	0.303003	0.256641	0.296351	0.326431	0.283763	0.346277	0.274791	0.173122	0.318904	0.322421	0.270969
REACTOME_ADVANCED_GLYCOSYLATION_ENDPRODUCT_RECEPTOR_SIGNALING	0.212052	0.19698	0.113819	0.15726	0.135196	0.109261	0.127178	0.139406	0.197173	0.233023	0.220925	0.181436	0.300306	0.206858	0.186822	0.108237	0.217813	0.228642	0.215956	0.220439	0.157636	0.0889791	0.184139	0.175647	0.181502
REACTOME_TRANSPORT_OF_ORGANIC_ANIONS	-0.158488	-0.139908	-0.0262864	-0.106042	-0.114956	0.16117	0.221642	0.113281	-0.0415917	-0.0546768	-0.0256159	0.152606	-0.0374103	-0.00820116	0.0349003	0.18813	0.117598	-0.0352055	-0.0266197	-0.0620188	0.0507637	0.243812	0.0147852	0.036745	0.153132
REACTOME_GASTRIN_CREB_SIGNALLING_PATHWAY_VIA_PKC_AND_MAPK	0.1419	0.166365	0.125296	0.119921	0.124264	0.155598	0.158915	0.166904	0.198575	0.221232	0.150267	0.194974	0.211646	0.185959	0.198951	0.159883	0.18944	0.214648	0.196477	0.220661	0.172358	0.140818	0.216079	0.215981	0.162097
REACTOME_ERBB2_ACTIVATES_PTK6_SIGNALING	0.131531	0.163374	0.155693	0.205766	0.166162	0.202916	0.226867	0.108299	-0.0379724	0.0674489	0.0759508	0.180157	0.105827	0.0194962	0.0468916	0.193149	0.011505	-0.00251651	0.145419	-0.0174333	0.156989	0.252156	0.110113	0.110732	0.17003
REACTOME_SIGNALING_BY_PTK6	0.221123	0.226902	0.187189	0.20746	0.182361	0.241638	0.208914	0.236785	0.211842	0.245097	0.225305	0.237055	0.253225	0.231723	0.244461	0.231438	0.229256	0.235794	0.245784	0.222915	0.241745	0.158907	0.248424	0.252606	0.242217
REACTOME_WAX_AND_PLASMALOGEN_BIOSYNTHESIS	0.173484	0.212927	0.243478	0.216693	0.236689	0.324574	0.24456	0.317835	0.268339	0.247858	0.349851	0.235078	0.305197	0.30139	0.330042	0.2565	0.309799	0.330306	0.295062	0.31012	0.240348	0.238062	0.317193	0.292903	0.288735
REACTOME_PTK6_REGULATES_PROTEINS_INVOLVED_IN_RNA_PROCESSING	0.331114	0.319582	0.340826	0.361168	0.332977	0.339126	0.258675	0.301351	0.191618	0.235258	0.192434	0.302975	0.223081	0.219272	0.238206	0.309781	0.257845	0.258035	0.239152	0.218064	0.291306	0.234734	0.223837	0.22542	0.311749
REACTOME_PTK6_REGULATES_RTKS_AND_THEIR_EFFECTORS_AKT1_AND_DOK1	0.263486	0.260996	0.183908	0.234224	0.19192	0.262688	0.189743	0.254597	0.308576	0.303599	0.341824	0.273518	0.297459	0.33127	0.302883	0.205089	0.293197	0.300854	0.244327	0.313911	0.257386	0.0149671	0.229776	0.290157	0.249084
REACTOME_PTK6_REGULATES_CELL_CYCLE	0.0214117	-0.00312075	-0.13275	-0.0249942	-0.103435	-0.0340276	-0.0704298	0.0130551	-0.0568946	0.129245	0.0306889	-0.0651745	0.127011	0.0450933	0.0950413	-0.0109763	0.0712814	0.127723	0.0738548	0.0810222	0.0398527	-0.135829	0.062142	0.0821268	-0.00910699
REACTOME_PTK6_REGULATES_RHO_GTPASES_RAS_GTPASE_AND_MAP_KINASES	0.206548	0.208591	0.20347	0.18532	0.175131	0.213668	0.217946	0.286267	0.305403	0.3028	0.260241	0.246025	0.267618	0.275121	0.295186	0.209282	0.285304	0.281684	0.271705	0.264373	0.237583	0.0808013	0.284086	0.289459	0.220318
REACTOME_PTK6_EXPRESSION	0.239915	0.245355	0.250605	0.290159	0.238666	0.24193	0.220475	0.30307	0.253178	0.224411	0.267547	0.298685	0.268631	0.290313	0.277746	0.226651	0.294272	0.260089	0.265034	0.271816	0.242679	0.235849	0.290028	0.263817	0.245335
REACTOME_SYNAPTIC_ADHESION_LIKE_MOLECULES	0.2186	0.233699	0.254464	0.240501	0.262371	0.197662	0.229236	0.135349	0.0240029	0.0264472	0.0564633	0.13496	0.0930715	0.0726218	0.0185405	0.205688	0.0202357	-0.0190279	0.138827	0.0299644	0.208777	0.166322	0.113321	0.0397713	0.192923
REACTOME_PHOSPHATE_BOND_HYDROLYSIS_BY_NTPDASE_PROTEINS	-0.0409746	-0.0246246	0.0210156	-0.018866	-0.0274026	0.0833439	0.117867	0.0481223	0.0597714	0.0840253	0.0817207	0.046594	-0.00994978	0.0276632	0.0664067	0.0694645	0.0714577	0.0661813	0.0938852	0.0683431	-0.000842649	0.076031	0.0969201	0.0675795	0.0690687
REACTOME_BUTYROPHILIN_BTN_FAMILY_INTERACTIONS	-0.170479	-0.138109	-0.188429	-0.147201	-0.171069	0.0105478	0.00508911	0.0186046	-0.0293341	-0.0411201	-0.0670496	0.131506	-0.0162697	-0.0142162	-0.0569373	0.00658325	-0.0225984	0.00304941	-0.0729549	-0.00353535	-0.105556	-0.0688519	-0.0621744	0.0295923	-0.0348174
REACTOME_SIGNALING_BY_FGFR2_IIIA_TM	0.182982	0.167636	0.109329	0.0998448	0.133669	0.0433886	0.0332709	0.0948736	0.0682089	0.156612	0.0694337	0.102758	0.182263	0.117402	0.115058	0.0507927	0.157239	0.163567	0.176269	0.124424	0.0873238	0.0127215	0.0911722	0.1062	0.0919153
REACTOME_MET_ACTIVATES_RAS_SIGNALING	0.153222	0.179964	0.131791	0.123414	0.0930678	0.172154	0.154477	0.209918	0.213634	0.261657	0.231895	0.204474	0.232043	0.244705	0.23308	0.180858	0.244288	0.240691	0.239708	0.227014	0.195003	0.128473	0.242185	0.238867	0.229495
REACTOME_MET_ACTIVATES_PI3K_AKT_SIGNALING	0.290469	0.350655	0.259271	0.272184	0.207395	0.381524	0.317891	0.350281	0.370383	0.399964	0.425603	0.369521	0.39282	0.391902	0.381176	0.415578	0.404675	0.38897	0.421523	0.389621	0.366323	0.350682	0.39984	0.431319	0.399887
REACTOME_PROTEIN_UBIQUITINATION	0.279861	0.271085	0.243393	0.231836	0.215853	0.195312	0.161854	0.242044	0.267831	0.279528	0.236234	0.217265	0.258482	0.28509	0.280067	0.178178	0.273468	0.273169	0.253125	0.279949	0.235901	0.138768	0.240044	0.222145	0.211284
REACTOME_THE_ROLE_OF_GTSE1_IN_G2_M_PROGRESSION_AFTER_G2_CHECKPOINT	0.208289	0.178571	0.111384	0.110956	0.099825	0.112923	0.0548284	0.150741	0.173917	0.227658	0.204137	0.118659	0.19731	0.185905	0.20861	0.0535698	0.205166	0.214733	0.16952	0.195215	0.152608	-0.000595409	0.151706	0.15849	0.115394
REACTOME_SIGNALING_BY_MST1	-0.208162	-0.219722	-0.288741	-0.221597	-0.166947	-0.134384	-0.138767	-0.30477	-0.175271	-0.170295	-0.235017	-0.208891	-0.181078	-0.230247	-0.21731	-0.177597	-0.220893	-0.217041	-0.244631	-0.140161	-0.165528	-0.235565	-0.200152	-0.14547	-0.317807
REACTOME_SIGNALING_BY_FGFR3_FUSIONS_IN_CANCER	0.243877	0.282625	0.251772	0.209902	0.22261	0.238139	0.231701	0.301136	0.326015	0.329812	0.264655	0.289951	0.317551	0.307387	0.334035	0.274249	0.335066	0.336346	0.325712	0.32873	0.273522	0.193151	0.318621	0.324906	0.287992
REACTOME_RET_SIGNALING	0.0939811	0.109806	0.110375	0.110894	0.0943807	0.154891	0.164044	0.134052	0.145603	0.127589	0.152002	0.129241	0.125827	0.160243	0.145568	0.147512	0.131845	0.121563	0.14893	0.126861	0.139864	0.124384	0.158751	0.147658	0.16218
REACTOME_TRANSCRIPTIONAL_REGULATION_BY_VENTX	0.139764	0.138545	0.127812	0.137543	0.132916	0.15738	0.121415	0.188751	0.205254	0.217195	0.194766	0.180823	0.194016	0.230037	0.213583	0.158286	0.208378	0.220563	0.20544	0.231479	0.149772	0.0951476	0.223742	0.204377	0.139182
REACTOME_TBC_RABGAPS	0.173679	0.175382	0.149112	0.185511	0.19372	0.0961238	0.0326821	0.130629	0.183596	0.167023	0.152247	0.101117	0.190473	0.184262	0.182474	0.0839128	0.165783	0.180717	0.151676	0.197661	0.155886	0.0596242	0.182047	0.17947	0.0963562
REACTOME_AURKA_ACTIVATION_BY_TPX2	0.273321	0.262918	0.248969	0.301379	0.30258	0.219827	0.21195	0.232711	0.230196	0.280339	0.265087	0.214028	0.252193	0.233251	0.255896	0.188132	0.2577	0.257351	0.250379	0.241431	0.23913	0.14877	0.237027	0.217166	0.225249
REACTOME_INTERLEUKIN_20_FAMILY_SIGNALING	0.0339712	0.0566207	-0.0146826	0.0208669	0.0570307	0.144862	0.106952	0.087249	0.154648	0.0978466	0.13628	0.0857873	0.14773	0.142066	0.120454	0.149433	0.0968456	0.12713	0.0821151	0.167009	0.0944207	0.0904321	0.140128	0.154696	0.132962
REACTOME_GOLGI_TO_ER_RETROGRADE_TRANSPORT	0.213788	0.201671	0.179172	0.17938	0.172737	0.156394	0.133524	0.159014	0.159289	0.215792	0.17747	0.13681	0.182126	0.177257	0.188258	0.125931	0.168822	0.175669	0.19398	0.179962	0.191839	0.118113	0.17664	0.162755	0.15204
REACTOME_CARGO_RECOGNITION_FOR_CLATHRIN_MEDIATED_ENDOCYTOSIS	0.178802	0.177616	0.163789	0.16785	0.167019	0.170814	0.171446	0.1645	0.171894	0.164039	0.182893	0.163183	0.189105	0.177919	0.171709	0.177543	0.164126	0.178682	0.167933	0.176891	0.185788	0.153888	0.184064	0.176424	0.175225
REACTOME_CLATHRIN_MEDIATED_ENDOCYTOSIS	0.211448	0.210912	0.193474	0.214923	0.211211	0.195709	0.192262	0.200005	0.203572	0.205353	0.219411	0.197856	0.214213	0.209909	0.209656	0.198036	0.200456	0.207069	0.201873	0.211928	0.21801	0.16026	0.215595	0.209028	0.199797
REACTOME_PTK6_PROMOTES_HIF1A_STABILIZATION	0.112358	0.168474	0.0805209	0.124816	0.0848976	0.267135	0.206687	0.216498	0.233782	0.305421	0.294898	0.207175	0.265418	0.278944	0.292642	0.2539	0.263133	0.295055	0.277891	0.271689	0.290581	0.212482	0.311999	0.307624	0.24607
REACTOME_DOWNREGULATION_OF_ERBB2_SIGNALING	0.261797	0.267801	0.240947	0.288143	0.259993	0.248409	0.237926	0.238463	0.18155	0.240162	0.246034	0.267716	0.262639	0.226266	0.223963	0.214781	0.212154	0.213754	0.251392	0.199332	0.24675	0.188038	0.230213	0.248362	0.248709
REACTOME_TRANSCRIPTIONAL_REGULATION_BY_THE_AP_2_TFAP2_FAMILY_OF_TRANSCRIPTION_FACTORS	0.150298	0.143777	0.145133	0.125429	0.142031	0.138908	0.121152	0.103353	0.125575	0.160091	0.137393	0.0708528	0.125722	0.132522	0.133297	0.105297	0.125957	0.125541	0.156253	0.109219	0.14708	0.0794305	0.148293	0.140298	0.150129
REACTOME_MET_ACTIVATES_PTPN11	0.249671	0.312713	0.211114	0.258038	0.17077	0.3752	0.307593	0.319885	0.349675	0.396238	0.425488	0.352127	0.39548	0.385342	0.367766	0.408358	0.386313	0.36676	0.410397	0.370475	0.347188	0.343683	0.376622	0.421639	0.393346
REACTOME_REELIN_SIGNALLING_PATHWAY	0.309507	0.279957	0.350452	0.298277	0.340681	0.363828	0.419044	0.344601	0.217987	0.19236	0.17175	0.325481	0.264494	0.252962	0.247765	0.46471	0.195237	0.184355	0.331374	0.164549	0.38523	0.395783	0.304634	0.220853	0.428141
REACTOME_VLDL_ASSEMBLY	0.0758797	-0.00672089	-0.14408	-0.107071	-0.117256	0.0866229	0.0594459	-0.0964116	0.0369719	-0.0160046	0.0185751	-0.00430395	-0.0460803	-0.129622	-0.0708771	-0.196733	-0.141526	-0.00214498	-0.0281897	0.0415937	-0.00597617	-0.0446572	-0.0348138	0.021988	-0.0642737
REACTOME_VLDLR_INTERNALISATION_AND_DEGRADATION	0.151494	0.182685	0.115424	0.156043	0.14233	0.0203245	0.0623063	0.0802888	0.207715	0.172212	0.138697	0.102977	0.154582	0.115386	0.179923	0.0869639	0.124319	0.165805	0.118204	0.182705	0.126772	0.00381542	0.114004	0.152923	0.0625631
REACTOME_SYNTHESIS_OF_ACTIVE_UBIQUITIN_ROLES_OF_E1_AND_E2_ENZYMES	0.276617	0.270167	0.243172	0.217633	0.196029	0.201642	0.183885	0.246603	0.294118	0.305205	0.271467	0.257799	0.264011	0.311357	0.310452	0.23264	0.284957	0.299891	0.259093	0.304073	0.244389	0.151475	0.257969	0.262467	0.244456
REACTOME_E3_UBIQUITIN_LIGASES_UBIQUITINATE_TARGET_PROTEINS	0.294755	0.285998	0.248426	0.243421	0.218942	0.208405	0.165509	0.259142	0.275639	0.286984	0.255035	0.212631	0.279352	0.297315	0.287213	0.173827	0.292253	0.285123	0.265363	0.293776	0.250773	0.134676	0.248892	0.226488	0.221969
REACTOME_NEGATIVE_REGULATION_OF_ACTIVITY_OF_TFAP2_AP_2_FAMILY_TRANSCRIPTION_FACTORS	0.0887317	0.0992999	0.14862	0.0941967	0.113076	0.08279	0.0470576	0.0303159	0.0708478	0.035913	0.0396077	0.0335861	0.00233113	0.0243	0.0518348	0.0553287	0.0317393	-0.014793	0.0339972	0.00754718	0.0551518	0.10595	0.0275372	0.0233744	0.0875463
REACTOME_ACTIVATION_OF_THE_TFAP2_AP_2_FAMILY_OF_TRANSCRIPTION_FACTORS	0.0513328	0.0721298	0.101348	0.0857824	0.122028	0.0518695	0.0427964	-0.00737367	0.0541762	0.0118125	0.0357827	-0.0455122	0.0436581	0.037636	0.00965757	0.0145283	-0.000502819	0.00164619	0.0240806	0.0355912	0.0572978	0.0611891	0.0174218	-0.00202244	0.0294243
REACTOME_TFAP2_AP_2_FAMILY_REGULATES_TRANSCRIPTION_OF_GROWTH_FACTORS_AND_THEIR_RECEPTORS	0.096571	0.0986715	0.10831	0.0974121	0.12522	0.0949546	0.123723	0.0740722	0.0839121	0.105974	0.0537501	0.0381458	0.0721833	0.125466	0.060123	0.0922184	0.059078	0.0947031	0.161828	0.0362712	0.129964	0.125742	0.137753	0.124987	0.15226
REACTOME_TFAP2_AP_2_FAMILY_REGULATES_TRANSCRIPTION_OF_CELL_CYCLE_FACTORS	-0.166774	-0.168285	-0.193938	-0.0770895	-0.0886665	-0.112916	-0.225637	-0.180303	-0.0128953	-0.0355108	-0.0979053	-0.194811	-0.140192	-0.0444601	-0.0641343	-0.217358	-0.0835434	-0.0598279	-0.00327447	-0.0522784	-0.154092	-0.214105	0.0272696	-0.0639295	-0.15397
REACTOME_RRNA_PROCESSING_IN_THE_MITOCHONDRION	-0.00322706	0.0557251	0.0624783	-0.0197406	0.0740025	0.0366186	-0.0598583	0.0458216	0.0315724	0.0160655	-0.00490486	-0.0384352	-0.0254527	0.027234	-0.0145375	-0.00430492	0.0412434	0.0289983	0.0532551	0.0779077	-0.00790373	0.00513598	0.0688194	0.013907	-0.0520111
REACTOME_TFAP2A_ACTS_AS_A_TRANSCRIPTIONAL_REPRESSOR_DURING_RETINOIC_ACID_INDUCED_CELL_DIFFERENTIATION	0.179387	0.176303	0.148157	0.222995	0.203781	0.182717	0.113692	0.144893	0.0946017	0.232224	0.186333	0.142619	0.186689	0.171096	0.206441	0.130661	0.199043	0.159398	0.188504	0.173169	0.169364	-0.0907758	0.174171	0.115133	0.216216
REACTOME_RAB_GERANYLGERANYLATION	0.0991492	0.0931149	0.0813672	0.0517484	0.0456586	0.0630125	0.0402404	0.0779578	0.106055	0.123672	0.101584	0.0755851	0.118147	0.133343	0.12656	0.070925	0.128717	0.132066	0.108125	0.127905	0.0769641	0.0515518	0.123349	0.114619	0.0939931
REACTOME_MET_ACTIVATES_PTK2_SIGNALING	0.0768885	0.0672066	0.0806872	0.128654	0.123292	0.351241	0.338926	0.313602	0.253884	0.315927	0.270624	0.272021	0.242103	0.280775	0.283074	0.28121	0.269482	0.247277	0.322037	0.216301	0.286317	0.281513	0.297076	0.295268	0.291987
REACTOME_CREB3_FACTORS_ACTIVATE_GENES	0.0772284	0.0751758	0.0269555	-0.0136706	0.0473885	0.0626912	0.0737306	0.0305464	0.0562386	0.121448	0.068193	0.0695901	0.00256352	0.0222485	0.0934949	0.0669496	0.0703714	0.0919405	0.119762	0.0863665	0.0996355	-0.0248707	0.118508	0.0589443	-0.00536243
[truncated: 1,560 more rows]
