# Supplementary material for: Identification and validation of key mitophagy-related biomarkers in the pathogenesis of proliferative diabetic retinopathy
Source: Front Endocrinol (Lausanne). 2025 Oct 29;16:1652898. doi: 10.3389/fendo.2025.1652898 (PMC12605334; doi:10.3389/fendo.2025.1652898)
Supplement: Supplementary file 9 [file Table8.xlsx]

## Sheet: Sheet1
Table S8 ARPE-19 qRT-PCR Data Representative of Three Independent Experiment
3 independent experiments		group		CT									mean CT											∆Ct=Ct（target gene）-Ct（Reference gene）										∆∆Ct=HG∆Ct-CON∆Ct									2^-∆∆Ct
1	Gene		VGF	SNX30	IFIH1	CASP8	UTRN	ITGA5	MYH9	COL1A1	β-actin			VGF	SNX30	IFIH1	CASP8	UTRN	ITGA5	MYH9	COL1A1	β-actin		VGF	SNX30	IFIH1	CASP8	UTRN	ITGA5	MYH9	COL1A1			VGF	SNX30	IFIH1	CASP8	UTRN	ITGA5	MYH9	COL1A1		VGF	SNX30	IFIH1	CASP8	UTRN	ITGA5	MYH9
		CON	30.16	25.59	23.79	24.99	24.95	22.14	20.67	28.2	16.58		CON	29.6967	25.3133	23.5533	24.8367	25.2167	22.46	20.5067	28.5533	17.19		12.5067	8.12333	6.36333	7.64667	8.02667	5.27	3.31667	11.3633		CON	0	0	0	0	0	0	0	0		1	1	1	1	1	1	1
		CON	29.05	25.31	23.77	24.47	25.16	22.39	20.32	28.96	17
		CON	29.88	25.04	23.1	25.05	25.54	22.85	20.53	28.5	17.99
		HG	27.22	23.68	22.14	23.22	24.55	22.89	19.47	26.86	16.57		HG	27.58	23.6	22.43	23.6733	24.2667	23.0267	19.9067	27.1733	16.47		11.11	7.13	5.96	7.20333	7.79667	6.55667	3.43667	10.7033		HG	-1.39667	-0.993333	-0.403333	-0.443333	-0.23	1.28667	0.12	-0.66		2.63293	1.99078	1.32256	1.35974	1.17283	0.409897	0.920188
		HG	27.38	23.63	22.27	23.61	24.16	23.13	20.02	27.16	16.25
		HG	28.14	23.49	22.88	24.19	24.09	23.06	20.23	27.5	16.59
2	Gene		VGF	SNX30	IFIH1	CASP8	UTRN	ITGA5	MYH9	COL1A1	β-actin			VGF	SNX30	IFIH1	CASP8	UTRN	ITGA5	MYH9	COL1A1	β-actin		VGF	SNX30	IFIH1	CASP8	UTRN	ITGA5	MYH9	COL1A1			VGF	SNX30	IFIH1	CASP8	UTRN	ITGA5	MYH9	COL1A1		VGF	SNX30	IFIH1	CASP8	UTRN	ITGA5	MYH9
		CON	28.02	25	23.04	25.33	25.49	25.23	20.46	27.39	16.66		CON	27.9067	25.11	23.2467	25.4567	25.2367	25.7167	20.3067	27.3933	16.4467		11.46	8.66333	6.8	9.01	8.79	9.27	3.86	10.9467		CON	0	0	0	0	0	0	0	0		1	1	1	1	1	1	1
		CON	27.77	25.19	23.12	25.55	25.06	25.99	20.25	27.02	16.37
		CON	27.93	25.14	23.58	25.49	25.16	25.93	20.21	27.77	16.31
		HG	26.96	23.02	21.43	24.25	23.59	25.2	19.39	25.95	15.34		HG	26.4467	23.12	21.5033	24.2067	23.6333	25.54	19.69	26.1333	15.4867		10.96	7.63333	6.01667	8.72	8.14667	10.0533	4.20333	10.6467		HG	-0.5	-1.03	-0.783333	-0.29	-0.643333	0.783333	0.343333	-0.3		1.41421	2.04202	1.7211	1.22264	1.56193	0.581023	0.788218
		HG	26.35	23.22	21.66	24.18	23.7	25.78	19.67	26.24	15.23
		HG	26.03	23.12	21.42	24.19	23.61	25.64	20.01	26.21	15.89
3	Gene		VGF	SNX30	IFIH1	CASP8	UTRN	ITGA5	MYH9	COL1A1	β-actin			VGF	SNX30	IFIH1	CASP8	UTRN	ITGA5	MYH9	COL1A1	β-actin		VGF	SNX30	IFIH1	CASP8	UTRN	ITGA5	MYH9	COL1A1			VGF	SNX30	IFIH1	CASP8	UTRN	ITGA5	MYH9	COL1A1		VGF	SNX30	IFIH1	CASP8	UTRN	ITGA5	MYH9
		CON	29.21	26.31	26.15	27.02	25.54	25.95	21.3	28.17	17.66		CON	29.26	26.3433	26.1833	26.99	25.4767	25.28	21.31	28	17.3833		11.8767	8.96	8.8	9.60667	8.09333	7.89667	3.92667	10.6167		CON	0	0	0	0	0	0	0	0		1	1	1	1	1	1	1
		CON	29.29	26.47	26.08	27.11	25.44	25.16	21.39	28.08	17.24
		CON	29.28	26.25	26.32	26.84	25.45	24.73	21.24	27.75	17.25
		HG	27.8	25.02	25.54	26.08	24.82	25.93	21.43	26.77	15.58		HG	27.62	25.0633	25.3067	26.18	24.6733	25.59	21.2567	27.1433	15.5633		10.2367	7.68	7.92333	8.79667	7.29	8.20667	3.87333	9.76		HG	-1.64	-1.28	-0.876667	-0.81	-0.803333	0.31	-0.0533333	-0.856667		3.11666	2.42839	1.83613	1.75321	1.74513	0.806642	1.03766
		HG	27.69	25.08	25.51	26.45	24.69	25.18	20.64	27.48	15.69
		HG	27.37	25.09	24.87	26.01	24.51	25.66	21.7	27.18	15.42
[truncated: 1 more columns]
