# Supplementary material for: Identification and validation of key mitophagy-related biomarkers in the pathogenesis of proliferative diabetic retinopathy
Source: Front Endocrinol (Lausanne). 2025 Oct 29;16:1652898. doi: 10.3389/fendo.2025.1652898 (PMC12605334; doi:10.3389/fendo.2025.1652898)
Supplement: Supplementary file 10 [file Table9.xlsx]

## Sheet: Sheet1
Table S9 iRPE qRT-PCR Data Representative of Three Independent Experiment
3 independent experiments		group		CT									mean CT											∆Ct=Ct（target gene）-Ct（Reference gene）										∆∆Ct=HG∆Ct-CON∆Ct									2^-∆∆Ct
1	Gene		VGF	SNX30	IFIH1	CASP8	UTRN	ITGA5	MYH9	COL1A1	β-actin			VGF	SNX30	IFIH1	CASP8	UTRN	ITGA5	MYH9	COL1A1	β-actin		VGF	SNX30	IFIH1	CASP8	UTRN	ITGA5	MYH9	COL1A1			VGF	SNX30	IFIH1	CASP8	UTRN	ITGA5	MYH9	COL1A1		VGF	SNX30	IFIH1	CASP8	UTRN	ITGA5	MYH9
		CON	26.36	26.74	25.64	31.87	25.25	29.49	22.94	26.5	17.36		CON	26.4267	26.54	25.5567	31.7167	25.32	29.5567	22.8633	26.4633	17.3333		9.09333	9.20667	8.22333	14.3833	7.98667	12.2233	5.53	9.13		CON	0	0	0	0	0	0	0	0		1	1	1	1	1	1	1
		CON	27.03	26.43	25.5	31.36	25.25	29.4	22.56	26.31	17.11
		CON	25.89	26.45	25.53	31.92	25.46	29.78	23.09	26.58	17.53
		HG	24.61	24.13	23.22	29.2	23.43	27.37	21.36	23.19	15.63		HG	24.4233	24.1433	23.5267	29.52	23.4767	27.24	21.4733	23.34	15.6467		8.77667	8.49667	7.88	13.8733	7.83	11.5933	5.82667	7.69333		HG	-0.316667	-0.71	-0.343333	-0.51	-0.156667	-0.63	0.296667	-1.43667		1.24545	1.6358	1.26868	1.42405	1.11471	1.54756	0.814131
		HG	24.84	24.21	24.13	30.1	23.75	27.22	21.47	23.28	15.8
		HG	23.82	24.09	23.23	29.26	23.25	27.13	21.59	23.55	15.51
2	Gene		VGF	SNX30	IFIH1	CASP8	UTRN	ITGA5	MYH9	COL1A1	β-actin			VGF	SNX30	IFIH1	CASP8	UTRN	ITGA5	MYH9	COL1A1	β-actin		VGF	SNX30	IFIH1	CASP8	UTRN	ITGA5	MYH9	COL1A1			VGF	SNX30	IFIH1	CASP8	UTRN	ITGA5	MYH9	COL1A1		VGF	SNX30	IFIH1	CASP8	UTRN	ITGA5	MYH9
		CON	26.2	26.69	25.87	30.68	25.62	30.03	22.98	26.82	17.33		CON	26.4833	26.5	25.5667	30.94	25.7067	29.2033	22.75	26.4267	17.05		9.43333	9.45	8.51667	13.89	8.65667	12.1533	5.7	9.37667		CON	0	0	0	0	0	0	0	0		1	1	1	1	1	1	1
		CON	26.8	26.78	25.77	32.17	25.47	30.1	23.06	26.69	17.51
		CON	26.45	26.03	25.06	29.97	26.03	27.48	22.21	25.77	16.31
		HG	24.94	24.08	23.24	29.2	23.41	26.68	21.52	24.13	16.94		HG	24.39	23.7467	23.1167	28.42	23.4533	26.4867	21.39	23.5033	15.4133		8.97667	8.33333	7.70333	13.0067	8.04	11.0733	5.97667	8.09		HG	-0.456667	-1.11667	-0.813333	-0.883333	-0.616667	-1.08	0.276667	-1.28667		1.37237	2.16845	1.75727	1.84463	1.53333	2.11404	0.825496
		HG	24.24	23.84	22.83	27.96	23.48	26.38	21.36	23.22	14.52
		HG	23.99	23.32	23.28	28.1	23.47	26.4	21.29	23.16	14.78
3	Gene		VGF	SNX30	IFIH1	CASP8	UTRN	ITGA5	MYH9	COL1A1	β-actin			VGF	SNX30	IFIH1	CASP8	UTRN	ITGA5	MYH9	COL1A1	β-actin		VGF	SNX30	IFIH1	CASP8	UTRN	ITGA5	MYH9	COL1A1			VGF	SNX30	IFIH1	CASP8	UTRN	ITGA5	MYH9	COL1A1		VGF	SNX30	IFIH1	CASP8	UTRN	ITGA5	MYH9
		CON	24.87	25.82	24.56	31.34	24.23	28.21	22.05	24.58	16.51		CON	24.5	25.7533	24.6067	30.5633	24.64	28.7333	22.27	25.1333	16.84		7.66	8.91333	7.76667	13.7233	7.8	11.8933	5.43	8.29333		CON	0	0	0	0	0	0	0	0		1	1	1	1	1	1	1
		CON	24.08	25.8	24.9	30.51	25.33	29	22.25	24.99	17.13
		CON	24.55	25.64	24.36	29.84	24.36	28.99	22.51	25.83	16.88
		HG	23.98	23.26	23.98	29.63	24.17	27.66	21.89	23.14	15.77		HG	23.9133	24.4033	23.9967	29.43	24.0567	27.6633	21.87	23.55	15.94		7.07333	7.56333	7.15667	12.59	7.21667	10.8233	5.03	6.71		HG	-0.586667	-1.35	-0.61	-1.13333	-0.583333	-1.07	-0.4	-1.58333		1.50177	2.54912	1.52626	2.19365	1.49831	2.09943	1.31951
		HG	23.89	24.83	24.01	29.39	24.98	27.34	21.93	23.57	15.99
		HG	23.87	25.12	24	29.27	23.02	27.99	21.79	23.94	16.06
[truncated: 1 more columns]
